# Supplementary material for: Active repression of cell fate plasticity by PROX1 safeguards hepatocyte identity and prevents liver tumorigenesis
Source: Nat Genet. 2025 Feb 13;57(3):668–79. doi: 10.1038/s41588-025-02081-w (PMC11906372; doi:10.1038/s41588-025-02081-w)
Supplement: Supplementary file 3 — Supplementary Tables 1–13. [file 41588_2025_2081_MOESM3_ESM.xlsx]

## Sheet: S1 cell type signatures
Top 1,000 cell type-enriched signature genes using Seurat FindMarkers() from indicated Tabula Muris (TM) cell types
Bladder_Cell_Top1000_TM	Microglial_Cell_Top1000_TM	Astrocyte_Top1000_TM	Oligodendrocyte_Top1000_TM	Endothelial_Cell_Top1000_TM	Neuron_Top1000_TM	B_cell_Top1000_TM	T_cell_Top1000_TM	Fibroblast_Top1000_TM	Cardiac_Muscle_Cell_Top1000_TM	Skeletal_Muscle_Satellite_Cell_Top1000_TM	Hepatocyte_Top1000_TM	Monocyte_Top1000_TM	Granulocyte_Top1000_TM	Type_B_Pancreatic_Cell_Top1000_TM	Epidermal_Cell_Top1000_TM	Keratinocyte_Top1000_TM	Epithelial_Cell_Top1000_TM	Adipocytes_Panglao	Astrocytes_Panglao	B_cells_Panglao	Beta_cells_Panglao	Cardiomyocytes_Panglao	Cholangiocytes_Panglao	Endothelial_cells_Panglao	Epithelial_cells_Panglao	Fibroblasts_Panglao	Hepatocytes_Panglao	Keratinocytes_Panglao	Microglia_Panglao	Monocytes_Panglao	Myocytes_Panglao	Neurons_Panglao	Neutrophils_Panglao	Oligodendrocytes_Panglao	Satellite_cells_Panglao	Smooth_muscle_cells_Panglao	T_cells_Panglao
Tabula_Muris	Tabula_Muris	Tabula_Muris	Tabula_Muris	Tabula_Muris	Tabula_Muris	Tabula_Muris	Tabula_Muris	Tabula_Muris	Tabula_Muris	Tabula_Muris	Tabula_Muris	Tabula_Muris	Tabula_Muris	Tabula_Muris	Tabula_Muris	Tabula_Muris	Tabula_Muris	Panglao	Panglao	Panglao	Panglao	Panglao	Panglao	Panglao	Panglao	Panglao	Panglao	Panglao	Panglao	Panglao	Panglao	Panglao	Panglao	Panglao	Panglao	Panglao	Panglao
Hspa1b	Fermt3	Eps15	Eps15	4930540M03Rik	Stxbp1	Fermt3	Fermt3	Eps15	Lrit3	Taf7	Fpgs	Gda	Gda	Pank3	AI661453	AI661453	Pbp2	Slc36a2	S100b	Cd2	Gcgr	Tnnc1	Sstr2	Pecam1	Ceacam1	Il1r1	Fosl1	Flg	Itgam	Rgs1	Actc1	Eno2	Mme	Galc	Pax7	Acta2	Cd3d
Gda	Tlr1	Ttyh1	Nxt2	Gm7030	Slc24a2	Tlr1	Snai3	Zeb1	Vmn1r157	Tsga8	Ces1g	Zfp217	Zmpste24	5330439B14Rik	Mrgprb3	Hspa1b	4930540M03Rik	P2rx5	Slc1a2	Cd5	Jph3	Adm	Slc4a2	Icam1	St6gal1	Fap	Eppk1	Kprp	Itgax	Cd7	Fhl2	Rbfox3	Itgam	Mog	Dmd	Cnn1	Cd3g
Zeb1	Aif1	Rimklb	Lrrc8b	Olfr731	Rims1	Gm7030	Gm7030	Tax1bp3	B230312C02Rik	Tuba1c	Dcun1d4	Fam49a	Rab8b	Stxbp1	Il1rl2	Tchhl1	Hspa1b	Lep	Gfap	Ms4a1	Cd40	Alcam	Sctr	Itgb3	Itgb4	Fli1	Ucp2	Icam1	C5ar1	Tet2	Acta1	Chat	Itgax	Olig1	Erbb2	Hexim1	Cd3e
Chrdl1	P2ry6	Sesn3	Ppp2r5b	Tead4	Dcun1d4	Mir3057	Olfr919	Cd302	Spt1	Nipsnap3a	Tymp	Rab8b	Dock5	Slc24a2	Tnk1	Pank3	Vmn1r181	Ucp1	Bysl	Cr2	Ezh1	Nppa	Krt7	Sele	Il1r1	Cela1	Gck	Ivl	Cx3cr1	Cd40	Tnni1	Th	Cd14	Olig2	Pax3	Tagln	Hopx
Cd302	Rasgrp3	Chrdl1	Ttyh1	Tax1bp3	Nmnat2	Tbc1d10c	Tbc1d10c	Scn7a	H28	Hspa5	Tff1	Gm5431	Alox5	Uba5	Foxi2	Serpinb11	E330009D11	Cidea	Aldh1l1	Cd22	Ntrk1	Fgf2	Kcnn2	Vcam1	Prom1	Lox	Lrp5	Tgm1	P2ry12	Dysf	Tnni2	Calb1	Fut4	Olig3	Myf5	Rgs5	Ccl3
Ggcx	Rgs10	Mir135a-2	St3gal3	Fas	2610035F20Rik	Rps19-ps3	Rps19-ps3	Adamts15	Rcan2	Fas	Mup11	Cklf	Cklf	Rad51ap2	Prom2	Bicd2	Rad51ap2	Prdm16	Cd40	Cd40	Pdx1	Nppb	Itgb4	Mcam	Krt1	Pdgfrb	Slc10a1	Krt1	P2rx7	Cmklr1	Tnnt1	Calb2	Pecam1	Sox10	Cdh15	Wfdc1	Ccl4
E330013P04Rik	Rasl2-9-ps	Fads2	Slc24a2	Gm1987	Grin1	Prr5	Olfr1066	Ggcx	Olfr1031	Cd302	Adrb3	Tmem38b	6330409D20Rik	Prkce	Erbb2	Tab3	Gpr143	Lhx8	Slc1a3	Cd69	Nkx6-2	Tnni3	Ggt6	Procr	Krt7	P4ha1	Nos2	Krt5	Cd40	Mefv	Tnnt3	Isl1	Siglech	Gjc2	Cxcr4	Notch3	Syt3
Cxcl14	Arap3	Mapk4	Zdhhc17	Nostrin	Akap6	Olfr1066	Npm1	Capza3	Kcnj11	Sar1a	Aldh5a1	Ear10	Tmem38b	Otoa	Olfr1066	Prom2	Banf2	Epsti1	Fgfr3	Cd70	Fxyd2	Tnnt2	Cftr	Tek	Muc1	Ccr2	Atp7b	Krt14	Trem2	Hck	Tnnc1	Epo	Sell	Gamt	Foxk1	Rprm	Notch3
Loxl2	Slamf9	Foxb1	Carhsp1	6330409D20Rik	Sh3rf3	Ryr1	Ehd3	Olfr566	Tnnt2	Otoa	Serpina4-ps1	Gm8884	Ly75	Kcnj11	Ust	Erbb2	Vmn2r110	Mc2r	Gjb6	Cd79a	Npy	Ankrd1	Cckbr	Flt4	Icam1	Itgal	Hnf4a	Krt16	Tmem119	Padi4	Tnnc2	Csf3	C5ar1	Bcas1	Itga7	Des	Sema6d
Tnfsf15	Lactb	E330013P04Rik	Atat1	Olfr1049	Elk1	Rasgrp3	Ly75	Aida	Akap6	Snord70	Cth	Ryr1	Arap3	2310047B19Rik	Aldh3b2	2310079G19Rik	Ssxb3	Ffar2	Aqp4	Cd79b	Rims1	Nppc	Aqp4	Apln	Krt14	Fgr	Gjb2	Krt17	Gpr34	Ghsr	Actn2	Nefh	Cxcr1	Enpp6	Tcf21	Fhl2	Dkk3
Ccdc152	Slc38a7	Aldh5a1	Spt1	Rasgrp3	Kctd16	Gm15408	Rgs10	Sh3rf3	4930522O17Rik	Mir494	Gm15408	Lactb	Clec4e	Grin1	Bicd2	Tnk1	Sbpl	Pikfyve	Htra1	Cd80	Mafa	Des	Aqp1	Vwf	Krt5	Hck	Fgfr4	Lama5	Tff3	Itgax	Actn3	Nefm	Cxcr2	Tmem63a	Isl1	Fbln5	Ifit3
Tepp	Liph	Cpe	Dock5	Gkn3	Sp9	LOC100040022	Tbxa2r	BC013529	Rasl2-9-ps	Loxl2	Me1	Rgs10	4933407C03Rik	Grip1	Serpinb5	Aldh3b2	Vmn2r2	Cyp11b1	S100a8	Cd86	Efna5	Hand2	Pigr	Nos3	Itgal	Tnfrsf1b	Prox1	Lcn2	Sall1	Sele	Ankrd1	Dlg4	Tlr2	Gpr62	Mesp1	Lox	Cerk
Entpd2	Nfam1	Cxcl14	Bcorl1	Arap3	Map3k13	Hs3st1	Nt5e	Aqp2	Mfn1	Cdk12	Gjb1	Clec4e	Mafg	Exph5	Tab3	Serpinb5	Map3k13	Tlr2	Cldn10	Tnfrsf9	Lmx1a	Hand1	Ggt1	Thbd	Cd2	Prkcd	Crp	Plec	Csf3r	Tlr4	Ankrd2	Slc12a5	Mylk	Bace1	Met	Nf2	Pmch
Vcan	Hsf2bp	Zfp428	Rcan2	Olfr566	Cntnap4	Bach2	Hn1	Entpd2	Gtpbp5	Mir1195	Dnase2b	Atg4c	Hrh2	2310010J17Rik	Exph5	9930005F22Rik	LOC666331	Tlr4	Itih3	Sdc1	Nkx2-2	Gata4	Jag1	Plvap	Itga5	Eno3	Slc2a2	Sprr1a	Tcirg1	Cxcr4	Capza3	Gabra1	S100a9	Creb5	Calcr	Angpt1	Cd4
Plk2	Gdf9	Mfn1	Rasgrp3	Rhox4g	Snrpn	Mapk11	Apol7e	Olfr152	Guf1	Agtr2	D19Wsu162e	Tep1	Nfam1	Sntg1	Lysmd1	Grip1	Tspan1	Adrb1	Nkain4	Tnfsf4	Nkx6-1	Gata6	Gpbar1	Ackr1	Itga4	Abi3	Tfr2	Gjb3	Susd3	Cd86	Clock	Aqp1	Mpo	Fgfr2	Asb5	Crabp1	Ltb
Agtr2	Commd8	Entpd2	Gjb1	Plk2	Accn5	Pgap1	Abcb9	Vcan	Gpr143	Plk2	Rtp3	Nfam1	Gnal	Gm15941	Myo19	Myo19	Acsbg2	Adrb2	Acsl6	Tnfrsf13b	Pax4	Myl2	Ggt7	Slco1c1	Itga2	Treml4	Kif13b	Irf3	Gpr183	Ccr2	Des	Ifit3	Ceacam1	Slc25a38	Srxn1	Myh11	Cxcr6
Gdf9	Gpr157	Lrrc4b	Tubb4a	Nepn	Gabra1	Mir18b	Gnal	Nav1	Gpr157	B230216N24Rik	Cyp2c70	Stxbp6	Tex15	Golga3	Krt5	Tmprss11e	4933430I17Rik	Adrb3	Acsbg1	Tnfrsf13c	Iapp	Nkx2-5	Krt19	Tmem100	Krt16	Pip4k2a	Lipc	Lamc2	Vav1	Tnfrsf14	Dmd	Slc11a1	Lcn2	Hdac11	Bdkrb1	Fabp4	Il7r
Gpr161	Asap3	Myo10	Atg4c	Myo10	Coch	Mir5115	Bach2	Col4a5	Atg10	Gas5	F10	Crlf2	Mir467b	Aqp11	Aadacl3	Tdh	Gm853	Fabp4	Tril	Pdcd1	Pcsk2	Pnmt	Onecut2	Adgrf5	Scnn1a	Cd300e	Vdr	Sirt7	Slc2a5	Mgmt	Il4	Tff3	Ltf	Tyro3	Cdcp1	Actc1	Satb1
Nav1	Man2b1	Abcb9	Hs3st1	Rtp3	Syngr3	Egr3	Mapk11	Mir3095	Dub3	4930518P08Rik	Gm3219	Ccdc12	Zscan29	Cux2	Sema3c	7420461P10Rik	A730036I17Rik	Tnfrsf9	Agt	Ighd	G6pc2	Acta1	Alpl	Abcg2	Krt15	Serpinb10	Asgr1	Ripk4	Il21r	Cd14	Itga7	Slc1a1	Elane	S1pr5	Vcam1	Ankrd1	Lef1
Col4a5	Mir18b	Tmem184c	St7l	Timp4	Egr3	Gga2	Def6	Epha7	Golga3	Asap3	Accn5	Man2b1	Fgd3	Ube2o	Sipa1l1	1700003G13Rik	4732471D19Rik	Tbx1	Gpr37l1	Ighm	Slc30a8	Cd36	Hnf1b	Podxl	Itga1	Cthrc1	Arg1	Rel	Il10ra	Siglech	Lama2	Cxcr5	S100a8	Aspa	Myod1	Obscn	Itk
Sema3c	Adamts16	Timp4	Stxbp6	Sox18	6530418L21Rik	Fgd3	Cd97	A530016L24Rik	A530016L24Rik	4732471D19Rik	Cyp2c54	F10	Tlr4	Helq	Psen1	Csnk2a2	Coch	Tmem26	Slc4a4	Rasgrp3	Pcsk1	Rbm20	Agr2	Nostrin	Krt2	Tbx18	Afp	Il13ra1	Ptafr	Itgam	Lamb1	Aim2	Il1b	Ephb1	Sox8	Pde4dip	Ptprcap
Gpr1	Capza2	A730036I17Rik	Lrrc4b	Ctla2a	Epha7	Lrrc33	C130039O16Rik	Vgll3	Cd99l2	Vgll3	Aqp11	Cd97	Ppp2r5a	V1ra8	C130039O16Rik	Klhdc8a	9530027J09Rik	Tcf21	Ntsr2	Ltb	Gjd2	Vldlr	Tff3	Mfsd2a	Scnn1b	Col15a1	Alb	Sgpp1	Lag3	Ace	Ldb1	Matn2	Cxcl1	Hepacam	Spry1	Lmo7	Gem
C130039O16Rik	Tlr4	Fbxo2	Tmem184c	Olfr223	Atoh7	Ifi30	Fgd3	Dse	Vax2os2	9530027J09Rik	Marcksl1-ps4	C130039O16Rik	Fam49b	Ttc30b	Mir5115	Rnu6	Klhdc8a	Adipoq	Slc6a11	Fli1	Scgn	Alpk3	Tff1	Acvrl1	Scnn1g	Il34	G6pc	Pkp3	Entpd1	Fut4	Ldb3	Slc36a4	Hp	Sox8	Hmox1	Myh6	Cd7
Tlr4	Lrrc33	Slc29a2	Snrpn	Olfr936	Rab6b	Olfr1123	Ppp2r5a	Lrrc61	Msrb2	Coch	Ugt3a2	Ubl3	Cmpk2	Cmpk2	Egr3	Barx2	Mir210	Cfd	Hspa2	Cd14	Igf2	Rbm24	Sox9	Aqp1	Bok	Edn3	Otc	Pkp1	Adrb2	Icam1	Mstn	Prph	Ccl3	Fasn	Tnfrsf12a	Nexn	Maff
Spats2l	Msrb2	Kif1a	Ubl3	Clec14a	Slc12a5	Cd97	Cd69	Slc1a5	Nudt8	Egr3	Gcdh	Diap1	Grk6	Unc13b	1700003G13Rik	Krt33a	Fabp9	Acvr1c	Slc16a2	Sema6d	Syt13	Fabp4	Epcam	Mylk	Nkd1	Slc6a13	Ugt1a1	Anxa8	Tmem173	Sell	Myh1	Mecp2	Hdc	Omg	Runx1	Actg2	Tgif1
1810055G02Rik	Cebpa	Kcnc4	C030030A07Rik	Gm13242	Sv2b	Cd69	P2ry10	Spats2l	Fbxo31	Magea10	Mug2	Capza2	Arpc1b	Kif1a	9530027J09Rik	Klc3	Vmn1r222	Slc2a4	Syne1	Lair1	Ffar2	Ckmt2	Cldn4	Rasip1	Fzd6	Vtn	Zhx2	Trim29	Tbxas1	Cd163	Myh4	Rin1	Mmp8	Zdhhc9	Barx2	Mustn1	Rora
Lrrc61	Olfr114	Mir326	Fbxo2	2810025M15Rik	E130003G02Rik	Fam49b	Grk6	Col14a1	Ube3b	Spats2l	Cyp4v3	Ifi30	Tbx6	Rad9b	Zfp266	Foxe1	Rad9b	Lpin1	Dio2	Ifit3	Nptx2	Speg	Mmp7	Fli1	Dkk3	Itih5	Hhex	Dsc3	P2ry6	Fcgr2b	Myh7	Omp	Lrg1	Ptgds	Trim32	Sod3	Tnfaip3
Col14a1	Fam49b	C030037D09Rik	Rab6b	Fabp9	Kcnc4	Cd79a	Nr4a3	Cyp4v3	Gm13103	1810055G02Rik	Acot4	Lrrc33	Tbc1d2	Kcng3	Csnk2a2	Mir5101	Gm14812	Pparg	Slc7a10	Dntt	Pfkfb2	Myh7b	Tff2	Tie1	Nrp2	Lum	Foxa3	Krt15	P2ry13	Acp5	Myh8	Ptpn11	Osm	Adamts4	Vamp2	Hspb6	Crem
Ly6c1	Tbc1d14	Gria2	Tbc1d14	Olfr114	Lrtm1	P2ry10	Arpc1b	4930455J16Rik	Gm6307	Atp2a1	Ddt	Ppp2r5a	Prkcb	Defb1	Cebpa	Pls3	Foxe1	Retn	Entpd2	Mme	Edaradd	Myom2	Scgb3a1	Aplnr	Rai14	Dpt	Foxa2	S100a14	Cd180	Mrc1	Nbr1	Ghsr	Mmp9	Myrf	Peg3	Rrad	Pxdc1
Pvr	Cyp4v3	Dock4	Kif1a	Ly6c1	Gria2	Grk6	Moxd2	Angptl7	3830403N18Rik	Mir5101	Raet1e	Dna2	Pglyrp1	G6pc2	Efha1	Eif2d	EU599041	Mest	Hspb6	Spn	Hopx	Myom1	Fxyd2	Nrp2	Agr2	Postn	Foxa1	Dmkn	Myo1f	Tnf	Neb	Npy	Pilra	Sema4d	Mstn	Lmod1	Nabp1
Nr4a3	Tbx6	3110039I08Rik	Chn2	5031434C07Rik	Cttnbp2	Snord57	Cd226	Sepp1	Ryr2	Pvr	Hdhd3	Fam49b	Ovgp1	5330411J11Rik	Vmn1r222	Limk2	4930549C01Rik	Adm2	Plxnb1	Cd19	Sh3gl2	Pdlim5	Lcn2	Adamts1	Gpa33	Penk	Cyp7a1	Entpd2	Olfml3	Plau	Nid1	Agrp	Clec4d	Tmem125	Scrib	Itga1	Fam110a
Six5	Chn2	Rnf24	Slc48a1	Cmpk2	Ralyl	Arpc1b	Chordc1	Abca9	Lrtm1	Nr4a3	2310004I24Rik	Oas1a	Flot1	Kctd12b	Klc3	Hspa1a	4930546K05Rik	Stat6	Lcat	Cd27	Adcyap1	Myh7	Lgals2	Rprm	Anpep	Mmp14	Cyp2e1	Fgf5	S100a8	Irf7	Nid2	Resp18	Clec4e	Klhl2	Nfatc2	Speg	Trac
Ccnl1	3830403N18Rik	Nacc2	Cttnbp2	Pls3	Ppp3cb	Prkcb	Akap13	3110039I08Rik	Tmod4	Snord57	Mup13	Cmpk2	Akap13	Ppp1r37	4933436C20Rik	Tbcd	Hdhd1a	Tfe3	Pla2g7	B3gat1	Casr	Pln	Tacstd2	Fabp4	Cryba1	Col6a2	Cyp1a2	Ngfr	Ltc4s	Mx1	Tmod4	Stx1a	Asprv1	Dpy19l1	Irf2	Ehd2	Cd69
Aard	Sepp1	Hepacam	E130201H02Rik	V1ra8	Mir487b	Vpreb3	Ubash3a	S1pr3	C030037D09Rik	Ccl2	Slc25a23	Tmem26	Rhog	4931431B13Rik	Limk2	5730559C18Rik	Gm10267	Cpped1	Cmtm5	Cd72	Mafb	Tcap	Elf3	Gpihbp1	Bmi1	Fabp4	Cebpa	Tfap2a	Tgfbr1	Il1rn	Tpm2	Scn2b	Ccrl2	Tspan15	Bmi1	Rbpms2	Cxcr4
3110039I08Rik	Mir326	Fgd6	Trim36	Unc13b	Cacng3	Tdpoz2	4921525B02Rik	Olfr983	Gm5382	Ccnl1	Nlrp6	Arpc1b	1500031L02Rik	1700110K17Rik	Tmod4	Abca12	Olfr1122	Appl2	S1pr1	Mum1	Pax6	Sorbs2	Spp1	Fhl2	Brca1	Aspn	Cdh1	Lgals7	S100a9	Ifit1bl2	Ttn	Disp2	Ccr1	Hapln2	Six1	Map3k7cl	Sept1
7530420F21Rik	Angptl7	Slc25a23	4921525B02Rik	Kctd12b	A730018C14Rik	Akap13	Nsg2	Eln	Olfr1122	Ovgp1	Aox3	Tbc1d2	Serpinb1a	Ube3c	Cttnbp2	Lcor	Rnf24	Apol6	Slc39a12	Pax5	Neurod1	Ryr2	Muc5b	Lox	Muc16	Angptl2	Gpc3	Ccl12	Lpcat2	Ido1	Myf5	Cbarp	Ncf1	Nkx6-2	Hoxc10	Slc38a11	Bcl2
Hspa1a	Dock4	Pde8b	Rhog	Sepp1	Kcnj4	March1	Gm6251	Tcf7l1	Gm1943	Mir487b	Cyp26a1	Grk6	Rhbdf2	Cttnbp2	Gm11202	Tgm3	Olfr1160	Pxmp2	Luzp2	Jchain	Isl1	Obscn	Lgals4	Adora2a	Ctse	Efemp1	Ahr	Sfn	Itgb5	Ifit3	Myf6	B3gat2	Trem1	Gjb1	Notch3	Gja4	Cytl1
1810013L24Rik	March1	P4ha3	Nacc2	Dock4	Neurod6	Nrp	Rpl34-ps1	Dcbld2	Dnajc28	S1pr3	Acsm5	Ccl2	Fanca	Pcdha2	Ascl2	2010107G12Rik	Olfr1354	Agt	Slc25a28	Mzb1	Tgfbr3	Actc1		Arap3	Scgb1a1	Scara5	Cyp1a1	Krt10	Lair1	Tnfsf10	Myod1	Fmo1	Sorl1	Opalin	Heyl	Kat2b	Cd2
Gm7538	Trim36	Wwc1	Hepacam	1700109F18Rik	Nsg2	Serpinb1a	Pou6f1	Mtap7d3	Trmt2b	Prss37	Ttc36	N4bp2l1	Ppp1r15b	4930405A21Rik	Gm14092	Cldn1	Acrv1	Slc1a5	Slc25a46	Ly6d	Smad9	Myl3		Arhgef15	Exo1	Igfbp3	Nr1i3	Sbsn	Sphk1	Cxcl10	Myog	Fbln2	Arg2	Vldlr	Gal	Lgr6	Ctsw
Coq10b	Abca9	Adamts20	Slc25a23	Etl4	Shank1	Rpl34-ps1	Tnfsf11	Chst7	Mtg1	Nrp	Apoc2	March1	Ap3s1	Mir487b	Abca12	Osbpl5	2610206C17Rik	Acsl1	Wnt3	Fcmr	Six3	Coro6		Card10	Gabrp	Copz2	Cps1	Krt84	Colec12	S100a9	Six1	Shisa2	Bst1	Mcam	Ncam1	Msrb3	Ptpn22
Dcbld2	Rhog	Slc6a11	Sv2a	Vwf	1700085C21Rik	Gm6251	Snora15	Fzd7	Cypt2-ps	Mir674	Ugt2b36	Trim36	2900053A13Rik	LOC100504608	Osbpl5	Krtap27-1	Olfr782	Bcat2	Fzd2	Bank1	Six2	Pde4d		Clec14a	Ggt1	Dpep1	Gls2	Krt36	Aldh1a2	S100a8	Six4	Luzp2	Il1r2	Tmem163	Cav1	Akt2	Txk
Clec11a	6530439I21	Acsl3	Prr5l	Hspa1a	Sv2a	Cxcr5	2610206C17Rik	Gm14403	Klhl31	Hspa1a	Slco1b2	Gm11202	Ppp1r42	Sv2a	Olfr301	Hspb1	Fgf4	Pnpla2	Tead1	Edem1	Bmp5	Nexn		Dll4	Sfn	Adamts5	Pck1		Aebp1	S100a4	Pax3	Scrg1	Cfp	Ermn		Rasl12	Gdpd3
Tceal8	Il1a	Slc12a4	Apba1	Pcdhb4	Lhfpl4	Sipa1	Pabpc1	Sync	Nt5c1a	Coq10b	Cmbl	Rhog	Adipor1	Scfd1	Skint7	Accsl	4930555G01Rik	Cidec	Rlbp1	Vpreb3	Pir	Fhl2		Esm1	Krt13	Col5a1	Tat		Ptgds	Clec7a	Pax7	Fam181b	Adam8	Fa2h		Zbtb44	Traf1
Rassf1	Dnajc28	Myh15	Exd2	Gm7538	Car11	Ceacam16	1700034I23Rik	Adamts3	Mir182	Timm8a1	Anubl1	Apba1	Gdpd3	5830403M04Rik	Cldn1	Cdhr1	4930456L15Rik	Cdo1	Aldoc	Pou2af1	Stxbp5	Mybpc3		Gja4	Ltf	Cd248	Wt1		Ccr5	Csf3r	Adam12	Igf1	Cd177	Cldn11		Wwp2	Il2ra
C430049B03Rik	Dcbld2	Olfr1512	Adamts20	Hspb1	Olfr569	Adam6b	Gm15441	Fstl3	Gnpat	Snord100	Gm14403	Rhbdf2	Il1rn	Cdhr1	Rhbdf2	Snora15	1700013G24Rik	Apoc1	Gja1	Creld2	Dlk1	Myh6		Mmrn2	Slc46a2	Pi16	Prrg4		Slco2b1	Zfp36l2	Arhgap26	Ctxn2	Ptgs2	Anln		Sspn	Batf3
Fzd7	Pde8b	Hrsp12	Vamp2	Rassf1	Kcnh4	Fth1	Rgs1	Adamtsl3	Atg16l1	1810013L24Rik	Hrsp12	Apoc2	Adssl1	Cerkl	Snord100	Efna1	Gm6268	Mmp2	Apoe	Derl3	Rgs16	Ttn		Notch4	Klk10	Pamr1	Sult1a1		Ptgs1	Lta4h	Cav3	Tmem130	Oas3	Elovl7		Otud1	Lag3
Egr2	Gcnt1	Pfn4	Prrg1	Olfr615	Gm1337	Crisp3	Socs1	Thsd7b	Cd36	Snora15	Tmem220	Fanca	Olfr656	Lhfpl4	Aggf1	Otop2	Olfr1335	Postn	Lcn2	Ralgps2		Gpihbp1		Npr1	P2rx7	Tnxb	Apoh		Apbb1ip	Clec12a	Cdh15	Dzank1	Prtn3	Pllp		Fas	Gzmk
Il11	Ppfia4	Npc1	Bcas1	Efna1	Slitrk4	Slc9a7	Pik3ip1	Foxb2	Gm14403	Adamts20	AI317395	Ppfia4	Olfr585	Fam187b	Hspb1	Vwa2	Nxnl1	Lox	Sox9	Fchsd2		Aqp1		Prkch	Cdkn2a	Mmp2	Ctnnb1		Cyfip1	Cd48	Cmklr1	Acsl4	Ctsg	Ddc		Vasn	Gzmb
Sync	Chst7	Nxnl1	Ttbk1	C430049B03Rik	Pcdha5	Theg	Crtam	Fndc3b	Itgb1bp3	2610206C17Rik	Ndufaf1	Ppp1r15b	Dear1	Cacna1d	Sprr2e	Tmprss11a	Gdap10	Col6a2	Vim	Pold4		Dmd		Rasgrp3	Cdh3	Col14a1	Abcc3		Cyth4	Prtn3	Cxcr4	Clstn3	Camp	Pou3f1		Pdgfd	Sh2d1a
Socs1	Gusb	Atp1b2	Npc1	4930555G01Rik	Syn1	Filip1l	Prss12	Kdelr2	Sync	Snord66	Spata22	Abcd1	Prickle3	Mir344	Mesp2	Tspan9	D14Ertd449e	Zbtb16	Ccr7	Tnfrsf17		Mfn2		Robo4	Psca	Clec3b	Fgb		Mertk	Vcan	Dll1	Arhgdig	Slc1a5	Ninj2		Smoc1	Myo1g
Zbtb10	Nhlrc3	Olfr64	Prox1	Prrg1	Tub	Snord45b	Ctsw	Aox1	Pkp2	Egr2	2210417A02Rik	Hlcs	C330046G13Rik	Uso1	Efna1	Snord45b	1700108M19Rik	Gulp1	Aanat	Hvcn1		Asb2		Scarf1	Ager	Igfbp6	Aqp3		Mafb	Ifitm3	Dock1	Hap1	Snx20	Sgk2		Aaed1	Fmnl1
Ppfibp1	Sipa1	Tagln3	Agpat4	Cd36	Adamts3	Gm2a	D14Ertd449e	Kcnt2	9330159M07Rik	Il11	Mup3	Necap2	1600014C10Rik	Lyplal1	Snord66	Samd5	Fgf20	Fzd4	Fabp7	Fcrla		Art3		Sox18	Zfp42	Col5a2	Plscr1		Hpgds	Fn1	Dock5	Nrsn2	Adpgk	Gjc3		Aoc3	S1pr4
Fstl3	Kcnk12	Mapt	Mtap7d2	Alpl	Rab26	Fam149b	Dnajc15	Parp3	Dysf	Sync	Klk1b4	Gusb	Capg	Asb1	Sult5a1	Ptrh1	Prss54	Trip10	Socs3	Edem2		Rrad		Sox7	Tm4sf20	Fbn1	Fga		Bin2	Adgre1	Flnc	Abat	Pstpip1	Gpr37		Sec24d	Cd247
Impact	Gm5796	Pcdhgb1	Adssl1	Tspan9	Ttbk1	Myo1g	Tuba3a	Pdlim7	Trim63	Thbs2	Aox1	Gdpd3	Gm16894	Sfxn2	Tspan9	Gdpd3	Gm13718	Fgf7	Synm	Blnk		Adprhl1		Spns2	Tstd1	Mfap5	Apob		Cmtm6	Cd44	Iqsec1	Hdac11	Lyst	Il33		Kcnab1	Cd28
Samd5	Npc1	Arxes1	Mapt	Ppfibp1	Mtap7d2	Rasal3	Olfr156	Fam124a	Ndufaf1	Mirlet7d	Rbp4	Adssl1	Gm19705	Slc9a7	Casz1	Sprr1a	Fam189a2	Maob	Hmg20a	Txndc11		Jph2		Thsd1	Sycn	Fkbp10	Ang		Ccl4	Csf1r	Itga3	Slc30a9	Dock8	Klk6		Mylk4	Cd160
Mir767	Zfp105	Rgs6	Tmem81	Tmem88	Gm5796	Capg	Slc25a40	Scarf2	Apip	Cdh15	1600014C10Rik	2210417A02Rik	Cd300ld	Gm4791	Fstl3	Il1rn	Prnd	Socs1	Nfatc3	Btla		Pygm		Apold1	Hbegf	Palld	Anxa13		Ccl3	Cx3cr1	Mmp2	Scamp1	S100a4	Nfe2l3		Kif1c	Trdc
Gdap10	D15Ertd621e	Ttll8	Mpp5	Dab2ip	Il1rapl2	Olfr361	Bcl11b	Ptrf	Rgs6	Mpp5	Actl9	Myo1g	G6pd2	D930007P13Rik	Il1rn	4921508A21Rik	Fam166a	Arnt	Srr	Smap2		Hspb7		Emp1	Pigr	Wif1	Sat2		Ccrl2	Itgal	Mmp9	Magee1	Nlrp3	Pex5l		Mrvi1	Rhoh
Rgs6	Foxb2	Fam184a	Gnai1	B3gnt3	Mir767	Ccdc88c	Zdhhc24	P4ha1	Spnb1	En1	Rtn4ip1	Gm2a	2400009B08Rik	Sdk2	Gnai1	Cyp4f39	Trim75	Nnmt	Slc1a6	Fkbp11		Myoz2		Cd36	Muc13	Cdh11	Sfrp5		Clec3b	Pecam1	Mrc1	Ncald	Csf3r	Cldn14		Jph2	Klrb1a
Fndc3b	Gpr137b-ps	Bcan	Llgl1	Dysf	Dlx6	4930487D11Rik	Rasal3	Gpx7	Olfr156	Mir547	1700027D21Rik	Dear1	Tnfsf14	Gpr137b-ps	Skint8	Gsta4	4930579F01Rik	Aoc3	Ets1	Sec61a1		Eno3		Rnase1	Selenbp1	Ptch1	A1cf		Mrc2	Ptprc	Myh14	Copg1		Itgb4		Itga9	Ccr2
Gpr180	Olfr156	Mt1	Foxb2	Nova2	Kcnh7	Slc15a4	Ccdc88c	Mpdz	Dear1	Itga7	Pecr	Pacs2	Olfr479	Fam184a	Tollip	Pax9	Olfr894	H6pd	Slit1	Spcs3		Trdn		Ctgf	Elf3	Arap1	Apoa1		Clec10a	Spn	Notch3	Kcnc1		Myo1d		Kcnmb1	Il2rb
Sfxn3	Rasal3	Igdcc4	Phc2	Gm6696	Tagln3	Sept6	Cdkn1b	Pea15b	Myo18b	Pvrl3	Cfhr1	1600014C10Rik	Mrgpra2a	Pvrl3	Sfxn3	Atp6v0a4	Ssxb6	Cyp27a1	Snph	Spib		Actn2		Hyal2	Tspan1	Fbln2	Bnip3		Pf4	Psap	Nphs1	Fbxw7		Pde8a		Nox4	Mbd2
Ifitm1	Arhgap12	Rcn2	Pacs2	Prnd	Spnb1	Pou2af1	Mir3096	Tenc1	Rtn4ip1	Actl9	Bphl	2400009B08Rik	Retnlb	Nprl3	Atp6v0a4	Gm13718	Bsx	Ebf2	Il23a	Eaf2		Tnni1		Clec4g	Guca2a	Igf1	Fgl1		Cd53	Rhoc	Pld1	Gabrg2		Cntf		Nov	Icos
Fnip1	4930487D11Rik	Cml3	Slc25a27	Olfr361	Gpr139	Arhgef3	Slc6a19	Lamb2	Prnd	Stat3	Lcn12	Ccdc88c	Tshr	Fam166a	Prickle3	Tollip	Ripply1	Gdf10		Cxcr4		Smpx		Gpr182	Lypd8	Prrx1	Pah		Fos	Pilra	Prkcq	Nmt1		Eml1		Dmpk	Il18r1
Ugdh	Fam3a	Tas2r125	2400009B08Rik	Wwtr1	Dear1	Nuak2	Gm19705	Tm4sf1	Doc2g	Mt1	Ugt2b35	Capg	Card9	Pclo	Bcl11b	Bysl	Olfr109	Cyp1b1		Birc3		Myl7		F8	Lgals4	Fkbp7	Serpina6		Egr1	Nfkbiz	Ptgir	Arid4a		Kif6		Sh3bgr	Tnfrsf4
Parp3	Slc15a4	Ildr2	Slc15a4	Ptprg	Elmod1	Tas2r123	Mirlet7f-1	Sox9	Apoo	Mir3096	Gas2	G6pd2	Pilrb2	4930563E22Rik	Cab39l	Prnd	Odz3	Col5a3		Il21r		Tbx20		Rbp7	Gata2	Oaf	Apoa2		Aif1	Naaa	Ptk2	Rgs17		Nipal4		Itga8	Ccl20
Gm5077	Cd276	Krtap5-3	D7Ertd443e	1700084E18Rik	9430031J16Rik	Rps2	Runx3	Rbms2	4930487D11Rik	1700029H14Rik	Afm	Cd300ld	0610030E20Rik	Ankrd60	Fos	Aptx	Dmrt3	Steap4		Igkc		Trim63		Calcrl	Sec23b	Col6a3	Azgp1		Ctss	Ly6e	Pxn	Tmem91		Sec14l5		Tcf21	Cd8a
0610038B21Rik	Cep68	A330093E20Rik	Olfr479	Gm13280	Lin7b	Pxk	1700029H14Rik	Capn6	Mterfd3	Wwtr1	5033411D12Rik	1700029H14Rik	AA467197	Nf2	Skint9	Gm15413	Tex22	Ccl11		Vpreb1		Mb		Foxf1	Tspan8	Ctsk	Fgg		Csf1r	Lyn	Sulf1	Cdk5		Sp7		Adamdec1	Cd6
Wwtr1	Vps18	Odz3	Slc4a2	Ptrf	Actl9	Pebp4	Mex3b	Mrgprf	Fam116b	Gm15413	9530008L14Rik	Slc15a4	Klra2	Pcdhga9	D7Ertd443e	Mir181b-2	Dhh	Nr1h3		Lrmp		Ctgf		Casz1	Dlx5	Dkk1	Apoc3		Ski	Ms4a7	Trio	Safb		St18		Hhip	S100a4
Ildr2	Cass4	Ccdc88a	Zcchc24	Dhh	Ak5	Rpl27	Sept6	Pigz	Actc1	Fam124a	Mup6	Snord23	Hiatl1	Gad1	Gm15413	Nkpd1	4930528D03Rik	Deptor		Klhl6		Myl4		Aqp7	Dgat2	Rarres2	Defb1		C1qb	Cebpb	Washc1	Rnf220		Dusp15		Mfap5	Ccl5
Scarf2	P4ha1	Zcchc24	9330111N05Rik	Defb7	Slitrk5	Ms4a1	Snord23	Cdc42ep2	Tmem182	Ptrf	Immp2l	Ccdc88a	Gpr27	Odz3	Lass3	Lass3	Tshr	Cyth3		Slamf6		Lox		Tcf15	Itpr2	Grem1	Tm4sf4			Cd68	Wipf1	Rasgrf1		Prkcz		Spon2	Lck
Col11a1	Atp6ap1	Acot5	Slc6a9	Lmcd1	Gm15413	4930449E01Rik	Gm20324	Arl1	Kif4-ps	4930528D03Rik	Fabp1	Smpdl3b	Actn1	Mir760	4833423E24Rik	4833423E24Rik	BC055402	Fmo1		Fam129c		Cpt1a		Cd300lg	Thrsp	Spon2	Gc			Ifi30	Nppa	Tceal6		Arsg		Lamb2	Cd81
Cntn4	Card9	Lmcd1	Kcnq3	Afap1l1	Gad1	Olfr99	Arhgef3	Smtnl2	Mpdz	Tshr	Spp2	Nuak2	Scarna3a	Peli3	Ceacam14	Klk14	Rs1	Acadsb		Bst1		Sox18		Btnl9	Pla2g4a	Tcf21	Ambp			Rgs2	Nppb	Tmem179		Npc1		Gjc1	Thy1
Odz3	LOC100041346	BC055402	Cldn11	Tas2r123	Chrnb2	Ccr7	5830416I19Rik	Lpl	Aifm1	Pde7b	Nmnat1	Card9	Galc	Chrnb2	Gm12505	Pglyrp3	Snord88c	Xdh		Msh5		Notch1		Meox2	Slc25a48	Pcsk6	Ttr			Lst1	Edn1	Nicn1		Mag		Ackr3	Lat
Zcchc24	Pdia3	Mir9-2	Pigz	Arhgef3	4930528D03Rik	Snora44	Cd96	Ggh	Immp2l	Mpdz	Cib3	Ostm1	Tle3	1700092M07Rik	9530008L14Rik	Klf16	Ssxb8	Rspo3		Dok3		Sln		Erg	Pgr	Col8a1	Hal			Spi1	Gata4	Napg		Slc25a29		Ogn	Skap1
Ptch2	AY512915	Lfng	Cpox	Tmem182	Reep1	Rps6	Rps2	Mir297-1	Slc1a7	Mir222	Sult2a7	Pilrb2	Ngp	Pomt2	Klf16	Ly6g6e	Olfr456	Ptges		Bach2		Csrp3		Hexim1	Fermt1	Entpd2	Ass1			Tymp	Gata5	Cmip		Slc25a19		Smtn	Tcf7
Gpx7	Acp2	Htr6	Cdc42ep2	LOC100041346	Syn2	Rps8	Znrf1	Chrd	Krt222	Tshz3	Ephx2	Spn	Sort1	Sft2d3	Ly6g6e	Gipc1	Tnmd	Creb3l1		Pxk		Txlnb		Cd55	Ehf	Cxcl2	Hmgcs1			Fgl2	Mef2a	Zmynd11		Plekhh1		Bgn	Ccr7
Mpdz	Zfp385c	Wasf3	Lmf1	Olfr1156	Olfr1377	Donson	Lfng	Vmn1r126	Nmnat1	Gm8765	Akr1c6	Krt80	Ftsjd2	Casc4	Olfr1178	Slc4a11	Aox3l1	Angptl2		Cd38		Atp2a2		Mmrn1	Plekhs1	Il6	Acss2			Pycard	Mef2b	Rhbdd2		Tmem88b		Myl9	Myb
Tshz3	Gm8615	Zfp572	Daam2	Cdkn1a	Mir9-2	Slc25a2	Snord88c	Sorbs3	Dnlz	Nfkb1	Entpd8	Stom	Mir369	Cib3	Gipc1	Dusp16	1700007K09Rik	Adam12		Ptprc		Ckm		C7	Cdkl1	Cyp1b1	Tm7sf2			Lyst	Mef2d	St8sia3		Dbndd2		Mylk	Gzma
Slc1a7	Selplg	Sox9	Car2	Tenc1	Rs1	Gnb2l1	Rpl27	Col6a6	Ddo	Mir19a	Prhoxnb	Snord88c	C1rl	Usp9x	Slc25a48	Trp63	Rn45s	Lbp		Ebf1		Ckb		Ramp3	Mecom	Col13a1	Sec16b			Ccl3	Popdc2	Pqbp1		Efnb3		Pcp4l1	Junb
Lamb2	Hmga2-ps1	Adcy2	Galc	Tm4sf1	A930011O12Rik	Snord111	Spn	Cpne7	Eci1	Dusp16	Elmod3	Klra2	Zfand3	Atp4a	Teddm1	Krt80	Capn6	Nmb		Bcl11a		Cxcr4		Vegfc	Msx1	Adamts10	Slbp			Il1b	Chodl	Matk		Sgk3		Sncg	Dusp2
Rbms2	Mir297-1	Ephx2	Pde1c	Ldb2	Kcnq3	Icosl	Rn45s	Gstt1	Ephx2	Olfr456	Amdhd1	Hiatl1	Ifngr2	2410021H03Rik	Trp63	Dgcr2	Adamts13	Rarres2		Ccr7		Mitf		Gja5	Rnf128	Ccl11	Rnd3			Cfp	Mylpf	Tro		Pnpla2		Pln	Ifng
Mrgprf	Gm10345	Lrp8	Sorbs3	Cdc42ep2	C2cd2l	5430427O19Rik	Ccr7	Lix1l	Nudt6	Cdkn1a	Abcc6	Sirpb1a	Hcls1	C2cd2l	Krt80	Aox3l1	Abpa	Egfr		Cd55		Zfpm2		Hey1	Anln	Adam33	Bche			Cd36	Myl1	Akap8l		Arrdc2		Nrp2	Braf
Itga5	Iffo1	Daam2	Sort1	Abcb1a	Snap25	Hcls1	5830411N06Rik	Htra4	Lpl	Capn6	Srd5a2	Zfp385c	Tmcc1	Snap25	E130218I03Rik	2310014L17Rik	Il31	Cpxm1		Cd74		Bdnf		Rnd1	Ckap2	Col4a3	Ghr				Ckm	Dusp26		Enpp2
Sema6c	Skil	Elmod3	1110057K04Rik	Lpl	Htr6	Txndc16	Snora44	Adamtsl2	Gm5640	Adcy2	C1rl	Ggh	Rgs19	0610007L01Rik	Fut2	Lhfpl1	A930011G23Rik	C3		Tlr9		Gja5		Bdp1	Hmmr	Col4a4	Aldh6a1				Tcap	Syt5		Plp1
Erf	Ctsb	Car2	Nap1l5	Fam124b	Csmd1	Snap29	Selplg	Slc10a6	Ptgr2	Snora44	Slc39a14	Selplg	Cbl	Gpr27	Cdkn1a	1700007K09Rik	Pax8	Adamts5		Swap70		Fmod		Cd46	Kif15	Lama2	Masp2				Myoz1	Gad1		Itpr2
Artn	Gm10248	Chst1	Rufy3	Sorbs3	A930011G23Rik	Mical1	Rps6	Gpr173	Pde1c	Zswim4	5830473C10Rik	Hmga2-ps1	Fpr1	1810012K16Rik	2310014L17Rik	Ccdc90a	Nlrp4f	Timp1		Hmga1		Mttp		Meox1	Ckap2l	Ackr3	Hamp				Pygm	Flywch1		Mbp
Chrd	Pdgfb	A730056A06Rik	Stmn4	Eepd1	Sarm1	Ppp1r16b	Rps8	Prelp	Cdnf	Snora17	Akap1	Gm5547	Plaur	Rab3gap2	1700007K09Rik	Mblac2	Foxd3	Metrn				Slc5a1		Ccl19	Kif20b	Cd55	Glul				Eno3	Rit2
Sox5	Icosl	Sox5	Ugt8a	Clec2d	Chst1	Napsa	Gm10345	Adamts5	Cacna1h	Erf	Akr1c20	Ifngr2	Cnr2	Zfp738	Ccdc90a	Smtnl2	Olfr530	Metrnl				Adipoq		Madcam1	Hirip3	Fbln7	Acly				Thbs4	Tceal5
Jkamp	5430427O19Rik	Ptplb	Mir1249	Pdgfb	Mmp17	Plaur	Dnaja1	Gstm2	Hsbp1l1	Rps6	4930528F23Rik	Hcls1	Neat1	Steap2	Kremen2	1700001O22Rik	Mir582	Myo1c				Trpv1		Cyp1b1	Incenp	Fibin	Asl					Pnck
C1rl	Ifngr2	F3	Srcin1	Olfr132	Rufy3	Cnr2	Donson	5031426D15Rik	Myom2	Pde1c	Cyp1a2	Gm5434	Slc11a1	Hdac6	Ggh	Elmod3	Gm10408	Nqo1				Sgpl1		Irx3	Kif23	Thbs2	Tmem97					Tmem59l
Lix1l	Spam1	Fam181a	Txndc16	Nos2	Rps6kl1	Ly86	Actn1	C1qtnf6	Bhlhe23	Skil	Mup4	Tmcc1	S100a8	Col6a6	Sh2d4a	Fam83a	4930452B06Rik	Syap1				Hmgb2		Birc2	Prc1	Nov	Cp					Gprasp2
Hoxa11as	Usp35	Fut9	Sec11c	Mmrn2	Grm1	Snord38a	Smc4	Gsn	Akap1	Sorbs3	Tst	Rgs19	Igsf6	Cypt3	Ptplb	Pno1	Olfr154	Aqp5				Stc1		Lyve1	Ect2	Ptx3	Slpi					Map7d2
Gm10248	Slc5a10	Mir1249	Gnptab	Rgl1	Srcin1	Arhgef18	Pde4d	Prss23	Gm20300	Zmym1	Pon1	Zfp710	Rab27a	Ints3	1110057K04Rik	Slc2a1	4921523A10Rik	Tspo				Fgf23		Sema3d	Cxcl10	Mmp3	Acat2					Rb1cc1
Pard3b	Rgs19	1700028B04Rik	Phactr1	Meox2	Vmn2r27	Fam105b	Gnb2l1	Plbd2	Crybg3	Pde4d	Creb3l3	Cbl	Sept5	Syt7	Mrgprb2	Epn3	Nkx2-1	Lrp1				Strn		Emcn	Ccl20	Lrrk1	Tm4sf5					Pabpn1
4930528F23Rik	Eef2k	Atp13a5	Ppp1r16b	Ppp1r16b	Fam126b	Rplp0	Leprotl1	Rhox5	Sgcg	Slc39a14	Hsd3b7	Napsa	Mgst1	Tmem215	Ephx3	Ephx3	5430428K19Rik	Pde3b				Hey2		Wfdc1	Cxcl17	Hgf	Msmo1					Gria3
Prelp	Zfp710	Slc7a2	Sp7	Cyr61	D830029L11	Btg1	Gm5547	Crtap	Nsun4	Mir369	Nsun4	Plaur	Hipk1	Smug1	Nudt17	Lrrfip2	Olfr26	Lgals12				Adipor1		Adgrl4	Prg4	Frzb	Lepr					Nbea
Gstm2	E330016A19Rik	Tst	5730403B10Rik	Krtap31-2	Mrap2	Olfr1077-ps1	Vmn1r193	Olfr382	Isca2	Slc10a6	E2f8	Ly86	Plcb2	Zdhhc22	A730085K08Rik	Nudt17	Iqcf3	Serpinf1				Adipor2		Vwa1	Alox15	Col12a1	Rcan1					Sfswap
C1qtnf6	D4Wsu53e	Ptar1	Tmeff1	Mtap4	Vsnl1	Lat2	Ccr9	Defa5	Gm10012	Mir25	Onecut2	Slc44a2	Numb	Igf2as	Hras1	A730085K08Rik	Gm8801	Cpt1b				Pde1a		Ece1	F5	Col7a1	Ar					Wdr60
Plbd2	Ly86	Mir874	Qdpr	Mir468	Il22	Rab39	Znrf3	Lrrn2	2310016D03Rik	Prelp	Mir122a	Slc11a1	Vmn1r197	Usp35	Smug1	Hras1	Snord88a	Elovl3				Bmp4		Ptprb	Emilin2	Meox1	Plin1					Scn1a
Hoxa13	Gm6432	Idi1	Wbp2	Vmn1r197	Gpr101	Snord73a	Ppp1r16b	Dnajc25	4930539J05Rik	Gsn	Idi1	Serpinb10-ps	Serf2	Gm20300	Olfr102	Gan	Olfr46	Ppargc1a				Casq2		Cldn5	Sptssb	Prg4	Rpp25l					Rnpc3
Rgl1	Slc11a1	Tef	Inf2	Olfr362	Mpped2	Gimap4	Arhgef18	Col5a2	Gal3st3	Bag3	Cyp3a41a	Igsf6	Olfr297	Slc7a2	Mfsd5	Ccl20	Vmn2r27	Mpzl1				Tpm1		Tbx1	Fmo5	Pkd2	Hsd11b1					Hoxc8
Bag3	Krtap31-2	Galntl1	Rbbp9	1190002H23Rik	AF357359	Mef2c	Rplp0	Olfr884	Olfr75-ps1	Mir5133	Pank1	Lat2	AI463170	Neil2	Olfr26	Porcn	Duoxa2	Cited1						Sema7a	Ivl	Ccl19	Apom					Rere
Crtap	Lpin2	Mt2	Pink1	Bcl2l1	Nptx2	Irf5	Snord38a	Mgst1	Wnk2	Snord85	Mgst1	Klk1b1	Naip2	E130317F20Rik	Epn3	Tst	Olfr1426	Dpt						Foxf2	Vsig2	Nnmt	Tkfc					Scn8a
G630071F17	Rab39	Mir344e	Fam168a	Zfp423	Mir708	Rpl4	Defa5	Col1a2	Frmd5	Dnajc25	Vmo1	Faim	Sirpb1b	Phactr1	Ptpn3	Tacr3	Lce1h	Hoxc9						Pdgfb	Paqr5	Foxf1	G0s2					Trip11
Dnajc25	Tubgcp5	Wnk2	9130019P16Rik	Id1	4933401P06Rik	Fli1	Prkca	Mir344e	Gfm1	Plaur	Aadat	Gm13139	1700071M16Rik	C2cd4a	Tns4	Capns2	1700020N18Rik	Esm1						Ecscr	Epcam	Has1	Pon3					Eml5
E530011L22Rik	B3galnt1	Fam168a	9330159F19Rik	Aplp2	Pgbd5	Rps27a	Il22	Cxx1c	Trdn	Snord38a	Bhmt2	Irf5	S100a9	Eml6	Gan	Ppl	Ubl4b							Elk3	Cldn1	Ctgf	Ttc36					Kmt2c
Col5a2	Lat2	Rmst	Frmd5	Fli1	C230091D08Rik	Rel	Elf1	V1rd18	Nol3	Eif5	Asgr1	4930468A15Rik	Pik3r5	Prkca	Eef2k	Vsnl1	Mir122a							Cdh5	Ocln	Ercc1	Golt1a					Aak1
Ptar1	Basp1	9330159F19Rik	Tshb	Xaf1	Slc6a17	H2-T24	Glra4	Oat	Mylk3	G630071F17	Mug1	Usp12	Kif3b	Pbx3	Mir3060	Zfp593	Gm17821							Plec	Muc5ac	Wisp1	Fst					Safb2
Ube2l6	Numb	Epdr1	Rtkn	D5Ertd577e	Magee1	Ncoa3	4930524L23Rik	Epdr1	Mgrn1	5430416N02Rik	2810007J24Rik	Naip2	Ppm1m	Gjd2	Crybg3	Dffa	Klk1b1							Stab1		Twist2	Mcc					Sacs
Col1a2	Mef2c	1190002H23Rik	Psat1	Fam70b	Magel2	Cd38	Btg1	Gpnmb	Csl	Zfp593	1700092C10Rik	P2rx7	Kctd20	Pldi	Gprin2	Idi1	Olfr1037							Tgfbr2		Ripk3	Aqp9					Ryr2
AF357359	9130019P16Rik	Psat1	Arl8a	Eml1	Bex1	H2-Q4	Peli1	Zfp423	Cand2	Btg1	A2ld1	Sirpb1b	Mon1b	Bbs2	Capns2	Calm4	1700093K21Rik							Cd93		Ddr2	Nnt					Cspp1
Basp1	Gm13139	4930468A15Rik	Bcl2l1	Laptm4a	Wbscr17	Cerk	Gm9961	Dcn	Mmachc	Gm6568	Snora20	Xaf1	Vmn2r-ps129	B3galnt1	Ppl	Sox15	Adam26b							Rgs5		Eln	Saa4					Gria4
Gpnmb	Irf5	Zfp423	Pgbd5	Nodal	Kcng1	Zfp296	Il27ra	Gas6	2310015D24Rik	Idi1	Itih3	H2-T24	AI467606	Ins2	Zfp341	Clock	Calca							Slc7a5		Fn1	Mrps18c					Chd6
Zfp423	P2rx7	Itih3	Wnt3	Actn4	Gad2	Smr3a	Snord73a	D5Ertd577e	Fabp3	4930539J05Rik	Slc41a2	Pik3r5	Aldh2	Mir344e	Zfp593	Fam84a	Asgr1							Eng		Hhip	Ociad1					Zcchc7
Nol3	Naip2	1700071M16Rik	Pgp	Cd38	Gfra4	Map3k1	Gimap4	Laptm4a	Hhatl	Mt2	Fggy	Ncoa3	Phf20l1	Zfp568	Gm19668	1700093K21Rik	Rrh							Kdr		Fmo2	Apoa5					Gpatch8
Dcn	Fli1	Hdac8	Tmem88b	Cav2	Pcdha6	Gpr18	1190002H23Rik	Rhoj	Lrrc20	Snord73a	C2	Zdhhc7	Cxcr1	A2ld1	Pou2f3	Gm14137	1700095B10Rik							Slc2a1		Col1a2	Entpd5					Pclo
Zbed6	Sft2d2	Fam107a	Mbp	Rnf125	St6gal2	B4galnt1	Rpl4	Sept8	Extl1	Mir708	Xkr9	Rb1	A530032D15Rik	4930524O08Rik	Dffa	Ubtd1	Slc26a7							Egfl7		Col3a1	C4a					Syne1
Qsox1	Zfp513	4930505G20Rik	Krt28	H2-Q4	4933424G06Rik	Snx30	Rps27a	Mmp14	Ndufa10	Ube2f	Scrn2	Kctd20	Olfr373	Nol4	Sept5	Rtkn	Rhcg							Flt1		Vim	Eid2					Nrgn
C2	4632427E13Rik	Slc14a2	C630004H02Rik	Dok4	Bex2	Gm13546	Hspbap1	Penk	Hrasls	Oat	Gramd1c	Plcg2	Rcsd1	Tmem22	Calm4	Ap1m2	Gm13109							Epas1		Fstl1	Atic					Ppp1r14c
Eml1	H2-T24	Rab31	Eml1	S100a16	Sox11	Plcg2	Sh2d2a	Dbn1	Myot	Srebf2	Gck	Ace	Sh2d3c	C630004H02Rik	Irx3	Lypd3	BC061194							Ednrb		Gsn	Serpinh1					Synpr
Mmp14	Edem2	Slc6a1	Stx6	St6galnac2	Barhl2	Pax5	Pik3r5	Dpysl2	Pirt	Rabgef1	Nodal	Lrrc20	Ethe1	Bex2	Mir708	Muc15	Slc14a2							Kcnj8		Sparc	Samd5					Ccdc28b
Dzip1	Ncoa3	Klhdc7a	Sept8	Smad6	Gsx2	H2-Q6	Lime1	Mxra7	Sds	Vgll2	1300017J02Rik	Evi2a	Sfpi1	Slc9a8	Wnk2	Slc25a37	Alppl2							Cd82		S100a4	Grb14					Kcnk1
Evx1	Mtdh	Phgdh	2810468N07Rik	Scgb3a1	Slc35f4	Rftn1	St8sia1	Fam38b	Mtr	Wbscr17	Prok1	Irf7	Rgs14	Gramd1c	Fam84a	Rrp12	4930442L01Rik							Chst1		Nt5e	Abcd3					Cnrip1
Mxra7	Cerk	Lphn1	Erbb3	Meox1	Jakmip2	AI467606	Tapbpl	Glt8d2	Uqcc	Arid5b	Rnf125	Arhgef37	Fam65b	Gck	Lce1m	Xpnpep2	A930001C03Rik							Plac8		Col1a1	Rhob					Frrs1l
Fam38b	Dpysl2	Hhatl	Aatk	Car5a	Jph4	Ablim1	Gramd1a	Pdgfrl	Mmaa	Rhoj	Pah	Lrp1	Olfm4	1810062G17Rik	Wnt3	Anxa8	Scgb3a1							Tspan8		Mgp	Epb41l4b					Fam69b
Glt8d2	2310046O06Rik	Vmn2r-ps129	Mir878	Ctnnb1	Rgs17	Pqbp1	Rnf125	Meox1	D9Ertd402e	Ube2j1	A930001C03Rik	Fam96a	Hmha1	Mir670	Klf6	Erbb3	Wfdc8							Ets1		Nox4	Gpat4					Gpr162
Pdgfrl	Upk1b	Baalc	Rab31	4930425O10Rik	Rtn1	Ppp3ca	H2-Q4	Klhl13	Mybpc2	Mafk	Rcl1	Mir325	Itprip	St8sia1	Fat2	Fam83g	Taf7l							Cd34		Thy1	Sptbn1					Cacng2
Parva	Plxnb2	Olig1	Dctn1	Dnm3	Dnm3	H2-M10.5	Unc5cl	Rgs17	Lrrc30	Rnf19b	Car5a	Usp25	Mettl9	Klhdc5	Lypd3	Klf5	1700120K04Rik							Pdpn		Cd40	Sdc2					Spock3
Avpr1a	Rab31	Mid1ip1	Tmem210	Vwa3a	Prrt2	A530032D15Rik	7420426K07Rik	Cp	Pdlim5	Sox11	Orm2	St8sia4	Plek	Slc7a15	Rtkn	Dok4	Gprc5d							Ehd3		Cd44	Phlda1					Rgs7bp
Eda2r	Xlr	Cadm2	Jph4	Slfn3	2900055J20Rik	Cd274	Cd7	Smad6	Mitf	Actn4	Ces2a	Ifi204	Sepx1	Gm4925	Muc15	Zfp296	Olfr345							Srgn		Pdgfra	Wtap					Dnm3
Fbln5	Trmt12	Mir325	Mtap7d1	Rasal2	Vmn2r-ps129	E130304I02Rik	Map3k1	Galm	Spryd4	Slc7a15	Gamt	Mir3971	Lcp1	Mir337	Fam160b2	Scnn1a	Olfr741							S100a10		En1	Acadm					Tmem191c
Nup98	Evi2a	2610017I09Rik	Slc6a1	Ercc1	Diras1	Rcsd1	Gpr18	Fbln5	Myl7	Usp37	Cp	Stat6	Arl11	B830017H08Rik	Hspbap1	Eda2r	Psmb11							Clic4		Dcn						Slc6a17
Prdm6	Lrp1	Frmd4a	Glod4	Herc6	Krt9	Rpl39	Ddb2	Ace	Gpr22	Csl	Galm	LOC100038947	Hoxb1	Efhc2	Csda	BC064078	Gm7550							Ushbp1		Cebpb						Dner
Rab2b	Marcks	Phkb	1700024F13Rik	Rftn1	Mir3089	Snord34	Gm15698	4930404H11Rik	4430402I18Rik	S100a16	Aqp8	A130077B15Rik	Ccdc88b	Pcnx	Ptpn14	Them5	Snord22							Myf6		Egr1						Grm5
Lrp1	Cebpg	Rpe65	Dnm3	Ablim1	Synpr	Sfpi1	B4galnt1	Tmem110	Pigy	Pdgfrl	Gm10556	Rap2b	Gng2	Zfp161	Anxa8	Prrg4	Olfr657							Oit3		Fosb						Cntnap2
Tnfsf9	Frmd4a	4930480K15Rik	Gamt	Mir669j	Rasgef1c	Fam65b	Gm13546	Lrp1	Chpt1	Rcl1	Cideb	Ethe1	Ncf1	Meis3	Fam83g	Serpinb12	Rasgef1c							Il1a		Fosl2						Cplx1
Mir325	Sdf2l1	Vmn1r196	Phgdh	Aplnr	Tubg2	Rhobtb2	Gm6602	Gabre	Gstk1	Eda2r	BC031353	AF251705	Dennd3	4930579K19Rik	Zfp607	Eftud1	Mir299							Bmp2		Hif1a						Slc32a1
Foxl1	Hs1bp3	Dgkb	Snx30	Olfr58	Rprml	Rgs14	H2-Q6	Aspn	Trak1	Taf7l	Grhpr	Sfpi1	6330418K02Rik	Tspyl2	Dok4	Arhgef37	Gm14124							C1qtnf1		Klf2						Dlgap1
Dact1	Jam2	Dpy19l3	Evi2a	Vwa1	Slc32a1	Zfp831	Snord22	Dact1	Got1	Cp	D130020L05Rik	Rgs14	AU019990	Synpr	2310046O06Rik	Foxn1	Tex28							Pcdh12		Klf4						Ppp1r9a
Tmem140	Sgce	Arxes2	Aktip	Tmem140	Nrn1l	Olfr1258	AI467606	Vwa1	Vmn2r67	Nup98	1700024P16Rik	Lipe	Retn	1700049G17Rik	BC117090	Foxk1	Gm20410							Dpp4		Klf6						Gnl3l
Thsd4	Cfh	Lrrc58	Rab2b	Kctd19	1700008O03Rik	Hmha1	Ablim1	Sfrp1	Olfr913	S100a10	Mup16	Fam46a	Il17ra	4930568K20Rik	Hsd3b6	Mettl21d	4933405L10Rik							Igfbp7		Klf9						Zcchc12
Ints6	A130077B15Rik	Heatr8	Olig1	Tnfsf10	Dgkb	Itprip	Alkbh4	Tmem140	2610029I01Rik	Nfkbiz	Pklr	Api5	Capza1	Hcn3	BC064078	Krt82	Snord34							Palmd		Nfat5						Atp6v1h
Gfpt2	Mitf	4933405L10Rik	Ermp1	S100a13	Adcyap1	Ero1lb	Ctla4	Pdgfrb	Inppl1	Gabarapl1	Fbxo8	Map3k5	Taar7b	Zfp354b	Them5	Dvl1	Scgb3a2							Postn		Nfatc1						Hpca
Bmp1	AF251705	Gm5069	Grhpr	Tgtp2	Zfp804a	Ifi203	Olfr373	Gfpt2	1810020D17Rik	Hbp1	Glyat	4930545L23Rik	Ndst1	Pcsk1n	4930527G23Rik	Spink14	Ceacam11							Bmx		Nfkb1						Chn1
C1s	Sfpi1	Gm11149	Cyp2j12	Cd274	Hpca	Fau	Tasp1	Cyb5	Dmrt1	Cebpg	Sds	Atp7a	Thap6	Fnip2	Extl1	Aldh1l2	Lrrc30							Slc38a5		Nr4a1						Cpne6
Sgce	Hmha1	Kcnk2	Anks1b	Jam2	A230070E04Rik	Lcp1	Cd274	Bmp1	Sycp3	Snord22	Hoga1	Ppm1h	Gm5416	Aldh1l2	Krt1	Anxa7	Trpv4							Xdh		Nr4a2						Pde1a
Gm5113	Gm10406	4930545L23Rik	Mid1ip1	Stc1	Vwc2l	Gripap1	Tgtp2	C1s	Fsd2	Herc6	F9	Stard3	Was	Lrp11	Foxn1	Sh3pxd2a	Eddm3b							Sparc		Pbx1						Gnai1
C1qtnf1	Slc16a6	Sash1	Nkain2	Edn1	Pnma3	Plek	Slc2a4rg-ps	Sgce	2900008C10Rik	Mir325	Dmgdh	Plek	Pilra	Sh3pxd2a	Atp2b4	Eif2b3	AY761184							Mgll		Runx1						Cck
Nfic	Itgb5	Fndc4	2610017I09Rik	Utrn	C130026L21Rik	Gng2	Rpl39	Olfr107	Kcna7	Sumo1	Gls2	Mefv	Cebpb	Vmac	Foxk1	Sun3	1700128A07Rik							Slc9a3r2		Stat3						Rims3
Pcdhb19	Ppm1h	Mir2136	Synpr	Snx11	Ttl	4930515G16Rik	Gm14085	Lrrc58	Mrps6	Vwa1	Hyi	Sepx1	G0s2	Adra2a	Ubp1	Krt4	Gm6320							Rgcc		Tcf4						Ogfod1
Kcnk2	Stard3	Mir1251	Cyhr1	Sh2d3c	Pacsin1	Ncf1	1110032F04Rik	Cfh	Ndufa12	Mir299	Ugt2b34	Arl11	Iqsec1	9430032N09Rik	Gm10782	Chmp4c	1700007J10Rik							Icam2		Zeb2						Celf6
Fstl1	Plek	Spata3	Sec14l5	Gopc	Ucn	Dennd3	4930478L05Rik	Mageb5	Magi3	Thsd4	Mmaa	Gng2	Fam75d3	Pxt1	Mir365-1	Lor	Capn11							Mgp		Lamc1						Dtd1
2010310C07Rik	Gm6121	Ncam1	Cadm2	Slc38a5	Mir344b	Olfr166	Snord34	C1qtnf1	Tuba8	Gfpt2	Spryd4	Lcp1	Ptplad2	Zdbf2	Mmaa	Fbp2	2010310C07Rik							Sparcl1		Medag						Prmt2
Arih1	Abcb4	Emx2os	Nrn1l	Olfr520	Grm5	Slamf1	Gpr114	Nfic	Dnaja4	Defb36	Pccb	Ncf1	1700047M11Rik	Olfm4	Anxa7	Lipk	Olfr1087							Tm4sf1		Lamb1						Avp
Mir199a-1	Tlr3	Tlr3	Pcsk1n	Dll4	Gpr22	Ralgps2	Sh3bp1	Foxp2	Gnb3	Arl13b	Lhx6	2610029I01Rik	Ogfrl1	Zfp92	Mageb5	Parl	4833427F10Rik							Id1		Dkk3						Rora
2810433D01Rik	1700015E13Rik	Sc5d	Degs1	Lipe	Rhobtb2	2210414B05Rik	Pacsin1	Pcdhb19	Ptcd3	Ptpn2	Cfhr2	Sept9	Anxa1	Pomc	Pdzk1ip1	Stap2	Adam26a							Cd9		Tbx20						Vgf
Hic1	Phf15	Pou2f1	Snapin	Olfr1415	Gm6320	Spib	Fam65b	Prrx1	Iqcf5	Ptpn12	Ube2u	AU019990	Tmem50b	Atp7a	Snord47	Slc39a2	1700015E13Rik							Srpx		Mdk						Pcsk2
Bdh2	Arl11	Aplp1	Gm11149	Cnn3	Olfr1258	Tomt	Gm10778	1700030N03Rik	Acad12	Tead3	Tex2	Il17ra	Gm885	Ero1lb	Tead3	Dync1li2	Hoxb1							Id3		Gstm1						Chodl
Tspan18	6330418K02Rik	Ifna5	B3gat1	Lhx6	Pcdha9	Was	Rgs14	Fbxl13	Scgb1c1	Dusp10	Sepx1	Capza1	Nadk	1700007L15Rik	Parl	LOC433944	Olfr1280							Cav1		Ngf						Necab2
Arhgap6	Ncf1	Sycp3	Gm10538	Olfr1350	Rell2	Ikzf3	Dusp10	Fstl1	1600014C23Rik	Cnn3	Abcb4	Tlr7	Jph3	Slc7a14	Stap2	Katna1	Spinlw1							Gng11		Vegfa						Kcnma1
Prkcc	D8Ertd82e	8430419L09Rik	Nkx6-2	Gm3763	Gpr26	A330040F15Rik	Zfp831	Fam46a	Kcnj2	1700007J10Rik	Hsd3b3	Elf4	1110008P14Rik	Zxda	2010107G23Rik	2010310C07Rik	Tulp2							Hspg2		Fgf2						Cacnb3
Nup210l	Ccdc88b	Abhd6	Dusp10	Dennd3	Zfyve28	Snord99	Ascl3	Sash1	Gja10	Mir192	Sc5d	Mir5098	B230208H11Rik	Phf15	Pard6b	Crct1	March10							Clec1b		P4htm						Nwd2
Cdr2	March10	Igsf11	Dync1li2	D8Ertd82e	Mzf1	Lmo2	Olfr1258	Mmp3	Kcnv2	Stk40	Gstk1	Emp3	Ehd1	Fam159b	Ccr4	Rabggta	Msln							S100a13		Ckap4						Zic1
Sec31a	Vmn1r80	Neurog2	Tex2	Gm14525	Serp2	Olfr622	Hmha1	Itgb5	1700034H14Rik	Etf1	2610029I01Rik	F13a1	B430010I23Rik	Kcnip1	Wdr65	Ctnnbip1	Gm16833							Crhbp		Inmt						Tesc
C4b	Abhd6	Gpr37l1	Ncam1	Slc22a8	Tmem91	Wipf1	Ift80	Gm6121	Gm19461	Ncam1	Hamp	Thap6	Ptger1	Casr	4930515G16Rik	Smcp	Kcna7							Ifi27		Cxcl14						Necab3
Plat	Trem2	Lonrf3	Stard3	E030010A14Rik	Hrk	Edaradd	Ppm1h	Olfr1350	Kbtbd5	Fndc4	Hc	Ccl9	Sqrdl	2900008C10Rik	Cdh3	Lce3f	4930511M11Rik							Sgk1								Nrn1
Gm10471	Tlr7	Cyp2d22	Sc5d	Ctnnbip1	Lingo2	H2-DMb2	Ifi203	2810433D01Rik	Olfr1288	Olfr1087	Gchfr	Trps1	Sgms2	Msln	Tuba8	Plb1	AU015228							Dnase1l3								Gabbr2
Ptk7	Lilra5	Bai3	Aplp1	Tgtp1	Chrm4	Iqsec1	Gm6121	Rgag1	Dand5	4933425B07Rik	Pnpla5	Pomp	Ang3	Parp6	Ndfip2	Trps1	Gm527							Lifr								Slc17a7
Krtap1-4	Kcnj2	Phactr3	Efhd1	Tspan18	Prkcc	Rps3	Fau	Fibin	Pln	Gm16833	4930480G23Rik	Was	Fyb	Mesp1	Pigf	2310002L13Rik	Nup210l							Cdkn1c								Dgkb
5031410I06Rik	Ccl9	1600014C23Rik	8430419L09Rik	Cdc42ep1	Obox3	Card6	Lcp1	Hic1	2810405K02Rik	Gm6682	Sardh	Pilra	Rassf3	2810021J22Rik	Gm5416	Myo18a	Gjd4							Inmt								Cacnb4
F830016B08Rik	Tomt	AI464131	D8Ertd82e	Retn	Cbln1	Ctsh	Ccr4	Rhbdf1	Chrm2	U2af1	Sntg2	Glud1	Aph1b	Rspo4	Zcchc8	Mtmr10	Olfr70							Ptgds								Cttnbp2
Nr1d2	Ivns1abp	Slc27a1	Cdc42ep1	Cyp2d22	Bai3	3300005D01Rik	Hoxb1	Bdh2	Tmtc1	Tmtc2	Slc23a1	Csgalnact2	Gm6498	Tmem199	Ndel1	Yars	Slc23a1							Timp3								Ppp1r1b
Hspb8	Cryl1	Itgb8	4930452G13Rik	Rasgrf2	Slc8a3	Stk24	Cxcr6	Olfr1448	Pcdhga12	Mir154	Mir1948	Cebpb	Tmem154	Gm19461	Gadl1	2810405K02Rik	Mir154							Gpm6a								Pcp4
Pde9a	Spata13	Trps1	Ankrd46	Tmtc2	Gm5136	Rpl28	Sept9	Ankrd46	Psme4	Mir1197	Gbp10	Inpp5f	Dmxl2	Dopey1	Eea1	Ampd1	Greb1l							Fam167b								Bex2
AF357355	Ptpra	Tmem229a	Igsf11	Dusp1	Ptbp2	Cfl1	Il17ra	Spin4	Cryba4	Mir679	Hsd3b2	Eif2ak1	C030019I05Rik	Taar1	Flrt3	Gjb5	Mir1967							Ltc4s								Ndn
Hoxa10	St6galnac4	Omg	Phactr3	Plat	2410137F16Rik	Vmn1r34	Vmn1r80	Clec3b	Ppp1r3c	Lmna	Ugt1a6b	Pira11	Ubtfl1	Inha	Olfr1288	2410137F16Rik	Iqcf5							Stab2								Camk2n1
Praf2	Lmo2	Mir1247	Itgb8	Cxx1a	Gm8179	Dusp2	Capza1	Tbx18	Mrpl42	Uap1	Mup15	Ptplad2	Alox5ap	2310028H24Rik	Gm5414	Hspb8	1600014C23Rik															Pnisr
Plod1	Lgmn	2810459M11Rik	2310044H10Rik	Gm9766	Dock3	Il10ra	Slamf1	A730046J19Rik	2810055G20Rik	Snord99	C4b	Cryba4	Ltb4r1	Vegfa	Cyp2b10	Nob1	Npy															Stmn2
LOC100861572	Abhd15	Tmem44	Slc8a3	Spnb2	Stk32c	Psmb8	Tgtp1	Ar	Ttll1	Gm9766	Gja10	Ogfrl1	Slc22a15	Tmem27	2810405K02Rik	Rapgefl1	Gm6614															Ptk2b
Pla1a	Gfm2	Prh1	Cxx1a	Tmem44	Tmem191c	Snhg9	Emp3	Gm527	Gm6416	Ptbp2	Cyp2d22	Mapk7	Defb39	Abhd15	Gjb5	Wdr62	Olfr412															Ddn
Gm11696	Arhgef40	Gm9766	Gm10471	Sox17	Slc30a3	Susd3	AW112010	5330426P16Rik	Cox8b	Gpr50	Kng2	Prcp	Max	C2cd4c	Edaradd	Adam15	Rhox2f															Icam5
Adamts17	Tmem8c	Slc4a4	Tmem229a	Sema7a	Efr3b	Trim34a	Mir1967	Dmrtc1b	Lrrc3b	Cebpb	Slco1a1	Gm885	Chchd8	Slc22a23	Zc3h12a	Lgals7	Ampd1															Gng2
C1qtnf7	Cryba4	Glud1	Papss1	Olfr622	Hcn1	Nfkb2	Was	Cyp2d22	Osbp2	Ensa	Itih2	Nadk	Kiss1r	Gm10845	Hspb8	Rassf10	Vegfa															Snap25
Lpar1	Cyfip1	Mtap2	Omg	Ddit4	Tiam2	Ebf1	Tmem225	Emp3	Pkdrej	Pum1	2810459M11Rik	Pot1b	6330407A03Rik	1700042O10Rik	Cyp2g1	Dohh	Cldn9															Vsnl1
Apol6	Slc1a3	Vegfa	Mtmr10	Gm13154	Gm2694	Olfr1135	Ikzf3	Plat	Tsc2	Fam115e	Rdh9	Tiam2	Zscan5b	Ccdc142	Anxa1	Ldlrad3	Smgc															Pacsin1
Necab1	Ogfrl1	Nphs1as	Ptbp2	Tmtc1	1500004A13Rik	Gm5129	Spata13	Tmem225	Asb15	Mir1193	1300018J18Rik	Ctsh	Agl	Zim1	Rapgefl1	Sh3yl1	E230025N22Rik															Cacna2d1
Itih5	Prcp	Kif1b	Ptpra	Ifih1	A830010M20Rik	Olfr164	Snord99	1700008K24Rik	Sucla2	Arf4	Gfer	Stk24	Rps6ka1	Vwa5b2	Bcl9l	Rab10	B3galt2															Sgip1
Cachd1	C1qc	Pcdhga12	Stambp	Tcf23	Jph3	6330407A03Rik	Ampd1	Spnb2	Kcne1	C1qtnf3	Gm6484	Ldlrad3	Trem3	Rhox3f	Sh3yl1	Leprel1	AY512931															Atp6v0a1
Pde12	Plod1	Gpt2	Sema7a	Oasl2	Osbp2	Rps7	Xrn2	Ctgf	4833419F23Rik	Snhg6	Cpn2	Adam15	F730035M05Rik	Usp51	Lgals7	Wnt7b	C1qtnf3															Myo5a
Tas2r143	Adam15	Cdh20	Hoxd1	Efr3b	Snph	Gimap6	Prrc2c	Ddit4	4933425L06Rik	Bdkrb1	F830016B08Rik	Ptger1	Ptpn6	Jph3	Sult2a3	Tspy-ps	Espnl															Dync1i1
Pcdh7	Ctsh	Ppp1r3c	5031410I06Rik	Adam15	Macrod2	Olfr168	Tcf7	G0s2	4930471M23Rik	Espnl	Gpt2	Mir5123	Dfna5	Cdx4	Epb4.1l4a	4933413J09Rik	Serpinb9f															Prune2
4931440P22Rik	B430010I23Rik	Slc1a3	Inpp5f	Plod1	Pcdha3	Klhl24	Mir363	Sept2	Ubac1	LOC100861572	Leap2	4833419F23Rik	Bcl6	Pla2g6	Snora31	Apba3	4931440F15Rik															Cacna2d2
Tgfbr3	Tex12	2810055G20Rik	Ddit4	Ehd1	LOC100861572	Cd86	Rps3	Arhgef40	Pkd2l2	Gnl3	Agxt	Mx1	Tbc1d10b	Hmgn3	Leprel1	Ept1	1700001J03Rik															Slc17a6
D630033O11Rik	Leprel1	Prnp	Kif1b	Lrrc3b	Rgs7bp	Irf9	Card6	Praf2	Fam40b	Mir93	Cfi	Il10ra	Lta4h	Nell1	Wiz	Rnd3	4933413J09Rik															Tubb3
Il13ra2	Mir5123	Efr3b	Cdh20	Lnx2	Atp6ap1l	Bcl2a1d	Gfp_transgene	Pttg1ip	Gmpr	Tspy-ps	Cyp2g1	Fyb	Pik3cg	Prkacb	Wnt7b	Rhox3h	Col28a1															Elavl3
Ddit3	Kcnk13	Rnd2	1700047M11Rik	Slc19a3	4933413L06Rik	Ptpn6	Cd6	Gstm5	Hfe2	Sgms2	Gpr110	Rassf3	Ero1l	LOC100861572	Lrsam1	Eps8l2	1700019B03Rik
Fam102b	Il10ra	B3galt2	1500004A13Rik	Gm14781	Cacng2	Gm2447	Lingo4	Gm6760	Neurl2	1600020E01Rik	Ppp1r3c	Susd3	Tbkbp1	Snph	Slco3a1	Tmprss13	D6Ertd474e
Akap2	Fyb	Fbxo44	Dock3	Col28a1	Dok6	Etnk1	Rpl28	Mir362	Clasp1	Lpar1	Sult2a3	Neurl2	Chi3l3	Fam164c	Pde12	Hes2	4933425L06Rik
Ehbp1	Specc1	Lingo4	Prnp	Olfr1382	Tmem178	Olfr905	Cd163l1	Mir125b-1	Ehbp1	Tra2a	Apob	Sstr4	Olfr801	Ptprt	Eps8l2	Wfdc12	4931440J10Rik
Il17c	Ctns	Gstm5	Rnd2	H1foo	Elavl2	Olfr926	Stk24	Olfr1382	2310061I04Rik	Spdya	Il1rap	Alox5ap	BC037034	Adamts17	Aff1	Fam24a	Chrna1
Tgfbi	Susd3	1700010K23Rik	Aif1l	Fam65a	Ndst3	Mtss1	Podnl1	Lpar1	Ankrd23	Rnd3	Acad10	Ms4a6b	Chi3l4	Kcnk16	Tmprss13	Mir3091	Rgl3
Gm19589	Fam102b	Ptprt	Plod1	Rassf3	Gng3	Gm16675	Mir93	C1qtnf7	Lpin1	Chrna1	Cyp2j5	Tgfbi	Fam160b1	Glt8d1	Zfp692	Tnpo2	2410012E07Rik
Socs3	Npl	Snph	Fbxo44	Hey1	C030019I05Rik	Gm9320	Cfl1	Thsd7a	Olfr1313	Tgfbr3	Cyp8b1	Ltb4r1	Tbc1d23	Mtap9	AW555464	Plek2	A330048O09Rik
Mirlet7e	Fbrsl1	Tex12	Ldlrad3	Akap2	Mllt11	Olfr1311	Mir5123	Ang3	Lrpprc	Efcab5	Asl	Il17c	Gnai2	Gipr	Tnpo2	Zfp692	Pmfbp1
Cnrip1	Scamp5	1700001J03Rik	Amph	Cyb5r1	Sstr4	Rps28	Dusp2	Tgfbr3	1600012F09Rik	Akap2	4933422H20Rik	6330407A03Rik	Parp4	Tox3	C030019I05Rik	Fzd6	Kiss1r
Mir99b	Alox5ap	Mir125b-1	Gstm5	Sstr4	Rasd2	Tfam	Rnf167	Zfp870	Pstk	Rbms1	Ces1f	Stx16	Slc2a3	Trpm5	Npl	Hsf5	Slc5a9
Tfpi	Dusp6	Lgr4	Il1rap	Olfr1135	4933416I08Rik	Rasal1	Fyb	Akap2	Agl	Nfkb2	Necab1	Olfr305	Csf3r	Gmpr	Plek2	AW555464	9230102K24Rik
1700016P04Rik	6330407A03Rik	Gm14781	Osbp2	Fgd5	Fgf22	Card11	Psmb8	Tuba1a	Casq1	Proca1	Slc3a1	Trem3	4930592I03Rik	Vdr	Tmem154	Dennd2c	Xlr3c
Olfr905	Tmem173	Ptdss2	Kcnk13	Fzd6	Dlx1as	Ptpn18	Ifng	Fam102b	E130310I04Rik	Ptges3	1700018L02Rik	Irf9	4930519G04Rik	1700054O13Rik	Rfng	Dmkn	Tex11
1110050K14Rik	Rps6ka1	Pcdh7	Mal	Dusp6	1700121L16Rik	Siglecg	Fam24a	Vmn1r223	Scn5a	Mdfic	Serpina1c	Ptpn6	Trpm2	Dmxl2	Fzd6	Ldlr	Olfr1183
Inmt	Zfp36l3	Nipa1	Lgi3	Olfr305	Egfem1	Setdb2	Mir3091	Slc47a2	Krt72-ps	Uck2	C730036E19Rik	Tmem131	Ccno	Enho	Dennd2c	Rfng	4930474N09Rik
Numbl	Sncaip	4933427I22Rik	Lpar1	Plcg1	Hrh3	B2m	Trim34a	Fam65c	P2rx5	4930474N09Rik	Rgl3	Ugt1a7c	Mir761	Gm5129	Dmkn	Brwd3	B230206H07Rik
Naalad2	Cd86	Specc1	Arpc1a	Gimap6	2900079G21Rik	Lta	4930432K21Rik	Amotl1	Camta1	Prosc	Hfe2	Rap2a	Fpr2	Prrc1	Pou4f1	Nipal1	Cyp4a12b
Pitx2	Hpgds	Hey1	Clcn4-2	Sept4	Bzrap1	Traf3	Zf12	1700121L16Rik	Tfpi	Cars	Psen2	Emr1	Myh9	Mir129-1	Lama1	Aloxe3	4930525D18Rik
Arl4d	Wdr81	A330048O09Rik	1700018L02Rik	Sncaip	Slc45a1	Ptk2b	Ms4a6b	Pde1a	1810013D10Rik	Xbp1	Alb	Fam105a	Fam107b	Nipal1	Slc5a9	Yrdc	Rsph6a
Fn1	Lpcat3	Enho	Erbb4	E130310I04Rik	Slc2a13	Btnl10	Setx	Olfr802	2310002L09Rik	Mir99b	Ces2e	Pik3cg	Acpp	Tmem229b	Tgfbi	Naa25	H2-M9
Hspa12a	Atp8a2	Fbrsl1	Bace1	Mecom	C030023E24Rik	Snora78	Eif3e	Mdfic	Frmpd3	Samd4b	Atp11c	Tbkbp1	Stfa2	Cabp7	Amotl1	Ak3	Madcam1
Batf2	Ptpn6	Vmn1r223	Nipa1	Fbln2	D430041D05Rik	Fam107b	Sidt1	Mecom	Dub1a	Pcdhb15	Elovl2	Eif2ak2	Apobr	Pax6os1	Ldlr	Lce3c	Gcm2
Tgm7	Ugt1a7c	Elovl2	Sbf1	Madcam1	Mir669b	Ell3	Dennd2d	Fbln2	Csdc2	Arl4d	Cyp4a12b	Dhx58	Mmp9	Nbas	Gm436	Mecr	Ly6g5c
Arfgap3	Emr1	Sema6d	Specc1	Mir99b	Atl1	Olfr1386	Rps7	Bcl6	Fsd1l	Csdc2	Saa1	Plin2	Gm14005	Bicd1	Fam114a2	B230206H07Rik	Olfr911-ps1
Gm13749	Fam105a	Caskin1	Gde1	Sh3tc2	6330415B21Rik	1700065O20Rik	Plcg1	Cnrip1	Vmn2r60	Pcdhb21	C6	Chi3l3	Rgs18	Mnx1	5730559C18Rik	Alox12b	Olfr1311
Smad9	Ltc4s	Agl	Hsf5	Olfr905	Kcnh1	4930523C07Rik	Gimap6	Mfap5	4933402J15Rik	Csnk1d	Fgb	Fn1	Rassf2	Gm2447	Sectm1a	Copg2	Vmn2r77
Actg2	Pik3cg	Gfap	Zfp536	Tbkbp1	Tmem130	Olfr98	Gramd4	Olfr1033	Asb10	Rab18	Inmt	Dok1	B130006D01Rik	Cars	Naa25	Tfap2c	Krt75
Igsf10	Gm3500	Gm5607	Scamp5	4921511C20Rik	Sncb	Ifi27l2a	Gm8909	Olfr926	Prkaa2	1810032O08Rik	Ugt1a1	D6Mm5e	Ear1	Mir375	Hpgds	Ltv1	1700125G02Rik
2410066E13Rik	Mfng	Per3	Fgf22	Mfng	Trpc5	Spata16	Fbxo33	Inmt	Hipk3	Hipk3	Hmgcs2	Pip4k2a	5430421N21Rik	Sec23b	Npbwr1	Dlx3	Svs4
C1qtnf2	Paqr7	Taar9	Sema6d	Gm10791	Mapk8ip3	Slc38a1	Eef1g	Ddah2	Mybpc3	Mir377	9130409I23Rik	Setdb2	Gm7457	Ror2	Bcl6	Pitx2	1700006H21Rik
Nr4a2	Gm5925	4930488L21Rik	Casq1	Ablim3	Gm10373	1810046K07Rik	Gm15421	C7	Gm13944	Mir485	Scly	Csf3r	Sirpa	Gm3500	Exoc6b	Cyp2c66	Tpo
Ccno	Rrbp1	AU022751	Sept4	Sema4c	Grik5	Rassf2	Fam105a	Naalad2	Ndufs5	Lrig1	Apoc4	Ptk2b	Tnrc18	Mir7-2	Gm13178	Tmprss4	Tspan10
Cyp20a1	Sema4c	Myom3	Nbas	5430416O09Rik	Mir344g	Gm1045	Gm9320	Numbl	Nkx2-5	Rbms3	Saa3	5430437J10Rik	Orai2	Rc3h2	Wnt16	Yod1	1700054A03Rik
Mir450b	Dok1	Mir208a	B230206H07Rik	Olfr986	Snca	Snord17	H2-Q7	Rhox11	Lrrc38	Rbm12	Vwce	Hexa	Ep300	1700023F06Rik	Camta1	2310045N01Rik	Pmp2
Npy1r	BC037034	Gm10373	4930474G06Rik	Elk3	Rasgrf1	Zc3h12d	Rps28	Hmgcs2	Slc47a1	Sdc4	Tmem56	Cndp2	Slc22a20	Mir344g	Tfap2c	2310069B03Rik	Gm13944
Ereg	Slc2a5	Msi1	Exoc6b	Vmn2r-ps159	Ggt7	BC006779	Bcl2l11	Sema4c	Kcnh2	Spry2	Pex11a	Pim1	Cdc42se1	Rasgrf1	Tmprss4	Krt13	Gm9159
Gm12824	Pip4k2a	Fezf2	4930419G24Rik	9430020K01Rik	Reep2	Rasa3	Gab3	Pcdhb21	Adck3	Pim1	Ugt1a5	4933426D04Rik	Cd101	Ggt7	Gpr125	Sfn	Wfdc2
Hoxa11	Man2b2	Paqr7	Kctd3	Msx1as	Htr5a	Rpl6	Card11	1700123K08Rik	Cngb3	Hsph1	C8g	Eif4ebp1	Gm711	Scly	Oas1e	Utp14a	Olfr878
Opn1sw	D6Mm5e	Mir344g	Gm10373	Pmp2	Gabrg2	Tsc22d3	Ptpn18	Il33	Rpl3l	Snora23	Vmn1r53	Tlx2	Glipr1	Fbxl2	H2-Q7	1700019N12Rik	Mir761
Vat1	Asb10	Msi2	Pcdhb6	Picalm	AF529169	Olfr906	Cep97	Msx1as	Lyrm7	Elk4	Apol7a	9030617O03Rik	Actr2	5430425J12Rik	Mab21l3	Abce1	Mir450b
Chsy3	Slc3a2	Csdc2	Sh3tc2	Rergl	BC030500	Scml4	B2m	9430020K01Rik	4933402C06Rik	Gdnf	Mat1a	Il3ra	Pygl	Slc2a5	Il33	Celsr2	Padi1
Serpine1	Csf3r	Ggt7	Tbc1d10b	Map4k3	Tmem35	Cacna1e	Lta	Igsf10	9030617O03Rik	Snora52	Slc47a1	Slc24a6	Arhgap4	1700123K08Rik	Dennd4c	Camkk1	A530006G24Rik
Tgfbr1	Hfe	Lin52	Mapk8ip3	Ptk2	Pmp2	Tpt1	Kdm4d	Hfe	Vldlr	Klf9	Ttc23	Mpeg1	9430060I03Rik	Trpc4	Stx19	S100a3	Olfr98
4933402P03Rik	Mfsd11	Grik5	Mobp	Mir450b	Rasgef1a	Rps25	Zc3hav1	2410066E13Rik	1110054M08Rik	Brix1	Slc10a2	Ifi27l2a	Olfr723	Pdx1	Rab18	Mpzl2	Opn1sw
Bmp2	Picalm	Zfp30	Erbb2ip	Olfr1386	Cntnap5a	Neurl3	Zfp281	Raph1	Kcnj12	Sik1	Adck3	Apobr	Olfr293	A530058N18Rik	Dnajc13	Snora23	Cldn22
Tgfb2	Cd9	Il33	Atl1	Tas2r134	Lrrc38	Btk	Olfr47	C1qtnf2	Gm12824	Zeb2	Habp2	Zeb2	Nron	Dennd4c	Wdr36	Actr1b	Tcfl5
Mir92b	Syngr2	Prss45	Bpgm	Cyp1a1	Zscan18	Actr2	Myh9	Rbms3	Pygm	Mir17	9030617O03Rik	Gm14005	Snap23	Sez6l	Sfn	2310042E22Rik	Vmn2r43
BC006779	Mir759	D330023K18Rik	Mir344g	Vmn1r214	Pdyn	Arhgap4	Fam107b	Cyp20a1	1700113I22Rik	Serpine1	A1cf	Ear1	Gm11201	Tmem56	Utp14a	Cnksr3	Bpifb1
Rarres2	1700009J07Rik	Got1l1	Gm10791	Pcdh1	Gpr88	9430060I03Rik	Snora78	Klf9	Cbr4	Zhx2	Lect2	Sgk3	Limd2	4930592I03Rik	Camkk1	Pir	Mir92b
Man2a2	Trpm2	Spats1	Urm1	6430562O15Rik	Mir383	Gm12159	Olfr1386	Hhipl1	B230118H07Rik	Tgfb2	Hgd	Rab7l1	Cdk2ap2	Arfgap3	Celsr2	Plekhg6	Vmn1r234
Mpv17	Hexa	Ppp2r2b	Evi5l	Msx1	2700090O03Rik	Irf8	4930523C07Rik	Ifi27l2a	Mtfp1	Popdc3	Aadac	Slc36a1	Zfp516	Entpd3	Olfr47	Nipal4	Fnd3c2
Pla2r1	Gm4961	Idua	Rasal1	Abph	Nalcn	Limd2	Olfr98	Zeb2	Tmem141	Ell2	Cyp2d10	Chfr	Orm1	C2cd4b	Mpzl2	Dsg4	Olfr690
Arsj	Frmd4b	Metrn	Tmem151a	BC006779	Sgip1	Mirlet7g	Ifi27l2a	Cldn22	Tbx5	Prpf39	Cbr4	Tnfrsf21	4930542H20Rik	Kcnh6	Acpp	Sp6	Ooep
Snhg5	Cd80	4932702P03Rik	Il33	Gm10922	Npy5r	1700018C11Rik	1810006J02Rik	Zfyve21	Ppif	Des	Chsy3	Zc3h12d	Grina	Mir377	Gm13845	Mir17	Tmc2
5730409E04Rik	Slc2a8	Trim43c	Olfr1028	Timp3	Chn1	Crisp1	Slain1	F930015N05Rik	Popdc3	Rarres2	Hsd17b13	Rasa3	E030018B13Rik	Galr1	Tpbg	2310002J15Rik	Zfp473
Hand2	Wdfy3	Sgip1	Pip4k2a	D630042P16Rik	Wnt8b	Rab30	Zc3h12d	Tgfb2	Des	Gm10390	Slc17a2	Sirpa	Arrb2	1700001G11Rik	Ell3	Gsc2	Eps8l1
Ptgis	1110035M17Rik	1110054M08Rik	1700123K08Rik	Olfr906	Gpr6	Atg16l2	Il17a	Msx1	Epha4	4933408J17Rik	Ccbl2	Ep300	E230008N13Rik	Pdyn	Plekhg6	Fam83h	Gm12
Olfr51	Mpeg1	Hhipl1	Cep97	Vmn2r105	Chsy3	Pydc3	Rasa3	Pcdhgc3	C530008M17Rik	Arsj	Tdo2	Abcb7	Asprv1	Mir5108	Nipal4	Sdr16c6	Zfp804b
Sh3rf1	Tgfbr1	Pygm	Mast4	Rapgef2	Rab33a	Bcl2	5430421N21Rik	Rarres2	Mapkapk5	Lbx1	Aifm2	6330416G13Rik	Stk38	Kcnh2	Sik1	Ifi202b	Olfr1080
Pcolce	Zfp187	AA387883	Ube2e2	Thbd	Htr2c	Cybasc3	Gm7457	Timp3	Ppm1k	Dpt	Reep6	Glipr1	Olr1	4933426D04Rik	Stfa2	Dsg3	Rnu12
Gm11201	9030625A04Rik	Pla2g7	Gm410	Gm13152	Gm5577	1700017D01Rik	Rpl6	Mpv17	2310001K24Rik	Gm13286	Sebox	Trafd1	Ikzf1	Mlh3	Vat1	Clip1	Atp6v0d2
Lrch2	B130006D01Rik	Tmem14a	5830417I10Rik	A130022J15Rik	Islr2	Pik3cd	Scml4	Tsc22d3	Kbtbd10	Herpud1	Slc22a30	Naaa	Anxa2	Rfx6	Arl4a	Fam110c	Slc4a5
Tnc	Rassf2	Zfyve21	Accn3	Capn2	Gabra5	Snord12	Tsc22d3	Arsj	Nlrp10	Tfe3	Tmem19	Pygl	Stap1	Pgm3	Popdc3	Rnu12	Olfr293
Mob3c	Slc36a1	Tle4	Katnal1	Zfp600	Pcdhb13	Zfp169	Cblb	Art4	Gm13152	Zglp1	Mgmt	Scarb1	Fmnl1	1190007F08Rik	2310002J15Rik	Oxsr1	Lbx1
Plcxd3	Tnfrsf21	Olfr1024	Mapk8ip1	Olfr51	Gm14204	Nlrc4	Orai2	5730409E04Rik	Ttc12	Smad3	BC006779	Etohi1	Samhd1	Slc36a1	Epha4	Vsig8	Foxr2
Col24a1	Snord17	Xpr1	Zfp281	Scarb1	Olfr690	BC017643	Trim21	Hand2	Drosha	Cdon	Dpys	BC125332	Fam160a2	Gm5577	Fam83h	Klf3	Derl3
Gbp6	Ntpcr	F930015N05Rik	Ptk2	4930402F11Rik	Kcnh5	Eef1a1	Tpt1	Ptgis	Hand2	Ifrd1	Pyroxd2	Irf8	Tsc22d4	Mboat2	Nlrp10	Dolpp1	Nron
Oxnad1	4930447K03Rik	Btbd17	Hdac5	Olfr65	Snurf	Ikzf1	4933408J17Rik	Capn2	Atp2a2	Mir323	Gstm3	Cdk2ap2	Tln1	Prss53	Ifi202b	Plxna1	Mirlet7g
Lgr5	Sirpa	Mboat2	Tcp11l1	A630076J17Rik	Ppfia2	Foxo1	Rps25	Olfr51	Chkb	Ikzf4	Agphd1	Plagl2	Pram1	Ufm1	Dsg3	Gm19424	1700066O22Rik
Rab30	Extl3	Scara3	Atp11a	1700066O22Rik	Grm7	Stap1	Neurl3	Prokr1	Gm14327	Il7	Nr1h3	Nlrp1c-ps	Apbb1ip	Vstm2l	Ccl27a	Zdhhc5	Six4
Chpf	Cd101	Mir92b	Nkx2-2as	9530026P05Rik	Asphd1	Birc3	AI847159	Pcolce	Olfr483	A130040M12Rik	Cyp2b9	E030018B13Rik	Galns	Reep6	Clip1	Pak6	Pabpn1l
Fem1b	6330416G13Rik	Pcdhgc3	Mcoln1	Gbp6	Cacna1e	Foxp1	Camk4	Dpt	1700018C11Rik	Sh3glb1	Atp6v0d2	Pik3cd	Jhdm1d	Asphd1	Stard5	Gm13286	Olfr1373
Rybp	Btk	Ddah1	Frmd4b	N4bp3	Lrrc4c	Rpl7	Actr2	Ado	Gm13286	Kpna1	Stard5	1700017D01Rik	A530046M15	Car10	D6Ertd527e	N4bp3	Mc1r
Smad3	Fam46c	Olfr736	Vldlr	Olfr638	Sacs	Rsl1	Arhgap4	1700066O22Rik	Coro6	Birc3	Pygl	Rap1a	Phospho1	D930015M05Rik	Dolpp1	Socs6	C1ql4
Raver2	Nron	Ntm	Nipal4	Exoc3l	Neurod2	Fmnl1	Fam46c	Pgcp	Sorbs1	Chd1	Nr5a2	Atp6v1b2	Olfr1489	Zfp804b	Klf3	Olfr1373	Scarna9
Spink13	Irf8	Eya1	1190007F08Rik	G630055G22Rik	5730409E04Rik	Samhd1	4930402F11Rik	Olfr638	4930429F24Rik	Pnrc1	A630076J17Rik	Pycard	Mapk14	Paxip1	Mir27a	Pak4	G630055G22Rik
Fam26e	Nlrp1c-ps	Cadm4	Zeb2	Gm13247	Camk4	Olfr1511	Klf3	Oxnad1	BC002163	Pcdh18	Khk	Nlrc4	Slc7a11	Syt14	Cdh4	Asprv1	Tdrd6
Ikzf4	Arrb2	A130022J15Rik	Tmem14a	Pparg	Panx2	Trim34b	Il18r1	Ndufa4l2	D16H22S680E	Mir3475	Apoa2	Stk38	Cyb5r4	Pcdha10	Skint6	Kctd15	Zglp1
Ifrd1	Cybasc3	Naaa	Rab33a	Gm1322	Dlx6as1	Cytip	Limd2	Chpf	Smcr7	Snora41	Cyp2b13	Arhgef10l	Clec12a	Tspyl4	Zfp628	Erlin1	Foxl2os
Fmod	Tfe3	Ptplad1	Rassf2	Sorbs1	Tspyl4	Scn4a	Cdk2ap2	Angpt2	Rhd	Ythdc1	0610031O16Rik	Ythdc2	Myo1f	Fam46c	Pak6	Wdr47	Wdr72
Il7	Pycard	Kif2b	Mfsd8	Tie1	Nefl	Trim12a	Cd8a	Cdon	Rbm24	Snhg12	Orm1	BC017643	Lcp2	Cul9	Zdhhc5	C86187	C86187
Tbx4	BC017643	Mageh1	Tnni1	4930567J20Rik	Gm5151	Gm6578	Gbp6	Nfix	Fktn	Rps6ka3	Als2	Ikzf1	Cxcr4	Xk	Socs6	Slit1	Cyp2f2
Ltbp3	Il6ra	4930417G10Rik	Slain1	Egfl7	Napb	5730408K05Rik	Tnfrsf25	Fam26e	Etfdh	Gt(ROSA)26Sor	Sec16b	4930447J18Rik	Mapk3	Mageh1	Gpt	Tdg	Raver2
Serpinb6c	Oma1	Apln	Ube2d1	Angpt2	Mtap6	Vmn1r183	Pydc3	Olfr1263	4933440J02Rik	Deptor	Txnrd2	Il6ra	Snord89	Pkdcc	Mir2137	Acer1	Gm10439
Fmnl2	Gpr160	Gm13286	Tmem19	Foxl2os	Zmat4	Rabgap1l	Bcl2	Olfr427	1810012P15Rik	Tra2b	Gpld1	Fmnl1	C130050O18Rik	Plcxd3	2310057M21Rik	Acap3	Olfr1180
Tmem5	Cln8	Gpld1	Gm10922	Olfr1263	Clec2l	Irf2	Pik3cd	Zfp383	Dlst	BC005561	Gpd1	Gpr160	Hist1h1e	Il1r1	Ndufa4l2	Aacs	Xlr5b
Podn	Tpp1	Ptpmt1	Grm7	Svs5	D3Bwg0562e	Slc38a9	Arrb2	Wisp2	Dpf3	5730408K05Rik	1110020A21Rik	Samhd1	0910001L09Rik	Zfp516	Kctd15	Piga	Olfr267
Pcdh18	Pld1	4930542H20Rik	Tmem74	Hdac7	Flywch1	Satb1	0610038L08Rik	A130040M12Rik	Tarsl2	Fam170b	Gpt	Nyx	Emb	Six4	Asprv1	Cln8	Grxcr1
Mir3475	Apbb1ip	Rab30	Pigyl	Spock2	Tll1	Cxcr4	Snord12	Klf15	Gata4	Snord89	Acox1	Cln8	2010002M12Rik	Muc4	Wdr47	Pglyrp4	Egfbp2
Snhg12	Snx24	Grina	BC029214	Spata6	Wdr7	Rpl23a	Npm3	Igsf8	Ivd	Olfml2a	Tada2b	Trim34b	Chst15	1700026F02Rik	Erlin1	Arc	Olig3
Stat2	Slc38a9	Sorbs1	Samd8	Slc7a5	A730017C20Rik	Parp1	Stk38	Omd	Coq6	Nppc	Pzp	Vac14	Lilrb3	1110020A21Rik	Slitrk6	Rab25	Edar
Gla	Mir190	Raver2	Cadm4	Mir743b	Zfp939	Psd4	Eef1a1	Ltbp3	1500017E21Rik	Zranb1	Slc22a7	Stat2	Gpr77	Cog6	Pycard	Elac2	Olfr151
Nradd	Phospho1	Spink13	Tspyl4	Zic3	Fat3	Gimap7	Ikzf1	LOC100040786	Armc2	Snord19	Dcaf11	Vps13c	F630028O10Rik	Gch1	1700029B22Rik	1700120E14Rik	2310043J07Rik
Galns	Il10rb	Zfp383	Dnajc6	Dock9	Fbxo44	BC055111	A130040M12Rik	Olfr218	Ppargc1a	Ldlrad2	Cyp2f2	Naip6	Cybb	Sec16b	9130204L05Rik	Asns	Olfr1231
Zc3hav1l	Mlxipl	Klf15	Ado	Rprl1	Dlgap3	Snx9	Oas1c	Gata4	D830046C22Rik	Cct6a	Saa4	Cytip	Oas3	Atg2b	Acer1	Efna3	Mir5100
Serpina3n	Mir706	Srebf1	Apln	Nyx	Gm15881	Cybb	Foxo1	Podn	Scn4a	Gm13034	Klf15	Apbb1ip	Carns1	0610038L08Rik	Bcar1	Klk9	Mpz
Ccdc48	Lcp2	Fat3	Palm2	Olfr218	Cdr1	Traf5	Galnt10	Pcdh18	Olfr985	Olfr419	Etfdh	Tln1	Arpc4	Slitrk6	Ercc5	Grhl3	Mir200b
Tshz1	Myo1f	Agt	Gpt	Btnl9	Tmem151b	Rps11	Rpl7	Mapk9	Myzap	Gnas	Apol9a	Pram1	2310047M10Rik	Tada2b	Lrrc1	2300005B03Rik	Fam170b
Hspg2	Klk9	Nrxn1	Endod1	Olfr151	Gm14164	Carns1	Gzmm	Olfr1506	Fig4	Mir1198	Mrap	Galns	Cap1	Mettl1	1500011K16Rik	Sh3rf2	Olfr549
Myh10	Comtd1	5930403L14Rik	Gpd1	Stat2	Spry3	Phxr4	Foxp1	Olfr151	1110034G24Rik	2210403K04Rik	Agt	Gla	Ptgir	Rhd	Serpinb6c	Camk1d	4931440L10Rik
Layn	C130050O18Rik	Dpf3	Tdrd6	1700010D01Rik	Cntnap2	Rasgef1b	Il6ra	Serpina3n	Ube2ql1	4933433C11Rik	Gm4951	Jhdm1d	Syne1	Bbx	Gpr160	Snord19	Nrl
Yipf5	Ecscr	4930452A19Rik	Ano8	Ece1	Gm5415	Arid3b	Fmnl1	Tmem136	Myl3	Bach1	Gcgr	Lcp2	Arid3b	D030016E14Rik	Gpr126	4930556C24Rik	Nppc
Ptch1	Zfp385a	Fmnl2	Ccdc54	Fzd4	Tmem169	Sh2b3	Olig3	Hspg2	Mylk4	Kcnn3	Aldob	Irf2	4930471C04Rik	Mir540	Pglyrp4	Gsta1	Pcdhga2
Cgrrf1	Gpr77	Snord4a	Fktn	BC048644	Mir190	Trim30a	Pnrc1	Npdc1	Rxrg	Pdp1	Ido2	Mapk14	Ly6g5b	Mir29b-1	Tfap2e	Rarg	E030019B13Rik
Ntrk1	Phyhd1	Epo	Tulp4	LOC100041550	Crmp1	Gimap3	Samhd1	Col4a4	Amtn	Gm5803	Lyrm5	4933406M09Rik	Il28ra	Spock2	Rab25	Mir1198	Col4a4
Grin2d	Mertk	Tsc22d4	Mtap6	Mospd2	Trim9	Hsh2d	Mllt3	Myh10	Carns1	Relb	Fbxl21	Myo1f	Gm1604b	Wdr7	Efna3	Fgfbp1	Cyp27b1
Col16a1	AU022793	Ppargc1a	Igsf8	Hspg2	Tbr1	Vmn1r78	Il5	2610034B18Rik	2310002D06Rik	Mir17hg	1500017E21Rik	Clec12a	Orai1	Gng4	4930578I06Rik	4930413F20Rik	Spag1
Arap1	Arhgap22	Mfsd2a	Bcar1	Mapk3	Jakmip3	Pml	Cytip	Layn	Esp38	Olfr370	Amacr	Gdap2	Adam8	Zfhx2	Klk9	Olfr124	Sept12
Crhbp	Sh2b3	Trim9	Nfasc	Oas1b	Pcdhga2	Relb	Apbb1ip	Gm6634	Coq10a	Map4k4	Mup7	Cyb5r4	S1pr4	Prkaa1	4931440L10Rik	Tlx1	Eif4e1b
Angptl2	Arid3b	Abr	Olig2	Ldlrad2	Ube2ql1	Gh	Trim12a	Zfp385a	Ogdh	Sema6a	Gm10768	Cxcr4	Rab3d	Zfp12	Grhl3	Plekhh3	Sult2a4
Gm11110	Whrn	Slc7a11	Trim59	Ecscr	Fbll1	Ccr6	Gm14139	Mir3970	Mov10l1	Ifitm5	BC048546	Snord89	Vmn1r30	Ascc3	Cdsn	Cdc42bpg	4933433C11Rik
Fbln1	Scn1b	Gabra2	Lrrc1	Layn	Rxrg	Pik3c2b	5730408K05Rik	Ntrk1	Ybx2	Slco5a1	Acnat1	C130050O18Rik	Cyba	Gcgr	Pou3f1	Mtm1	4930434J06Rik
Wnt5b	Prex1	Efna2	Fgfr2	Adcy4	Crhr1	Arhgap17	Lcp2	Angptl2	1300010F03Rik	Gm904	Slc38a4	Emb	Ceacam10	Zfp458	Sh3rf2	Faf1	Tulp1
2700081O15Rik	Orai1	E130114P18Rik	Pla2g16	Ednrb	Dzip3	Rhof	Satb1	Arap1	Pde4a	Jph1	Serpina3n	0910001L09Rik	Srpk2	4921536K21Rik	G630025P09Rik	Fbxw9	Wfikkn1
Mir100	4931431C16Rik	Frmpd1	Ankib1	Igtp	Lysmd4	Olfr116	Rpl23a	4930590L20Rik	Fyco1	Mir539	Rgn	Camk1d	Pbx2	Cntnap2	Eif2c4	Ppp1r13l	Nhedc1
Fzd1	Fcgr2b	Ptch1	Fmnl2	Vegfc	Zcchc12	Pdcd4	Cxcr4	Ptgir	Cap2	Spry4	Mospd2	Art2a-ps	Lpcat2	Vps13c	4930556C24Rik	Ttc22	Tcp10c
Scn1b	Cyba	Spag1	Golga7	Olfr138	Ripply2	S1pr4	4930455C13Rik	Figf	Olfr138	Adamts8	Mlxipl	Fbxo24	Myo5a	S100z	Tacc2	Gsta2	3830431G21Rik
Xpnpep1	Defb5	Paqr8	Ppp1r3e	Defb46	Grin2d	Fcgr2b	Gltscr2	Vegfc	Pdp1	6330406I15Rik	Angptl3	Foxn2	Ear2	Slc38a4	Zfp385a	Spag11a	Usp50
Leprel2	Flcn	Itsn1	Tarsl2	Olfr1170	4930590L20Rik	Cyba	Emb	Tulp1	Gm4907	Mir501	Cml2	Lilrb3	Tlr13	Cpeb3	Eif4e1b	2410042D21Rik	Zmynd17
Pltp	Lpcat2	Ednrb	Piga	Olfr370	Pdp1	Rpl32	Psd4	Fbln1	4930471C04Rik	Dnajc3	Cyp2c38	Cybb	Rlf	Gm4922	Rarg	7530416G11Rik	Olfr1380
Lbp	Hspb3	Mertk	Cln8	Bcl6b	Lonrf2	H2-T10	Gimap7	Ebf2	1110002N22Rik	Glul	Ahcy	F630028O10Rik	Vmn1r74	Atg13	Fgfbp1	Clca5	Prr22
Htra1	Rnase4	S100b	Dock9	Als2cl	Fxyd7	Mir501	Art2a-ps	Igf1	Slco5a1	Slc43a3	Gdap2	Oas3	Rab32	Cry2	4930413F20Rik	1110067D22Rik	Pkd1l3
Cxcl16	Glul	Kcnj10	Tsc22d4	Sema6a	Gabrd	Tespa1	Cnga1	Gabrq	2310030N02Rik	Nfil3	Insig1	Ankle2	Plp2	Asns	Snora19	Frat2	Adamts8
Mir207	Lyzl4	Paqr4	Tmem169	Pltp	Klhl34	H2-Ob	Arid4a	Stbd1	Dnajc5b	Fam38a	Acot12	Hps5	Pik3cb	Akap11	Plekhh3	Rab3d	Olfr1038-ps
AF357425	Tlr13	Zfp641	Cdk19	Ifitm5	Scn1b	Rpl36	Rps11	Mir100	Adamts8	Cdk14	Phyhd1	2310047M10Rik	Ano10	Mlxipl	Cdc42bpg	Diap2	Gm10415
Diap2	Maml2	Dirc2	Pou3f1	Pkn3	Cntn5	LOC432562	Igtp	Scn1b	Prss55	Ndrg1	Cyp3a11	Arap1	Tkt	Trpc1	Mir17hg	Gm94	Vmn1r61
0610007P08Rik	Hk2	Sox1	Jakmip3	Trim69	Olfr691	Vmn1r74	Traf5	Leprel2	Olfr1038-ps	Airn	Gys2	Cap1	Dgat1	Galr3	Hoxc4	Sppl3	Fam38a
5730457N03Rik	Gm11596	Kcnn3	Prtg	Spry4	Gm1604b	Gm14492	Cacna2d4	Htra1	Me3	Neu2	Gm15348	Arpc4	Lst1	Mir153	Als2cl	Dsp	Olfr547
4921507L20Rik	Sgk1	Gm14325	Fa2h	Tinagl1	6330439K17Rik	4930415L06Rik	Xlr4c	Cxcl16	Avp	Snord67	Aass	Brpf1	Ddx26b	Tshz1	Il20ra	Fam38a	Cdh16
Mir501	Snx5	Nat8	Pde8a	Olfr116	Mir539	Snord67	Arid3b	Atoh8	Hspb3	Mapk1ip1l	Ropn1l	Bach1	Lsp1	Resp18	Ppp1r13l	Pvrl4	Kank4
Birc7	Tlr12	Hapln3	Rab33b	Mir5109	Dpf1	Sp110	Vmn2r96	6330406I15Rik	Isca1	Sgk1	1300010F03Rik	Trim30a	Trim12c	Jazf1	Aim1	Calml3	Olfr543
Gpr153	Tgfbr2	Abhd3	Carns1	Mesdc1	Rbfox3	Lmbrd1	Gimap3	Rnase4	Pdk1	Itm2a	Cps1	Tdrd7	Pdzd8	Gm12409	2410042D21Rik	Ndor1	Olfr524
Gypc	Rin2	Mir100	Cacna2d4	Mir207	Egr4	Gm12191	Hsh2d	Aspa	Gm15417	Zbtb20	Pex1	Sh2b3	Gm20605	Cadps	Clca5	Clip4	1700010B08Rik
Fam38a	Pla2g15	Ctnnd2	Asxl3	Tspan7	Pou3f4	Snx5	Mir17hg	Gpr153	Pdhx	Cd63	Serpinf2	2810013P06Rik	Celsr3	2310068J16Rik	Rab3d	Hk2	Adad1
Map3k2	Bmf	Pou3f2	Tbc1d17	Robo4	Vmn1r188	Xylt1	Als2cl	Slc43a3	Gucy1b2	Atp13a3	Tat	Prex1	Sec22c	Phf21b	C130083M11Rik	Fabp6	Rptn
Hk2	Arl10	Htra1	Kcnj10	Defb5	Pcdha11	Tgfbr2	Ly6g5b	Gypc	LOC106740	Gabrr2	Igf1	Zmynd17	Olfr135	G630025P09Rik	Sppl3	Sgk1	Mir135b
Serpina3c	Rgmb	Rlbp1	Paqr4	Atoh8	Olfr1344	Swap70	Eef2	Lynx1	Gm14492	Gm5476	Apoa4	Arhgap17	Mir409	2210019I11Rik	Gm94	Zbtb7c	Olfr391-ps
BC003331	Lst1	Pou3f4	Map6d1	Olfr1038-ps	Ric3	Itgb7	D930028M14Rik	2610001J05Rik	Clip4	Gm13298	Slc17a8	D930028M14Rik	Pde1b	Pde8a	Dsp	Klrg2	Fbxw21
Kank4	Scoc	Mir3093	Atp6v0e2	Arhgap18	AF357425	Gm12657	Prr22	Tgfb3	Lynx1	Cux1	Stbd1	Sec24b	Zdhhc18	Hapln4	Pvrl4	Pld2	Cga
Tgfb3	Ddx26b	Tspan7	Gal3st1	BC017612	Gm8348	Mif4gd	Rhof	Gulp1	Sdr39u1	Nop16	Thpo	4931431C16Rik	Klhdc4	A230057D06Rik	Ndor1	Abcb10	Slc15a2
Gulp1	A830052D11Rik	Ric3	Tbc1d5	Slc9a3r2	Elavl3	Malt1	Olfr1273-ps	Slc13a4	Cav3	Nolc1	2310030N02Rik	Fcgr2b	Mctp1	Ap3d1	1600021P15Rik	Fetub	Tktl1
Zfp945	Gm20605	Defb5	Thra	Notch4	Nlgn1	Lsp1	Pdcd4	Itm2a	D830005E20Rik	Il15ra	Shmt1	Cyba	Dok3	Wfs1	Clip4	Gm17384	Mir3963
Slc2a10	Slc10a7	Cyp4f15	Mir100	Vmn1r74	Reln	Trim12c	S1pr4	Zbtb20	1700010I02Rik	Csrnp1	Gsta2	Diap2	Mtmr3	Cdh8	Skint11	AU018091	Gm10445
Itga11	Engase	A830082K12Rik	Pik3c2b	Ndrg1	Dclk2	Mir26b	2810001G20Rik	Rin2	Oscar	F630111L10Rik	C9	Synj1	Pten	Gm2518	Lancl1	C130079G13Rik	Olfr1188
Gpr124	Gm7714	Birc7	Sema6a	Cpne8	Dcc	LOC626049	Olfr1038-ps	Tcf4	2310039L15Rik	Mir409	Zfp707	Mir501	Mtus1	Kcnmb2	2610528J11Rik	Pnma5	Olfr215
Pmepa1	Mir466g	0610010B08Rik	Sh3gl3	Amotl2	Atp2b2	BC049352	Frat2	Slc2a10	Olfr1414	Spty2d1	Atoh8	Casp1	Cd84	Crhbp	5430435G22Rik	Aebp2	Lipf
Speer4a	Il13ra1	Glul	Jph1	Gm11596	Snord64	Mir1930	Mir207	Cd63	Ano10	Samd4	Cyp4f15	Myo5a	Dgkg	Zfp324	1810019J16Rik	1810013A23Rik	Wbscr25
H2afy2	Akr1b10	Nlgn1	Bpnt1	Kank4	2610100L16Rik	Gm5148	H2-T10	Rgmb	Tmem143	Map3k6	Gm15417	Ear2	Frmd7	Kcnn3	Micu1	Ola1	Hcrt
Smoc2	Ano7	Gm15417	Apbb1	Sgk1	Kcnma1	Rplp1	Rpl32	Gm13298	4933403F05Rik	Rbm18	Cyp7a1	Tlr13	Siglece	E430025E21Rik	Cyp17a1	Sprr3	BC089491
Cyp27a1	Gm6277	2310022B05Rik	Vmn1r188	Kcna5	Odz1	Vars	Cyba	Smoc2	LOC100039614	Stac3	Gm16291	Rab32	Aoah	Pex1	Zbtb7c	Ssx2ip	Gm11937
Sfrp2	Cttnbp2nl	Pacrg	Elavl3	Spred2	Oscar	Zdhhc18	Pdk1	Cyp27a1	Clic5	2700069I18Rik	Aqp9	Snord67	Cebpe	Whrn	Klrg2	Il13ra1	Pth
Plagl1	Mzt2	2610100L16Rik	Aspa	Tcf4	Dync1i1	Mir3470a	Ldha	Sfrp2	Bola3	Gal	Thnsl2	Tmpo	Snx20	Fam151a	Ube2v2	2310050C09Rik	Cyp2a5
Pdzrn3	Cd84	Gm14873	Glul	Olfr606	Vgf	Gm773	Tespa1	6030408B16Rik	Sln	Ccdc85b	Cldn12	Spink2	Ifitm6	Zfp597	Pik3cb	Map3k6	Stac3
Gpr133	Mtus1	Cyp7b1	Nrbp2	Scarf1	Svop	Dok3	Rpl36	Slc44a1	Fbxw7	Ctsl	Cyp17a1	Itgb7	Vmn1r124	Ttc8	Rgmb	Krt35	Mir341
Gnpda2	4930430J02Rik	Fzd9	Zdhhc14	Zbtb46	Ppp1r3f	Zfp318	Maml2	Gm19277	Paqr9	Mir568	Mup8	Bmf	Far1	Mir539	C130079G13Rik	Gm11938	4930564K09Rik
Tktl1	B4galt4	Pld2	Gab1	Fat4	4930429B21Rik	Gml	Tbrg3	Nedd4	Sbk2	Rem1	Cyp7b1	1300018I17Rik	H2-Q10	Nipal3	Kif21a	Rps6ka4	Mfsd7c
Tex264	Ctsl	Utp14b	Ndrg1	Clic5	Grin2b	Cd40	Msgn1	Kank2	Akr1b10	Snord87	Fetub	Gm12657	Mppe1	Adcy9	Cyp2b19	Crabp2	Nmur1
Csrnp1	Havcr2	Tcf4	Snord67	Mir1298	Ankrd34b	Gimap1	Snord67	Tgfb1i1	Cpt2	Hoxc9	Sult2a2	Lst1	Wdr26	BC037704	Il15ra	Hr	Gm960
Kcnc2	1700021N21Rik	4930519F16Rik	Lmbrd1	Raet1b	Ido1	Cd84	Sp110	Ctsl	Gm13498	Gm4850	A830052D11Rik	Lrrc63	Abhd5	Atf6	Csrnp1	Gm960	Npc1l1
Spty2d1	Siglece	Ranbp3l	Sgk1	Lphn2	Caln1	Pikfyve	Ubac2	Grasp	Cdh2	Ddx21	Abcb11	Lsp1	Hpcal1	Rundc3b	B230319C09Rik	Epha1	2700069I18Rik
Gm14812	6030468B19Rik	Ephb1	Gabrr2	Map3k6	Nbea	4930511E03Rik	Gm12191	Igfbp3	Samd4	Snora75	Mup14	BC049352	Cnga4	Gm10190	Gata3	Abcf2	Gm11747
Map3k6	Adam3	Fabp7	Ephb1	BC028528	Brsk2	Snord87	Bzw2	Rem1	Vezt	Cxcl5	Cyp27a1	6030422M02Rik	Gnb2	0610007P08Rik	Il13ra1	Il17rc	Bpifa6
Nrp2	Olfr111	Grin2b	A830052D11Rik	Mfsd7c	Fbxw7	6030468B19Rik	Tgfbr2	Mir568	Gm6222	Iqsec3	Pcyt2	Alyref2	Adpgk	Gpr142	2310050C09Rik	Gm2016	Vmn1r11
Mzt2	Clgn	Slc15a2	Arl10	Gm6222	E130008D07Rik	Rpl41	1110005A03Rik	1110018J18Rik	Gm1631	Col19a1	Dpyd	BC028528	Crtac1	Lgals12	Rps6ka4	Pkp3	Vmn1r35
Kank2	Rcbtb2	Cacng8	Trappc2	Magix	Nanos1	Fchsd2	Cdipt	Cxcl5	Pla2g5	Pprc1	Vnn3	Otof	Olfr25	Atp2b2	Crabp2	Slc25a17	Svs6
Tgfb1i1	Ticam2	Cdh2	Speer4a	Cttnbp2nl	Pde1b	Snx20	Olfr606	Doc2b	Gm19277	Mir3072	Tlcd2	Ifnk	Nckap1l	Rfesd	Slc24a3	Hbegf	Ngfr
Ugt1a6a	A630033H20Rik	Kcnip3	Defa26	Cdc42bpb	Cacng8	A630033H20Rik	Gabrr2	Mir218-1	Fastk	Ppp1r14b	Cyp3a59	Dok3	Rap1gap2	Gm15706	Gm9696	B230312A22Rik	Nrg2
Grasp	Fchsd2	1190005I06Rik	4732418C07Rik	Nrp2	Ap3m2	Ikbkb	Itgb7	Aebp1	Tcap	Cd200	Paqr9	Dnase1l1	Aph1c	Crocc	Skint5	Rhod	1700102P08Rik
4833412C05Rik	Snx20	Lhpp	Fbxo7	Olfr774	Zfp286	Gm614	Ppp1r3f	Fam198a	Pxmp2	Olfr25	Cidec	Ube2q1	Dhrs7	Kcnma1	Krt10	Slc46a2	1500002O10Rik
1110018J18Rik	Gpr137b	Pxmp2	Mir509	Ccdc85b	BC089491	B3gnt8	Kcnn4	Gm13083	Slc5a4b	Snord68	Raet1b	Dgkg	Olfr1251	1500016L03Rik	A630023A22Rik	Ppfia1	Slc5a5
Gm4850	Fmr1nb	Vmn1r206	Pcyt2	Slc35f2	Ablim2	Olfr181	Lsp1	B3gnt8	Chchd7	Nip7	Fah	Cd84	Olfr19	Abcb10	Casp14	Abhd5	Esx1
Irf1	Tcstv1	Gpr19	Kdm4a	B4galt4	Tceal5	Mknk2	Malt1	Crygn	Bmp10	Snord55	Cpt2	Pikfyve	Tmsb4x	Ppp1r3f	Epha1	Htatip2	Muc19
Nrg2	2010109A12Rik	1700021N21Rik	Kif21a	Grasp	Mir341	S1pr1	Cd4	Adamtsl4	Nnt	Chrnb1	Serpina3m	Atxn7l3	Lims1	Ins1	Serpinb7	Aqp3	Klk1b21
Snord11	Myadml2	Acat3	Brsk2	Prrt4	Gpr158	Tnfrsf13c	Olfr1359	Leprel4	Slc2a4	Tmem47	Azgp1	Aoah	Vmn1r42	Zfp167	Il17rc	Gdpd1	1700126H18Rik
Slc5a5	Hivep3	Enah	Rab39b	Igfbp3	Caly	Stat1	Frat1	Dhrs7	Mybphl	Gm2825	Pnpo	1700102P08Rik	Il18rap	Fgfbp3	Igfbp3	1700031A10Rik	Gm4984
Amelx	Tmem50a	Prdx6	Fah	Xiap	Mab21l1	Nckap1l	Gm5148	Arhgef25	Rhox2c	Mir376b	Zyg11a	Ticam2	Slc2a6	Nbea	Pkp3	March7	Crygn
Aebp1	Nckap1l	Leng8	Manbal	Trim37	Oprd1	Olfr954	Gata3	Heg1	Endog	Cdh13	Cyp2a5	Ifitm6	Nat8l	Lcorl	4930412O13Rik	Ehf	Gm7904
Pycr1	Mylip	Syt11	A230056P14Rik	Klhl4	4930430J02Rik	H2-Ea-ps	Rplp1	Vim	D5Ertd579e	Csnk1a1	Fam82a1	Snx20	Sla	Celsr3	Hbegf	Mreg	1700031A10Rik
Adamtsl4	Lamp1	Mir218-1	Ablim2	Podxl	Sv2c	Snord68	Sva	Unc5b	Galt	Mamstr	Magix	A630033H20Rik	Slc35e1	Rab39b	Slc25a17	Ctf1	Olfr292
E030025P04Rik	Rhob	St6galnac5	Slc44a1	Vmn1r124	Ly6h	Snord55	Vipr1	Mfap4	Pdha1	Ddx3x	Pdzk1	C330006K01Rik	Oas2	B230319C09Rik	Oas1f	Klhl25	Gucy2d
Pou4f3	Lair1	Fam198a	Adamtsl1	Serpinh1	D130043K22Rik	Snord35b	Zdhhc18	Aldh1a2	Myadml2	Zrsr2	Hacl1	Ikbkb	1110008F13Rik	Mir409	Ccdc64	Dhcr7	C4bp-ps1
Efna5	Mknk1	Gm13083	Dusp26	Tcstv1	Rem2	Gimap5	Nmur1	Pknox2	4921508D12Rik	Ank3	Pxmp2	Gm13157	Stk10	Ogfod2	2200002K05Rik	Tmem87a	Olfr943
Mylip	Tmem185b	Glrb	1190005I06Rik	Cxcl9	Zfp941	Olfr25	Gimap1	E130203B14Rik	Il21	BC024978	Cpn1	Wdr26	Treml2	Etohd2	Rhod	BC048562	BC051070
Leprel4	Abhd1	4930471I20Rik	Pdzd7	Cd200	Pgr	Mylip	Cd84	Itgbl1	Gm561	Fam59a	Cd1d1	Hpcal1	4932438A13Rik	Gpr158	Plxna3	AA986860	Gm16853
Wnt10b	Rnf180	Crygn	Vmn1r206	S1pr1	Slc17a6	Mef2b	Gm6907	Slc50a1	Ppara	Pgm5	Etnk2	B3gnt8	Cd300a	Cacna2d1	Abhd5	BC024978	4932411L15
Arhgef25	Ctsz	S1pr1	1700021N21Rik	Olfr181	Neto1	5530400C23Rik	Gm20098	Dpysl3	Kcnn1	Dhx33	Acat3	Gnb2	Pstpip1	Slc33a1	Ppp1r14b	Gjb2	Olfr332
Heg1	Pld4	Trp53bp2	Clgn	Pkp4	Dnajc27	Rps18	Gm2016	Ang6	Cdh13	Mir1966	Hpn	Tor3a	C130060C02Rik	Mir341	4921508D12Rik	Rbp2	Opn1mw
Fblim1	Ms4a6d	4921508D12Rik	Klhl4	Hecw2	2810011L19Rik	Pde7a	Irf1	Tppp2	Clybl	Hdx	Rdh5	Stat1	Ly6f	Mir141	Defb2	Fam59a	Prrxl1
Caprin2	Ptafr	Gabrg1	Mkrn3	Snord35b	Doc2b	Tmsb4x	Rpl41	Has2as	Fblim1	Mir667	Itih1	Nckap1l	Lct	Ttc28	Cxadr	Krtap13-1	Caprin2
Aldh1a2	Ptgs1	Smpd2	C330006K01Rik	Gm2825	Mir448	Rabep2	Inpp4b	Gm4937	Fem1a	Egr1	Fam35a	Aph1c	Cd52	Pikfyve	Clasrp	Lipm	Gm13483
Tslp	Ccl12	Tmem47	Syt11	Pitpnc1	Chrm1	Rpl37a	Ccdc64	Vmn1r227	Cyp2u1	Acot10	Ttr	Fkbp1b	Cdkn2d	Cpn1	Dgcr6	Srrm4	Icam5
Bdkrb2	Sla	C4bp-ps1	Nacad	Heg1	Glrb	Cd22	Mppe1	Thbs2	Trpt1	Vmn1r227	Klb	Zbp1	Lhx1	Elmod2	Mreg	Fam46b	Ccdc158
Pknox2	Rnf130	Slc22a17	Glrb	Cdh13	Prosapip1	Glcci1	Zfp53	Plekhf1	Prrxl1	Mir146b	Mug-ps1	Ear11	Gng5	Ksr2	4930455H04Rik	Uchl3	Omt2a
Mfap4	Tmem68	Tmem200c	Tcstv1	Rhob	Cacna2d3	Pld4	Gm614	Wnt9a	Mamstr	Plekhf1	H2-Q10	Mir688	Rhou	Ky	BC100530	Cd109	4921517D21Rik
Dock7	Mir466f-3	Olfr287	Osbpl1a	Olfr50	Wasf1	Tec	S1pr1	Maob	Vmn1r199	Slc4a7	Mbl1	Mknk1	Slc40a1	Golgb1	Dnajc11	Zbtb43	Olfr1085
Mamstr	Nagpa	Olfr50	Btbd8	Unc5b	4930529F24Rik	Pydc4	Dph5	Cygb	Narf	Adck4	Cyp2c40	Psma7	Gm20362	Prune2	Olfr698	Efcab8	Olfr130
BC024978	Sgpl1	Abhd1	Itpk1	Aqp1	2900011O08Rik	Spink7	Stat1	Tmed1	Asb18	BC055111	Rhod	Tmem150b	Cdk11b	Usp33	Net1	Letm1	Nanos2
E130203B14Rik	Snn	Cyp2u1	Crtac1	Mamstr	Atcay	Gm3230	Icos	Pcdhb20	D830015G02Rik	Snora16a	Cyp2c69	Lims1	Tmem164	Ccdc92	Klf4	Cdkn2b	Tmem190
Asz1	Cx3cr1	Dhcr7	Wasf1	Olfr1477	Trim66	Olfr130	Xlr4a	Prrt1	Pgm5	Slc43a1	Otc	Ctsz	Defb38	Ttr	Nat8l	Olfr368	Htr5b
Klf4	Cd300a	Slc35a2	Trp53bp2	Fbxl7	Hs3st4	Ctsz	Cd5	Slc43a1	Kcnk3	Emd	Crygn	Pld4	Cldn15	Ern1	Lipm	Crabp1	Wnt9a
Pgm5	Hyal6	Gm13483	Btbd16	Tnfaip1	Sez6	Sla	Il21	1700123L14Rik	Mrpl30	1300014I06Rik	Galt	Slc2a6	BC017647	D5Ertd579e	Ptgs1	Kremen1	Serpinb9g
Gcc1	Lpar6	Bbs10	Adamtsl4	Klf4	BC018242	Bend5	Snord68	Gaa	Gm14744	Hyal6	Acsm1	Nat8l	C3	Pycr1	Tmem68	Slc6a8	BC055111
Pdgfc	Snta1	Plcd4	Leprel4	Pgm5	Mir298	Olfr1020	Snord35b	Trip10	Rxfp1	Sertad1	Rorc	Ms4a6d	Lilra6	Pkp4	Acot10	Triap1	A3galt2
Dpysl3	Hps4	Fam59a	Hecw2	Hsd3b1	Mir138-2	Rpl37	Gimap5	Gm6260	Scn10a	Fgfr4	Endog	Ucp2	Ankrd33b	5530401A14Rik	Impad1	Slc25a29	4932415M13Rik
Nr4a1	Accs	Nat8l	Tll2	Nanos2	Chrna6	Fam113b	Pitpnc1	Gpx3	Trak2	Efcab8	Bhmt	Sla	6430548M08Rik	Rap1gap2	Fam46b	Wwp1	Efcab8
Hdx	Acer3	Htr5b	Gdpd1	Tas2r116	Mmp24	Vmn1r227	Zbp1	C1rb	Uros	Trip10	Cyp4a31	Ear5	Il27	C4bp-ps1	Cd109	Mir3081	Ppp1r1c
Has2as	Fam72a	Maob	Slc22a17	Tmem184b	Trank1	Rps27	Chd3	Enpp3	Mast2	Dmpk	Ppara	Rnf130	Olfr618	Fkbp1b	Il20rb	Ebp	Lct
Gm14318	Lag3	Smpd1	Wrap53	Olfr1020	Ss18l1	Chst3	Arl6ip5	Gata6	Fign	Sbno2	C4bp-ps1	Oas2	Cpa6	BC051070	Ano9	Defb14	Tmem211
Wnt9a	Atp6v0b	Apc	Rhob	Vmn1r216	1700007F19Rik	Apobec3	4933440M02Rik	Abca8a	Drd2	Vash2	Naprt1	Sh2d1b1	Vasp	Arfgef2	Kremen1	Elovl7	Mir320
Thbs2	Mir3062	1110008J03Rik	Unc5b	Ephb4	Hs3st5	Mir466f-3	Rps18	Bmper	Srl	Gpx3	Hsd17b4	Stk10	Lmo4	Epm2aip1	Msx3	2610528A11Rik	A330009N23Rik
Adck4	Fcgr1	Snta1	Slc35a2	Gm15386	Fam163b	Stk10	Olfr1477	Ppap2b	Tmod1	Chic2	Pbld2	Nagpa	Rp2h	4933440M02Rik	Scel	Mpzl3	Lemd1
Lrrc55	8030442B05Rik	1700027H10Rik	Phc1	4930487H11Rik	Lrrtm1	Treml2	Pde7a	Efemp1	Gm14625	Kremen1	Ces3b	Ccr2	9030418K01Rik	Fbxl17	Slc6a8	Rps6kb2	Olfr541
Tmed1	Rptor	Cend1	Dhcr7	Tex13a	Icam5	Kynu	Tmsb4x	C3	Kcnj3	Has1	Dhdh	Cpt1a	Nin	Fam174b	Jub	Mob1b	Prss42
Cygb	Slc40a1	Olfr1105	Gm13483	Lpar6	Zic1	Snn	Dmrta1	Chst14	Dmpk	Ptp4a1	Clybl	Cd300a	Aldoart2	Tbc1d22b	Marveld2	Bdh1	Mir5128
St7	Sesn1	Slmo1	Ank3	Doxl2	Efha2	Csk	Cd247	Sec24d	Zar1	Msx3	Cyp2u1	Cx3cr1	Ckap4	Gm572	Triap1	Dapl1	Olfr1279
Tor1b	Slc46a3	Psph	Dixdc1	Gm4871	Nat8l	1300014I06Rik	Cst7	Olfr618	Mta1	Nfkbib	Sat2	Pstpip1	Thbs1	Heatr7a	Gm13177	Egln3	Mir450-1
A3galt2	Gsg1	C130071C03Rik	Zfy1	A330009N23Rik	E530001F21Rik	H2-Eb1	Xlr4b	Htra3	Kcnj5	Creb5	Slc6a12	Acer3	Dock8	Spink7	Gm19434	Rab40c	Tmprss15
Sertad1	Plxna4	Usp54	Kcna6	Dennd5b	Kcnj9	Camk2d	Prkcq	Glis2	Hspb2	Snord95	F11	Atp6v0b	Inpp4a	Prrc2b	Pla2g2f	Defa-ps12	Prph
Camk2d	Smox	Slc25a29	Dusp15	Hoxd9	Bhlha9	St6gal1	Rpl37a	Pros1	Mospd1	Tas2r135	Gjb2	Cd52	Rin3	Taok2	Tyro3	Scap	Tcl1b4
Vash2	9030418K01Rik	Dbt	Arhgef2	Msx3	Ina	Dus2l	Pydc4	Zbtb4	Art1	Rpl7l1	Tppp2	Nat15	Pnpla1	Slc4a7	Rxra	Palmd	Mir103-1
Prickle2	Usp2	Tdgf1	Plekhf1	Acr	Drd2	Cd52	Nanos2	1700030F18Rik	BC003266	Megf10	Chuk	Mir219-1	Itgam	Ina	Elovl7	Pnpla1	Cybrd1
C1rb	Lhfpl2	Megf10	Fign	Plcb4	Gabrg3	Gm4871	1700020D05Rik	Gm16445	Cacna1c	Kdm6b	Cyp2c29	Fcgr1	G6pdx	Maob	Fam81a	Lpar5	Adcy10
Enpp3	Renbp	Ppap2b	A230001M10Rik	Mir450-1	Klc2	Dennd5b	Sla	Shc2	Acot13	Arih2	Slc19a2	Tssk6	Pstpip2	Zc3h12c	Rps6kb2	Fgf15	Mir1899
Tas2r135	Il27	Nr1d1	Tmod1	Defb38	Zar1	H2-Eb2	Rpl37	Gm266	Dhrs11	Nctc1	Maob	Irgc1	Ipcef1	Gm15612	Dapl1	Pvrl1	Nctc1
Mir450-1	Csf1r	Slc25a18	1700066M21Rik	Tnfrsf22	1700027H10Rik	Sesn1	Fam113b	Bloc1s1	Decr1	Spem1	Kynu	Slc46a3	Fam111a	B930007M17Rik	Defb35	Cyp2c65	Olfr1497
Gata6	Slc35b2	Gpam	Pllp	2900026A02Rik	Gnb5	Irgc1	Cnbp	Abi3bp	Mfn2	E230016M11Rik	Gzf1	Tmem164	Cmtm6	Klhl7	Rab40c	G6pdx	Olfr771
Kif26b	Rp2h	Gm6936	Cend1	Ppap2b	Cend1	Snord95	Rps27	Rftn2	Pabpc4	Mylk2	Hpd	Pkn1	Slfn2	Rhbdl2	Scap	Gigyf2	Gm438
Nr1d1	Cnot8	Farp1	2700070H01Rik	Plvap	Mpp3	Gm6460	Samd11	Cxcl12	Alpk2	Htra3	1700066M21Rik	Clec2i	Pde2a	Celf3	Palmd	Sprr2i	Slc16a11
Efemp1	Itpr2	Tspan3	Prickle2	Cdc42ep3	Slmo1	Tmc8	Stk10	Vnn1	Gdf7	Glce	Slc25a47	C3	Klra17	Pigg	Klk7	Aadacl2	E230016M11Rik
Cybrd1	Pros1	Smox	Ptp4a1	Cx3cl1	Ddn	Clec2i	Snora16a	Rhoq	Synpo2	Gpr155	Zfp825	Lilra6	Ppp1r3b	Tmed8	D630041G03Rik	Tchh	D630041G03Rik
Chst14	Gpr155	Kcnj16	Zdhhc9	Olfr1450	Lemd1	Tspan32	4932438A13Rik	Ccdc6	Tmem53	Pros1	Agxt2	Ccdc109b	Zbtb42	Scgn	Pnpla1	Btbd19	4933407G14Rik
Sec24d	H2-DMa	9030418K01Rik	Rhou	Palmd	Aqp6	Ppp3cc	Vmn2r84	Zfp449	Aldoart2	Tppp3	Serpina12	6430548M08Rik	Cebpd	Mpp3	Pvrl1	Serpina9	Snord69
Lhfpl2	Dock8	Gpc5	Usp54	Olfr514	Kcns2	L3mbtl3	Pstpip1	Pcdhb16	Fndc5	Abi3bp	Gstm6	Il27	Gm10872	Lhx1	Lpar5	4930564G21Rik	Tsks
Cpa6	Ccr5	Dennd1a	Mtap1a	Plekhg1	Mchr1	Il9r	Boll	Sept11	Chchd3	Ypel4	Decr1	Ccdc50	1700001K23Rik	Kcnu1	Defb6	Dnajc21	1700036G14Rik
E230016M11Rik	Batf3	Bdh1	Creb5	Map3k11	Tceal7	H2-Oa	St6gal1	Lrrc8a	Ap4s1	Manf	Gm4952	Dennd1a	Chst13	1110012J17Rik	Traf3ip2	Mccc1	Cyct
Zfp9	Lpar5	Olfr1450	Megf10	Fscb	C130071C03Rik	Rpl17	Trpm1	Mxra8	Zfp651	Fam115a	Fmo4	Csf1r	Trim30b	Dicer1	Axin2	Mir138-1	Klk1b9
Glis2	Defb10	4933431E20Rik	Gm10863	Vmn1r158	Moap1	Smg1	Cd52	Klf7	4930544O15Rik	Psd	Enpp3	Rp2h	Ly6i	Slco1a6	Ccdc6	Ly6g6c	C87977
Htra3	1700025N23Rik	Pou3f3	Tyro3	Zdhhc11	4933400C05Rik	Ciita	Ccnd2	Tmem119	Pm20d2	Tnip2	Slc46a3	Slc43a2	Atp8b4	Lrrc16b	Gm6710	Crot	Gm3143
Thbs1	Itgam	6430550D23Rik	Elovl7	Calcrl	Mir1900	H2-DMa	Fyn	Tnfsf12	Pfkm	Snord35a	Dbt	Nin	1700019O17Rik	Galnt14	Aadacl2	Gtf2f2	4930455F16Rik
Ckap4	Tifab	Olfr633	Tmem62	Cxcl12	Ntng1	Rpl13	Gm6460	Pabpc4l	Mkks	Mxra8	Gm4794	Clec4b1	Gm12070	1810074P20Rik	Tchh	Ces1b	Olfr640
Pros1	Cysltr1	C530044C16Rik	Gphn	Klf7	Slc9a5	Crlf3	Tnfrsf22	Lect1	Dip2c	Ankrd1	Cyp3a44	Dock8	Mir335	Lrfn4	Vmn1r120	Spink5	5430401F13Rik
Zfp651	Clasp2	Gm266	Bnip3l	Lrrc8a	Ecel1	Snord32a	Tmc8	Cebpd	Cyct	Cebpd	Mbl2	Inpp4a	Pnkp	Zfp963	Fbxo32	Sprr1b	Gm10485
Phlda1	Cmtm6	Slc13a3	Pafah1b2	Pde2a	Bsn	Snord69	Clec2i	Fgl2	Acadvl	Pde10a	C3	Rin3	Gsr	Pla2g2f	Gal3st4	Fam83f	9430037G07Rik
Rftn2	Rilpl1	Pfkm	Rab40c	Nos3	Kif5c	Gpr174	Gm10863	Gm10125	Rhoq	1810011O10Rik	Nadsyn1	Map3k11	Ampd3	4632428C04Rik	Olfr735	Tmem63b	Syna
Calcrl	Abcg1	Rftn2	Plekha1	Mir542	Lingo3	Fam111a	Tspan32	Acvrl1	Gm11544	Pip5k1a	Tmem53	Rnf38	Dach1	Qpctl	Adad2	A630095N17Rik	Mir3068
Rhoq	Gm13293	Cyct	4933431E20Rik	Trib2	Cnr1	Xkrx	Ppp3cc	4930442J19Rik	Mettl22	Mir24-2	1700025E21Rik	Itgam	Coro1a	C85492	Tspan5	1700011L22Rik	Adad2
Rev3l	B930003M22Rik	6720483E21Rik	Gpr155	Shroom1	Pcdha1	Slfn2	Skap1	Dkk3	Rilpl1	Mir486	B930025P03Rik	Pstpip2	Plcl2	Ankrd33b	Dhx32	L1cam	Gm4566
Csrp2	Tmem119	Clasp2	Pou3f3	Crispld1	1700003D09Rik	Snord35a	Il9r	Plekhh2	2410137M14Rik	Ampd3	Acnat2	G6pdx	Agpat2	Sec24d	Hsf2	Tuft1	Mir684-2
Psd	Cep170	Ankrd6	Plekhg1	Ly6a	Fsd1	2410007B07Rik	Rpl17	Iah1	Snord14d	Kcns3	Bdh1	Tifab	Sell	Hepacam2	Skint1	Rdh11	Ip6k3
Cdh18	Ppp1r3b	Hes5	Plekhg3	Mpzl1	4930572J05Rik	Sept1	Stat5b	Il11ra1	Xirp1	Jsrp1	Hsd17b6	Cysltr1	Il16	Hcn4	Ly6g6c	Ckmt1	Gabrp
Mxra8	Gal3st4	Gm10677	Gm9895	Gpr116	Lrrc24	Mir3068	Dapl1	Smpdl3a	Ankrd1	Il11ra1	Akr1c19	Stx7	Rsad2	Gm10433	Gabrp	Adh7	4930442J19Rik
4930455F16Rik	B230378P21Rik	1700080N15Rik	Tppp	Vmn1r215	Nrip3	Pmf1	Mir1943	Ssxb2	Fbxo32	Ubxn4	Acmsd	Cldn20	Pira2	Slc43a2	Acvr2a	Zfp185	Mir335
Glt25d1	4933406I18Rik	Gnao1	1700040N02Rik	Stmn2	Cdh12	Vamp1	Rpl13	Qpct	Cpt1b	Esf1	Pck1	Fam111a	Fam129a	Zfp9	Mir24-2	Prr9	Npffr2
Tmem119	9130023H24Rik	Dok5	Fsd1	Taar3	Kcnf1	Rps29	Crlf3	Col4a3	9430037G07Rik	Mirg	Slc45a3	Tmem106a	Irak4	Shc2	Prkrir	Sdr9c7	Npnt
Tnfsf12	Laptm5	Rdh8	Cdc42bpa	1810011O10Rik	Cabp1	Trim30b	Snord32a	Dnm3os	Mccc1	Auts2	Elovl3	Slfn2	Mkl1	Slc37a3	Tnfaip8l3	Gyk	Kcnh3
Mir542	Ermap	Ip6k3	Defb10	Acvrl1	Gpr75	Laptm5	Supt4h1	Evc	Ldb3	Ube2d3	Vnn1	Ms4a8a	Lrrk2	Zfp61	Spink5	Ralbp1	U90926
Cebpd	Ttc30a2	Gm10125	2810008M24Rik	Tspan13	Pcdha4	Ly6a	Abcg3	Fkbp14	Ttc30a2	Mir302b	Baat	Mir32	Slc25a24	Pcdha1	Olfr286	2310003C23Rik	4930453H23Rik
Prss35	Man1a2	Crot	Odf3l1	Olfr139	Adra2c	Wibg	Gpr174	Osr1	Lmod3	Cxcr7	Lactb2	Fam89b	Tarm1	Amigo1	Ahr	Siah2	Vmn2r13
Gm20199	Tmem104	Dkk3	Clasp2	Icam2	Diras2	1700019O17Rik	Ipcef1	Cxcr7	Ip6k3	Nelf	Serpina11	AI413582	Sh3bp5	Gmppb	Fam83f	Micalcl	4932412H11Rik
Mpzl1	Ywhah	Prodh	Clcn6	Dlc1	Cdh18	Snord49b	Tubb5	Enc1	Slc25a4	Rrp15	Slc25a22	B230378P21Rik	Ptpre	Efcab1	Dnase2a	1600002K03Rik	4930502A04Rik
Ly6a	H2-DMb1	Col11a2	Gm13293	Mir24-2	Lrp1b	Mrgpre	Xkrx	Mcfd2	Acadm	Srrm2	Apoc3	1700001K23Rik	1600010M07Rik	Lrrc24	Rnf39	Slc52a3	Clstn2
Acvrl1	Il21r	Shc3	Fbxo32	Nts	Serpina9	Hbb-bh1	Sept1	Vmn1r49	Prkrir	Nfkbia	Ugt2b1	Laptm5	Cd177	Klhl32	A630095N17Rik	Ttc37	Mtnr1a
Dkk3	Plcl2	Ucp3	Lrp1b	Ppp1r2	Gm16532	H2-DMb1	Snord35a	Irs3	Ckmt2	Slc7a8	Lect1	Ly6i	Vmn1r233	Hyou1	Slc9a1	4933439K11Rik	Ankrd36
Pip5k1a	Dnase2a	Emx2	Gdi1	Gm3716	Pde10a	Gpr132	Slfn2	Sh3bp5	Ucp3	Ccl19	Ppp1r3b	Atp8b4	Mir412	Bace2	Mmp28	Wnk4	Col4a3
Kcns3	Gm3716	Hrh1	Gnao1	Car7	1700080N15Rik	Coro1a	Pmel	Ccl19	Mccc2	Cirh1a	Gnat1	Ip6k3	Clec5a	Nfxl1	Dnajb3	Irgq	Olfr1494
Trerf1	Il16	1700003M07Rik	Shroom1	Foxl2	Stmn2	Il21r	4930417O13Rik	Ptgfrn	Fn3k	Mphosph10	Fga	Tmem104	Atg3	C330013E15Rik	Zfp219	Slc30a1	Foxl2
Tmem176a	Asah1	Nelf	Ap2a1	Vmn1r20	Mir138-1	Gm4902	Dusp5	D630003M21Rik	4930459L07Rik	Fam71e2	Shroom1	Gsr	Rasa2	Cabp1	L1cam	Krtap3-2	1700047G03Rik
Fkbp14	Mcfd2	Prdm16	Adi1	Rsad2	Dok5	Olfr286	Abcg1	Emilin1	E2f6	Timm23	Mup2	Pnkp	Litaf	Rph3al	Olfr777	Mcts2	Chad
Dnm3os	Trf	Cdkl3	Kndc1	Cxcr7	1700020A23Rik	Sell	Afp	Col15a1	Tnnc1	Litaf	Cyp3a16	Ampd3	Acox3	Pcdha4	AU023871	Calcb	Zfp541
4930405A10Rik	1700011L22Rik	Acss2	Serinc1	Prdm16	Gm10125	Fcrl5	Trib2	Olfr550	Pet112l	Mir412	Mavs	Smpdl3a	Kif21b	Slc38a10	Tuft1	Rtn4r	Olfr867
Osr1	Slc7a8	Oaz3	Nfe2l3	Cfd	Iqcj	Rpl3	1700001K23Rik	2410017I17Rik	Gm5166	Hivep1	Nit2	4932412H11Rik	Lin28a	Bet1l	Carf	Ppm1a	Gm4975
Evc	Ccr1l1	2610034M16Rik	Frmd8	Vmn1r49	Crh	Il5ra	Vamp1	Adm	Fam158a	1700001P01Rik	Acsf2	Coro1a	Hsd11b1	Glp1r	Ckmt1	Krt36	Oaz3
1700003M07Rik	4930556J02Rik	Gldc	4930544G11Rik	Olfr749	Epha6	Mir3094	Rps29	A430107O13Rik	Lrrc10	B430319G15Rik	Crot	Gm4902	Hdc	Ppm1l	Fam158a	Eras	Gm5166
Lox	Cep152	Tpmt	Wdr91	Gm2897	Oprk1	Vmn1r20	Laptm5	Olfr908	Dlat	Asb5	Prr16	Ttc7	Amica1	Rimbp2	BC024659	Mical3	Csn1s1
1700018A04Rik	Clec5a	D630003M21Rik	Dnm3os	Isg15	Prr7	Il16	Wibg	B430319G15Rik	Scd4	Zbtb16	Iah1	S100a4	Itgb3	Tspan5	Adh7	Ovol1	Mir429
Map3k12	Arsb	Nr2e1	1110049F12Rik	Nfkbia	Morc2b	Sbk1	Acot2	1110021L09Rik	Cisd3	Hsd11b1	Cyp2e1	Dr1	Ccdc125	4930564G21Rik	Zfp185	Wfdc5	Fam71e2
Bglap2	Acox3	Ncan	Fn3k	Sh3bp5	2610109H07Rik	Rps12	Mir684-2	Gng8	Bckdhb	Siah2	BC024386	Mir28b	Mrpl33	Lrfn3	Ceacam12	Mir3066	4931409K22Rik
4930414L22Rik	4930550L24Rik	Mir3059	Enoph1	Olfr777	Lin28b	2010001M09Rik	Dppa4	Gm14420	Rbfox1	1700013H16Rik	Ces1b	Sell	Wdfy2	9130023H24Rik	1700012P22Rik	Krt78	Mir200a
Mab21l2	Sft2d1	Hddc3	Slc39a3	4930578C19Rik	Clstn2	4921517L17Rik	Snord49b	Col5a1	1700101I11Rik	Mir698	5033403H07Rik	Rnf166	Irg1	Abcc8	Ralbp1	Rab27b	Timm8a2
Emilin1	Kif21b	Adrbk2	D16Ertd472e	Vmn1r233	Uchl1	Klhl14	Gpr132	Fkbp9	Olfr1232	Zfhx4	1700001C19Rik	Pira2	Usp32	Xkr7	Arntl2	Bnipl	1700001P01Rik
A430107O13Rik	Fkbp15	S100a1	Edil3	Apbb2	Iltifb	Lrrk2	Coro1a	Mir3966	Tdpoz3	9530091C08Rik	Mtnr1a	Asah1	N4bp1	4933406I18Rik	Igfl3	Ltb4r2	1700011E24Rik
Pppde1	Itgb3	Rasa2	Trf	Sema6b	Car7	Sh3bp5	Il21r	Shox2	Olfr137	Nfia	Gm839	Idh1	Vcl	Cog1	2310003C23Rik	Larp1b	Mir698
Hsd11b1	Cyth4	Oscp1	Fxr2	Parp12	Gm5124	Snord37	Rras2	Nfia	Efcab2	Rrp9	Mccc2	Fam129a	Pik3r6	Dync2h1	Tmem30b	Aim1l	Vmn1r184
Rad51l1	Adora3	Gm10714	Anln	Gm4971	Fn3k	Rpl10	Frmd8	Fcgrt	1700094M24Rik	LOC626693	Abcb6	4921517L17Rik	Tnrc6b	Mrgpre	Gkn1	Ppfibp2	4931423N10Rik
Adamts1	Wdfy2	Tubb2a-ps2	E130308A19Rik	Fam57b	Npy2r	Vmn1r233	Sell	Sh3d19	Gm14378	Arnt	Sucnr1	Irak4	Mir3083	4930502A04Rik	Mir802	Bmp2k	3110009F21Rik
Acadsb	Tnfrsf13b	3110099E03Rik	Apbb2	Pcdh19	Gm2897	Rps3a	Rpl3	Gm13124	Gm14420	Spry1	Pet112l	Mkl1	Olfr915	Rims3	Dnpep	D730001G18Rik	Serpina3j
Col5a1	Tnfrsf11a	Prss50	Mast3	Olfr137	Kifap3	Sh3kbp1	Gm4902	D630010B17Rik	Nppa	Dtx4	Rab17	L1cam	Asb7	Mirg	Fam89a	Myo5b	Srsf12
Fkbp9	Gna12	Nmur2	Pdgfa	Slc52a3	BC024659	Shisa5	Mir302b	Cys1	Acadsb	Dhcr24	Trf	Tarm1	Gpr84	Alg1	Serpina3j	Fam160a1	Gm13124
Fcgrt	Mir350	Fn3krp	Adcy5	Adamts1	Mab21l2	Gm4971	Il16	Fbln7	Adcy5	Gm11974	Mup20	Ptpre	F5	Tm4sf4	Olfr1284	Mtmr1	Calcb
Vwa5a	Slc29a3	Gm13124	Gpr98	3110099E03Rik	Zfp786	Kmo	Snord90	Spry1	Rnf123	Hsp90aa1	Acss2	1600010M07Rik	Lrg1	C920006O11Rik	Sh3d19	Mocos	Eras
Tnfaip3	Pik3r6	Zfp438	Gng8	Pcdh12	Sept3	Blk	Fam78a	Il17d	Mir1970	Gm10578	Idh1	Cd177	Olfr1053	Rab3b	Calcb	Slc6a20a	L3mbtl1
Tbx3	Gpr84	D630010B17Rik	Gna12	Stard6	Actl6b	Kif21b	Trat1	Dtx4	Ndufb4	Eif1	Gldc	Gpr15	Zfp276	Fam113a	Tnfaip3	Chl1	Olfr1136
D630010B17Rik	Ptpro	Csgalnact1	St18	Impdh1	Tbc1d24	4930550L24Rik	Rps12	Tbx20	Gm5860	Atf4	Hao1	Parp12	Olfr859	Slc7a8	Olfr914	Stam2	Lmln
Nr2f2	Dtx4	Olfr914	Mir1970	Slc30a1	Sgtb	Itga4	D16Ertd472e	Evc2	Tomm40l	4930583H14Rik	F13b	Adrbk2	Stfa1	Lrp12	Stfa1	Asb17	Mir28c
Arnt	Parvg	Dbx2	Adipor2	Tnfaip8l1	Rbfox1	Itgb3	Thada	Ndrg2	Art5	Scyl2	Tpmt	Clec5a	A630066F11Rik	Carf	Mta2	4933404K08Rik	4930578E11Rik
Rbfox2	Ppt1	Dhcr24	Stk39	Fcgrt	Cdh7	Armc9	Txk	Sntb2	Acacb	Spata4	Fabp2	Sh3kbp1	Mctp2	Trabd	Ncs1	Cwh43	Dcdc2c
Ston1	Zfp839	Lrrc9	Fn3krp	Pik3r6	Fam57b	Tnfrsf13b	Tmem149	Creb3l2	2900076A07Rik	Sntb2	Fam158a	Acox3	Parvg	Pfkfb2	Ovol1	Hmgcs1	Gm5591
Nkain4	Lmln	A330076C08Rik	4933400F21Rik	Tbx3	Dbndd1	Haao	Rpl10	C030039L03Rik	2310014F07Rik	Myf6	Ass1	Sft2d1	Olfr974	Dact2	Map2k4	Plcd1	Mmp21
Evc2	Prpsap2	4930428E07Rik	Kif13b	Samd12	6430704M03Rik	Lbh	Ass1	Sulf2	Gbas	Mir19b-1	Gm7120	Srd5a3	Pqlc3	4930579G22Rik	Rspo3	Slc39a6	Spata4
Vmn1r208	Ptchd1	Tox2	Zfp276	Mir126	Mir488	Mll2	Gpr15	Vash1	Tbx20	Zfp948	Apcs	4930404I05Rik	Slc27a4	1810044D09Rik	Tdrd3	Dsc3	Myf6
Nek8	Nuak1	Nkain4	Svip	Tnfrsf10b	AU023762	Rpl9	Ptpn22	Olfr1163	Fars2	Gm13807	Sdr9c7	Fkbp15	Cyp4f18	Tbc1d24	Krt78	Taf13	Vmn1r83
4930583H14Rik	Gm10578	Eps8	Rundc3a	Olfr1053	Pld5	9430038I01Rik	Sh3kbp1	Loxl3	Myocd	Mir1949	C430002E04Rik	Itga4	Dynlt1b	Adrbk2	Mcc	Nmu	4931429P17Rik
Fndc1	Tmem206	Ptchd2	B3gnt1	Spry1	Gm20063	Hdac10	Rps3a	Olfr1016	Sec31b	Pdk4	Gyk	Ccdc125	1100001G20Rik	Gm4971	Bnipl	Coq3	Gm13807
Ifna11	Fcrls	Pcdh10	Sox10	Prkd2	Atp2b3	Uchl4	Shisa5	Cdk20	Crygc	Mtmr1	Mup19	Cyth4	Gpr141	Cdh7	Ltb4r2	Gm5478	Olfr930
Sntb2	Bmp2k	Aldh7a1	Slc27a4	Mcc	Srsf12	Olfr794	Olfr908	Selm	9630033F20Rik	Tex16	Bckdhb	Mrpl33	Pabpc1l	Neurod1	Erich1	Ankrd22	Gm10377
1700025G04Rik	Rhoh	Fam59b	Eif5a2	Gm10578	Fgf14	Gimap8	Eef1b2	BC096441	3425401B19Rik	Arhgap24	Inhbc	Rab35	Map3k9	Vps8	Aim1l	Trim13	Olfr1016
Nkd1	Unc93b1	Chst2	Ppfibp2	Abcg2	Kcna4	Rpl23	Kif21b	Vwc2	Rmnd1	Chodl	Kmo	Ms4a6c	Mocos	BC046331	Camsap1	Card14	Gm7534
Unc13c	Osbpl11	Grin2c	Kif3c	Lao1	Celf5	Serp1	Sntb1	Olfr478	Fam160a1	Tanc2	Cyp2c39	Tnfrsf13b	Sfxn5	B230119M05Rik	Ppfibp2	Stk35	BB019430
Loxl3	Vash1	Ndrg2	Bmp2k	Hrct1	A330050B17Rik	Parvg	Ccr8	Igfbp7	Rrad	2810403A07Rik	Slc35d2	Haao	Fcgr4	Adora3	Agap3	Dtx2	Fbxo47
Rbm46	Cd180	Hapln1	St6galnac3	St6galnac3	Stxbp5l	Fam122c	Amica1	Syde1	Pdk4	Mir1907	Olfr137	Mir350	Lcn2	Zfp612	Vmn1r43	Echdc1	4933404K08Rik
Tspan11	Vmn1r148	Unc13c	Nkd1	Mir466h	4930473O22Rik	Prkd2	Itga4	Npas2	Arrdc5	Tet2	Nr1i2	Slc29a3	9430076G02Rik	Ttc30a1	D730001G18Rik	H60c	1700067G17Rik
Best1	Gm5464	Kirrel2	Sulf2	Vash1	4930428E07Rik	Mir5107	Itgb3	Olfr643	Lace1	Taf4b	Rdh16	N4bp1	Slc16a3	Akr1c12	G6b	Krt14	Tcp10a
Dap	Ulk2	Sfxn5	B3galt5	Cd300lg	Ankrd45	Btnl2	H2-T22	Cercam	Nrap	Id3	Raet1a	9430038I01Rik	A730015I17	9530091C08Rik	Gm5712	Serpinb2	Olfr466
BC096441	Abl1	Mpv17l2	Gng7	Olfr1016	Ptchd1	Guca1b	4930533P14Rik	Spon2	Usp28	Rock2	Serpina3k	Pik3r6	Prkcd	St18	Mark4	Shoc2	Taf4b
Chodl	1700067K01Rik	Hif3a	Mdga2	Vmn1r148	Gabrb2	Cyp4f18	Mir350	Tnxb	Pnmt	Usp16	Akr1c12	Vwa5a	Vmn1r167	Irgq	Fam160a1	Mir3073	4932414J04Rik
Cfb	Tanc2	Gm4489	Hmgcs1	Zfp366	Tmem63c	Bmp2k	Tnfaip8l1	Ngf	9330158H04Rik	2700038G22Rik	Slc25a16	Mnda	Ankrd22	Mir1192	Etv2	Rdh12	Olfr498
Hpse	Rnaset2b	Mdga2	Map4k5	Ppapdc2	Gm1976	Vps37b	Gm14718	Snx18	Pank4	Zhx3	Haao	Esyt1	1700055N04Rik	Foxa2	Mtmr1	Efs	Smok4a
Taf4b	Lamp2	Hmgcs1	Slc12a2	Mir467d	Eif5a2	Snrpg	Mll2	Socs2	Cilp2	Mir101c	Tnfaip8l1	Fam126a	Fhl3	Gm5860	Atxn3	Gba	Gm10436
Pbx1	X99384	Agxt2l1	Stmn1	Krtap8-1	Snap91	Rhoh	Rpl9	Pla2g4a	Coq3	Wisp1	Acacb	F5	Gtf2ird2	Zfp438	Chl1	Dbil5	Nup62-il4i1
Map4k5	1110006O24Rik	Mir204	4933427G17Rik	BC096441	Kif3c	Unc93b1	5133401N09Rik	Cd81	Usp13	Trib1	Agtr1a	Cyp4f16	Unc119	2900076A07Rik	Slc6a20a	Mtmr9	Nmu
Prdm5	Olfr1181	Mir9-1	Etv1	Olfr478	Fam5b	Gm11648	Tnfaip3	Dsel	Fhod3	F2r	F5	Ptpro	Snx18	Lman1	Asb17	Pitx1	Adam28
Hectd2	Prkcd	Tmie	Gm98	Igfbp7	Spata4	Cd180	Il23r	Olfr611	1700055N04Rik	D0H4S114	Dhcr24	Trappc1	Ly6c2	BC016423	Cwh43	Vps53	Tbx22
Cercam	Csmd3	Arhgef4	Olfr796	Lalba	C030039L03Rik	Rplp2	Esyt1	Enpp6	Slc25a42	Rnf185	Lrg1	Serp1	Chst12	Trio	Hmgcs1	Mink1	Npas2
Sdk1	Ncrna00086	Cml1	Ralgps1	X99384	Unc13c	Olfr893	Gimap8	F2r	Ppapdc3	Gm5039	Gm10069	Blvra	Lasp1	Svip	Hs3st3b1	AI118078	Fam71a
Fgd1	Olfr643	Gabbr2	Ralgds	Olfr1181	Pcp4	Dennd4b	Rpl23	Ephx1	Myl4	Nol10	Pctp	Mir3066	D1Ertd622e	LOC330599	Plcd1	Ptk6	Gm10731
Cox6b2	Fhl3	Ldhb	D1Ertd622e	Spna2	Brms1l	Rps21	Cd1d2	0610007C21Rik	Foxred1	Sgca	Lrit2	Pqlc3	Scand1	Iapp	Dsc3	Nxn	Mir1188
Abl2	Plekho1	Zhx3	Insc	Olfr643	Rab9b	D930015E06Rik	Gm11974	Anxa5	Eno3	Rab20	Klkb1	Gnpda1	Il1r2	Sytl4	Taf13	Eid3	Tacr2
Id3	Ldhb	Echdc1	Pcx	Erg	Gng7	Olfr429	Prkd2	Lcn8	Tcea3	Mir23b	Gstm4	Gm13212	Gm10640	Rundc3a	Sptlc3	Unc45a	Rnf151
Spon2	Vmn1r112	Appl2	Cnp	Phactr4	Pnmt	Olfr1181	Tgif2	Kdelc2	Tmem38a	Snora43	Echdc2	1700108J01Rik	Syk	Mon2	Ankrd22	Serpinb13	Olfr448
Tnxb	2010015L04Rik	Dlg5	Serinc5	Id3	Kcns1	Plekho1	Birc6	Nenf	Ckm	Ctf2	Aldh7a1	Stk17b	Pxn	Gdap1l1	Fam71a	Dsc2	Zfp599
Stk35	Snx18	Iglon5	Dscaml1	Olfr1140	Pcdha7	Traf3ip3	Pspn	Olfr1093	Speg	Adra1b	Cyp2c67	Cyp4f18	Olfr611	Fam179b	Arhgef4	2900057B20Rik	Alk
Wnt11	Heatr5a	Prex2	Gprc5b	Olfr796	Sgcz	Olfr282	Nkg7	Twist2	2310050B05Rik	Eya4	1100001G20Rik	Cd209a	Rassf5	1700008P20Rik	Card14	Alox12	Wisp1
Tram2	Snx29	Rnf182	Secisbp2l	I830012O16Rik	Arhgef4	Cd72	Lck	Gas7	Ndufs1	AF357426	2010305A19Rik	Unc93b1	Gm2696	Rims2	Npepps	Dip2b	Rnu11
Prex2	4930504O13Rik	Sqle	Enpp6	Vmn1r76	Rit2	Snx29	Pld3	Myrip	Kctd9	Greb1	Mocos	Glipr2	Zyx	Uggt2	Macc1	Irf6	Pax1
Pla2g4a	Tacc1	Rfx3	Olfr1303	Prex2	Zkscan16	Il2rg	Vps37b	Lamc1	1110019D14Rik	Actn3	Slc25a44	Gpr141	Cnn2	Braf	Dtx2	Klk10	Lcn8
Tnfrsf23	Nek6	Kcnn2	Scd2	Tsc22d1	Mir1188	Rps19	Pim2	Tmem159	Vegfb	Abca5	Hal	Cd300lg	Gpr97	Tmem206	Irx2	Phldb3	Olfr1395
Wisp1	Dennd4a	Pcx	Itgad	Mir101c	4930500L23Rik	Mndal	Snrpg	Dclk1	Nexn	Adarb1	Saa2	Cd180	Il1b	Tmem63c	Hoxa1	Nipal2	Pramef17
Dsel	Cd81	Frem2	Otud7b	Dock6	Lzts1	Pold4	Rhoh	Copz2	Olfr406-ps	Eid3	Cfb	Fcgr4	Mmp25	Ing2	H60c	Ptgr1	Spink10
A4galt	Mir101c	Tmem55a	March8	Cd81	Slc35f3	Slamf6	Glipr2	6030419C18Rik	Nppb	Mir541	Rabl3	Slc16a3	Trib1	Gnat2	Krt14	Kprp	Pin1-ps1
Kdelc2	Tmem176b	Gprc5b	Shisa4	D0H4S114	Tmem90b	Dennd4a	Gm11648	Garnl3	Casq2	2900057B20Rik	Agxt2l1	Hpse	Pag1	Ireb2	Serpinb2	Crxos1	Cxcl11
Cc2d2a	Zfp238	Snord42a	Mtf1	Clec12b	Vstm2a	Ezr	Rrad	Olfr1056	1110001J03Rik	Pogk	Nags	Mir1907	Tmem181c-ps	Tgfbrap1	Nfatc3	Cnfn	Ctf2
Nenf	Tbxas1	Slc20a1	Mirlet7a-2	Tanc1	Vax1	Syk	Rplp2	2810055F11Rik	Sgca	Mir300	Pipox	Tet2	Ntng2	Creb3l2	Tanc1	Arhgap32	Mtag2
Rab20	Tagap	Vegfb	Dbil5	Olfr1155	Pdzd4	Cnp	Il2	Zfp354c	Mir3073	1700027A15Rik	Apol9b	Dennd4b	Olfr671	Cep290	Fzd10	Aspg	A730085A09Rik
Lrrn4cl	Pag1	Rgs20	Ano4	Olfr1303	Brsk1	Recql5	Mir467d	Fgf7	Myh7b	6230400D17Rik	Hectd2	Jarid2	Inhba	Ip6k2	Gpha2	Pmm1	1700029P11Rik
Ptprk	Gngt2	Nnat	Arnt2	Arhgap31	Zfp238	Gm7609	Usp28	Fbn1	1810034E14Rik	Garnl3	Ahsg	Prkcd	Rdh12	Slc25a44	Lce1a1	Prkci	Eya4
Twist2	Nrip1	Kidins220	Ninj2	Gngt2	Dbc1	Cnn2	Taf4b	Gm17455	Fahd1	Kcnq4	Cml1	Plekho1	Arfgef1	Mtmr7	Rnpepl1	Tmem95	Vmn2r30
Mir1938	4931402G19Rik	AI646023	Ankrd40	Olfr406-ps	Rab3c	Nfatc3	Rnaset2b	Cnpy4	Ankrd40	Hoxc10	Slc25a42	Dclre1c	9830166K06Rik	A930019D19Rik	Gpr151	Dlx4	Aanat
Ccnyl1	Rnu11	Scd2	Gas7	Vmn1r27	Gm628	LOC622070	Hs3st3b1	Lum	Tnni3	Prss44	Mup1	Unc119	Aanat	Ret	Rdh12	Mocs2	Greb1
A730085A09Rik	Mlph	Mettl11b	Rgs3	Fam171a1	Nhlh2	Tagap	Rps21	Col5a3	Amz2	Snora74a	2310005A03Rik	Ly6c2	Retnlg	Edem3	Efs	Sprr2k	Actn3
Lepr	Adam10	Shisa4	Cmtm5	Olfr357	Necab3	Pag1	Klrd1	Sh3bgrl	Hemk1	Fosl2	Ces3a	D1Ertd622e	Igf1r	E130309D14Rik	Mir1938	Gnai3	4933408B17Rik
Gas7	Eya4	Slc30a10	Mink1	Olfr1093	Fam43b	Gngt2	A730015I17	Cdh19	Ttn	Dmd	Akr1d1	Slk	B430306N03Rik	1700081H22Rik	Dbil5	Mpp7	Serpine3
Pitx1	Adrb1	Tprkb	D18Ertd653e	Cyyr1	Apbb3	Tcof1	Gpr68	Zfp623	Itgb1bp2	Tsc22d2	Timd2	Mndal	4933408B17Rik	A730020E08Rik	Fahd1	Gpr115	4931429L15Rik
Sorcs2	Gba	Fam171a1	Pak1	Ifit1	Pla2g4b	Rpl8	Tmie	Fmo2	Vmn1r69	Insig2	1700061I17Rik	Scand1	Tmem71	Ffar1	Ovol2	BC048679	Gm14459
AF357426	Nptn	Ttyh3	Dtna	Eng	Necab2	Ublcp1	Tnfrsf18	Nkain3	Prdx3	Jmjd1c	Insc	Brsk1	Pgd	Robo2	Rasl10a	Gcat	Eid3
Lamc1	Dram2	Polr3h	Pogk	A730085A09Rik	AF357426	Klf13	Pdzd9	I730028E13Rik	Cox7a1	Ank1	Nek6	Ikbke	Srcrb4d	Ncrna00086	Kank1	Dlx2	Vmn2r92
Tmem159	Pou2f2	Vmn2r30	Zdhhc20	Ccnyl1	Abcg4	H3f3a	Mir378b	Plod2	1810030N24Rik	Ptprq	Pcx	Syk	Rufy4	Sgcz	C77080	Fbrs	Gdf15
Eid3	Mir339	Arnt2	Dstyk	Polk	Crym	Csprs	Traf3ip3	9030624G23Rik	Pdk2	Col5a3	Ddc	Rhox2a	4930412B13Rik	4930525G20Rik	Unc45a	Tfap2a	9530052E02Rik
Copz2	D18Ertd653e	Myrip	Zfp532	Myrip	Syt6	Man1a	Gm13283	Prkcdbp	Eef1a2	Rlim	Tgds	Rassf5	Cotl1	Avl9	Ptk6	Usp20	Itln1
2900057B20Rik	Gpr183	Fgfr3	Pqlc2	Rgs3	Eef1a2	Gm4832	Olfr56	Snai2	Erc1	Mpp7	Slc37a4	Bri3bp	Ebi3	Gabbr2	Tmem159	Gcm1	6230400D17Rik
Pde5a	B4galt1	Sorcs2	Dip2b	Dram2	Six3	Pou2f2	Zscan10	Gucy1a3	Atp5g1	Slc38a2	Keg1	BC005537	Dhx38	4930578M01Rik	Acsbg1	Pgap3	Nsun7
Metrnl	Sult6b1	Abcg4	Gng11	Notch1	Brs3	H2-T23	Plcxd2	Timp1	Atp5sl	Lmbr1l	Ftcd	Zyx	Gabarap	9330151L19Rik	Dip2b	Asb16	Snora74a
Zfp354c	Aim2	Crym	Opalin	Vamp3	6030419C18Rik	Stat4	Il2rg	Col3a1	Gm5088	Gadd45b	Crp	Hltf	Lyz1	Ptprn	Pkib	Gm1679	Fbxw22
Sphk1	Gp9	Cmtm5	Grik2	Vmn1r170	Csrnp2	Mcart6	Tecpr1	Fam114a1	Dmd	Dnajb6	Cxcl11	Gngt2	1110007C09Rik	Gm11529	Irf6	Cldn4	Dpcr1
Ankdd1b	Tk2	Ift27	Gm5087	Syt15	Grik2	Gpr183	Whsc1l1	Pmepa1	Mtus2	Rela	Slc30a10	Usp45	Zbtb7b	Gprin1	Phldb3	Prss27	Klk1b26
2810055F11Rik	Dip2b	Dtna	Pcdh9	Adarb1	Gm5458	Mir3473c	Rps19	Fkbp10	1110059M19Rik	Mir201	Tprkb	Mapkapk2	Polr1a	Rnf182	Sphk1	Mafb	Usp44
Pappa	Sh3tc1	Gjb6	Pcyt1b	Gng11	St8sia3	Aim2	Slamf6	Ccdc102a	Acaa2	Snai2	Hrg	Olfr317	Adam19	Ddc	Zbtb7b	Gm7854	Mir5104
Gm973	Garnl3	Dclk1	Pmm1	Alox12	Gm6994	Rpl38	Ly6c2	Nupr1	Ank1	Sbds	Slc17a3	Mfsd7a	Tbc1d8	Rhox2a	Nipal2	Gpr87	Heatr7b2
Fgf7	Man1c1	4931429L15Rik	Abca2	Rtp4	Arpp21	Cotl1	Mndal	Mgp	Lgr6	Pmepa1	Arg1	Hgsnat	Gm9733	Pcx	Tmem134	Tmem54	1700023F02Rik
Fosl2	Herc2	Pdk2	Cdk18	Sh3tc1	Hpcal4	Tk2	Cxcr3	Srpx	Olfr525	Bves	Adra1b	Dtx3l	Lass6	Kdm2b	Calm5	Abpb	1110059M19Rik
Csrnp2	Gm5458	C030018K13Rik	Gm1993	Gipc3	Dnm1	Pkib	Ikbke	Bicc1	Lrrc69	Mat2a	1810034E14Rik	Pou2f2	Fxyd5	Kdm4c	Arhgap32	Krt76	Ptprq
2600006L11Rik	1500010J02Rik	Acsbg1	Cdh19	Akr1c14	Uncx	Irf4	Dennd4a	Vmn1r195	Cidea	Timp1	Hemk1	B430306N03Rik	Sycp2	Slc37a4	Cyp2j6	Lyg1	Vmn2r91
Fbn1	Disc1	Slc39a12	A830093I24Rik	Fignl2	Gpr61	Fcamr	Gm10640	B3galt1	Gcap14	Casp4	Fahd1	Tmem71	Trp53inp2	Clec12b	Gm5741	Sdr16c5	5430403N17
Cnpy4	9930111J21Rik2	Luzp2	Hdac11	Dgke	Tro	Malat1	Il2ra	Hebp1	Trp53inp2	Fry	0610005C13Rik	Srcrb4d	Prdx5	Slc16a12	Skint2	Mir873	Ccdc105
Ccl8	Fcrl1	1700027A15Rik	Epb4.1l3	Olfr1360	Nap1l2	Ms4a4c	Cnp	Irs1	March6	Col3a1	Rpusd3	Pgd	Msl1	Gm20257	Gpr115	Slc5a1	1700001K19Rik
Gm514	Capn3	Cadm1	Pcdhga11	Gm5458	Nkiras1	Lax1	Rassf5	Zadh2	Tbc1d4	Robo1	Masp1	Aim2	Arpc2	Gnaz	Gcat	Tgm5	Col20a1
Tmem95	Tifa	Six3	Auh	9930111J21Rik2	Dlx2	Gm6904	Cnn2	Gpm6b	BC048679	Nop14	Gdf15	Sult6b1	Gpx1	Tmem163	5930412G12Rik	Ces2g	Mir343
Fbxo17	Pmepa1	Pnpla7	4931403G20Rik	Gm694	1500009C09Rik	Gm6377	Nfatc3	9030425E11Rik	Fitm2	Gbp5	Mocs1	Cotl1	Fgd4	Ctdspl	Rnf144b	Dcaf4	Olfr810
Dnm1	Olfr1275	6030419C18Rik	Rgnef	Thsd1	Cnnm1	Mir5104	Tagap	Gm16897	Nkiras1	Mir453	Nrg4	Pitpna	Glrx	Spink10	Fbrs	Cdc14b	Adh6a
Ccdc105	0610039K10Rik	1110020G09Rik	Mag	Coro2b	Dlgap2	C130039O16Rik	Pag1	Maged2	Olfr1307	Rtl1	Ccs	Ebi3	Fbrs	2700046G09Rik	Adh6a	Mex3d	Pou1f1
Gadd45b	Fam167b	Ddhd1	9330182L06Rik	Lats2	Neurod4	Ift140	Enthd1	Igfbp6	Hrc	Ccl7	Cyp2c50	Dhx38	Arhgap30	Usp45	Rnf217	Elmo3	Grp
Mmp10	Itgav	Kctd6	Gpr62	Gcap14	Grp	Il4i1	Cox7a2l	Crispld2	Fitm1	Musk	Mosc1	Metrnl	Mir599	Pla2g2c	C330022C24Rik	Klk12	Igfn1
Adh6a	Clec4a3	Dmd	Hapln2	Rnf144b	Arhgef9	Fcrl1	Spink10	Lama4	1700003F17Rik	Pitx3	Depdc7	Sh3tc1	Rnf144a	Gpr151	Tfap2a	Mir1968	Gm97
Timp1	Mafb	Arhgef26	Ilvbl	Prkcdbp	Krtap12-1	9930111J21Rik2	Rpl8	Trp53i13	Bves	Olfr1134	2810055F11Rik	Lyz1	Tnfaip2	March8	Mtrr	Hsd17b7	Bpifa1
Fkbp10	Tspan4	Id2	Olfr206	1700003F17Rik	Rnf208	Zkscan14	Klf13	Afap1	Fahd2a	Slc41a1	1110020G09Rik	1110007C09Rik	Asxl1	Ankrd24	Lrig3	Ppp1r2-ps3	Apol11a
Col3a1	Rnf135	Pcdh9	B3galt1	Cmtm8	Prdm8	Mir695	Mir23b	Olfr159	Idh3a	Erdr1	Fam50b	Ms4a4c	Cds2	2810008D09Rik	Rnf208	Clpx	Asb16
Fam114a1	Slc8a1	Pmm1	Hebp1	Ramp3	Vmn2r87	B3gnt7	Crbn	3632451O06Rik	Mir504	9030425E11Rik	Inca1	Zbtb7b	C030046I01Rik	Vwa5b1	Slc31a2	Chmp1a	Mtl5
Casp4	Atp6v0a2	Coro2b	Kctd13	Krtap16-7	B3galt1	Gm1993	Ctse	Nfib	Kcnip2	Srsf7	Gnmt	Gsdmcl-ps	Slc31a2	Slc35d3	Gltp	Lig3	4930486F22Rik
Nupr1	Gm13031	Catsper3	Tom1l2	Flt1	Kcnip2	Lats2	1810034E14Rik	Pcdhb17	Fam195a	Nop58	Akr1c14	Dclre1b	Stxbp2	Fam71e1	Bcl2l15	Mall	1700061F12Rik
Fam149a	Gm13710	Sycp2	Fancc	1700003C15Rik	Ndrg4	Zufsp	Gm4832	Mfap2	Ndrg4	Kcnmb3	Serpina6	Akap10	Gapt	A530072M11Rik	Rin1	Nmd3	Smok2b
Col6a2	Slc7a7	Cdh19	Gpm6b	Olfr1275	Cpne9	Ptp4a2	Dtx3l	Olfr742	Kcng2	Mir666	Ugt2a3	Gm9733	Irak3	Speer2	Stfa3	Gja1	Olfr414
Tiparp	Zfp810	A830093I24Rik	Ttyh2	Shank3	Mir186	Itsn2	H2-T23	Casp12	Irs1	Rg9mtd1	Dct	Lass6	Crispld2	Pcdhga5	Mafb	Trpv3	Prm2
Robo1	Tspan14	Pcdhga11	Strn	Fry	A930015D03Rik	Cbx7	Stat4	Pcsk6	Lipi	Nfib	Insig2	Kcnab2	Gm364	Ovol2	Gpr87	Ggt6	Cpne9
Samd14	Olfr112	Tlcd1	Lzts2	Vmn1r195	3632454L22Rik	H2-K2	Vmn1r69	Runx1t1	Dbh	Mir376a	Fignl2	Muc6	Mmp8	Fam155a	Krtap10-10	Acad9	Krtap10-10
Mgp	Hpgd	5930412G12Rik	Ipo13	Olfr310	Fam135b	Rps15a-ps6	Tmem71	Ubtd2	Slc8a1	Hsd17b7	F7	Fxyd5	Apaf1	Abca5	Tmem54	Fam83c	Olfr450
Srpx	Atp6v0a1	1500009C09Rik	Rnf141	D830031N03Rik	Gabra4	Arhgap30	Gm8693	Ccng2	Actn2	Mest	Cyp2d13	Tyk2	Trim12a	Chgb	Abpb	Dsg1a	Hist4h4
Bicc1	Kctd12	9330182L06Rik	Rhobtb3	Ppp1r13b	Krtap10-10	Trp53i11	Rhox4d	Slit3	Olfr535	Snora2b	Aspg	9930111J21Rik2	Fam196b	Pde5a	Klf5	Fbxo28	Pitx3
Gbp5	Creg1	Olfr1275	Tmem189	Ier5l	Mir873	Neurod4	Gpr183	Pdgfra	Ndufaf4	Gtpbp4	Acaa2	Mir692-1	Ccdc126	Ppp4r1l-ps	Katna1	Hsdl2	Cyp2j8
Fancc	Gbgt1	Arhgef9	Pde6d	Gbp5	Mir124a-2	4933401B06Rik	Vmn2r92	Enpp2	Cdc14b	Uts2	Nudt12	Prdx5	Gp49a	Fam122a	Sdr16c5	Ptges	Gm11562
Rtl1	Abcc3	Krtap12-1	Vmn1r50	Mapk12	Strn	0610039K10Rik	Rpl38	BC049635	Osbp	Mir543	Lonp2	Arpc2	Lyz2	Gm5441	Pigh	Pim3	Kcnmb3
Procr	Ccng2	Kcnk10	Pcsk6	Olfr450	Frmd3	Rpl13a	Cotl1	Mmp2	1810049H13Rik	BC049635	Cyp2a12	Gpx1	Olfr584	Herc2	Elmo3	Lypd5	Slc26a10
9030425E11Rik	Hlx	Olfr131	Gm7977	Lipi	Nrxn3	Arf6	Tk2	Atf5	Myh7	1500003O03Rik	Mocs2	Fgd4	Hlx	Dct	Dcaf4	Spink6	Dkk4
Fmo1	Ckb	1700072B07Rik	Kazn	2610019F03Rik	Prmt8	Fcer2a	Nlrc3	Ifit2	Vmn2r44	Rbpj	Gcat	Tlr8	Kctd12	Gm5087	Cyp2j8	Dedd2	Klf14
Maged2	5031414D18Rik	Erv3	Grb14	Fmo1	Gm1653	Gapt	Gm6904	Gm3893	Ndufa8	Nckap5l	Sephs2	Snx10	9230110F15Rik	Dgke	Rgs12	Gm15114	Olfr535
Igfbp6	Nckap5l	Itgav	Ckb	Plxnd1	Gpr176	Nfatc1	Lax1	Olfr1418	Syde2	Nmd3	F2	Fbrs	Gmfg	Synrg	Ufsp1	Ppfia3	Otp
Ces2g	Gtf2h2	B3galt1	Enpp2	Gm364	Slc6a15	Olfr192	Ms4a4c	Plscr4	Cnst	Gm3893	Gc	Atf6b	1500003O03Rik	2310021P13Rik	Ets2	Eppk1	Klk1b22
Crispld2	Fscn1	Gpm6b	Dlg1	Lama4	Rgs7	Csnk1g3	Csrnp2	Add1	Ak1	Fscn1	Prodh2	Bid	Ranbp9	Psg16	Ttc39b	Adrb2	Vmn2r66
Trp53i13	Trim65	9430041J12Rik	Rtkn2	Slc26a10	Wscd2	Sub1	Folr4	Rspo1	Neb	Abcb1b	Nr1h4	Arhgap30	Pfn1	Parp16	Chmp1b	Brap	Olfr464
Lama4	Ppt2	Dlgap1	Add1	Npy6r	Scrt1	Zmiz2	Kcnab2	Eda	Grb14	Flnc	Suox	Sephs2	Fes	AI428936	Znrf2	Evpl	Olfr112
Cdc14b	Cables1	Bmpr1b	Fscn1	Olfr159	Krt12	1700021K19Rik	9930111J21Rik2	Colec12	1300001I01Rik	Tsr1	Gm10658	Mnt	Slco4c1	4930440C22Rik	Hsd17b7	Sergef	Mir1968
3632451O06Rik	Atmin	Kcnk1	Zfhx2as	Mir669e	Bai2	H2-Bl	Fxyd5	Olfr492	Hspb7	Vtn	Cyp2c68	Tnfaip2	Sat1	Slc35b4	Clca1	Duox1	Mest
Afap1	P2ry12	Slc41a1	Arl2	Nfib	Mapk8ip2	Rpl14	Zkscan14	Pla2g2e	Apool	Eda	Mup12	Mtl5	Rod1	Trp53inp2	Tgm4	Tiam1	Gm7977
Sestd1	Gm13476	Gabra4	Tmem9b	Ets2	Nkrf	Gm14501	Gm13051	Cyp1b1	Obscn	Hs6st2	Retsat	Clec4a3	Arhgap15	4930449E18Rik	Lyrm1	Mir3473	Trim60
Mfap2	Slc12a9	Mir124a-2	Itgb4	Olfr1048	Dpysl5	Adamts6	Arpc2	Olfr1324	Ppp1r14c	Cldn25	Golt1a	Gapt	Vmn1r128	Epb4.1l3	Chmp1a	Tekt5	Olfr837
Casp12	Ifngr1	B230209K01Rik	Slc12a9	Rgs12	BC049635	Wfdc15a	Lmbr1l	P4htm	Adhfe1	Ttll4	Cyp3a25	Cic	Mir5111	B930041F14Rik	Mall	Paqr5	Iyd
Ppp1r2-ps3	Gm10790	Gm13031	Plcl1	Olfr742	Gpr52	Fam196b	Rps15a-ps6	Igfbp4	Aldoart1	Frmd6	B3galt1	Gpr35	Tnfaip8l2	1700030C10Rik	Lrp4	Nebl	Fmo6
Ubtd2	Zfp90	Gucy2e	2310044G17Rik	Nck1	Negr1	Olfr1048	Arhgap30	Lrrc17	Flnc	Rnd1	Hebp1	Pip	Mir466d	Rhox3g-ps	Ppp1r14c	Pdlim2	Rec8
Leprot	Ccdc93	Rgs7	Cdc37l1	Ppp1r2-ps3	Mir598	Fam55c	Lef1	Pdlim2	Wbscr28	D930032P07Rik	LOC622167	5031425F14Rik	Lbr	Rnf217	Ggt6	Mt4	Olfr127
Pdgfra	Adrb2	Olfr159	2510003E04Rik	Olfr584	4930539N22Rik	Olfr584	Ramp3	Rab13	Qrsl1	BC031781	Pm20d1	Bbc3	Ankrd44	9330182L06Rik	Ptges	4930500J02Rik	Nckap5l
Enpp2	Golm1	Hsf3	Lap3	Klf2	Syt2	Klf2	Inpp1	Larp6	Camk2a	Dusp8	Nat2	Mmp8	Tbc1d2b	Tcta	Acad9	Tmtc3	4933406J08Rik
Mmp2	Lrrc3	Aifm3	Shroom2	Gm5132	Olfr53	Snora2b	Rpl13a	2610203C20Rik	Vmn1r128	Snord16a	Serpinc1	Apaf1	Arhgdib	Suox	Dsg1a	Slc25a21	Vmn2r26
Atf5	Cst3	Mir1968	Epn2	Mall	Tmem8b	Cdt1	Tmc6	Serpinf1	2310020H05Rik	Nt5dc3	Pex11c	Zfp740	Acsl1	Peg13	Slc27a3	Fam83b	Wbscr28
Ptges	Sat1	2900052N01Rik	Rassf8	Gja1	Glra3	5031414D18Rik	Art2b	Phldb1	Gm4894	Tas2r105	Clpx	Plxnd1	Twf2	Maml3	Fam83c	Ephb3	Spink6
Col23a1	Ly96	Bai2	Cldn25	Ifit2	Camk2a	Pdcd1lg2	Sub1	Gm6880	Olfr772	Tubb6	Hsd17b7	Fam196b	Fam101b	A330076H08Rik	Mir193b	Mid2	Olfr697
Nckap5l	Olfr1324	Uts2	P4htm	Fscn1	Mir344d-3	Gmfg	2610019F03Rik	Cd248	Ggnbp1	Olfr1508	Serpina10	Mir5129	Ddx60	Mir453	Hsdl2	Mon1a	Gtsf1l
Plscr4	Tnfaip8l2	Dok7	Pim3	Gzme	Scn1a	Rps10	H2-Bl	Pkd1	Tnni3k	Prkab2	Neb	Olfr31	Prps1l1	Rtl1	Trpv3	Otop3	BC048609
Sigmar1	Mir3473	Ckb	Sirt2	Plscr4	Tekt5	Pfn1	Rpl14	Frzb	Nebl	Pi4k2b	Slc26a1	Tspan14	Mir1186	Gm2011	Ccrl1	Nlrx1	4932441B19Rik
Colec12	Bin1	Cldn10	Slc16a1	C130074G19Rik	Galntl6	Gzme	Lsm4	Gm6878	Mypn	4930500J02Rik	Cyp2d37-ps	Lyz2	Nlrx1	Fam135b	Il17re	Stk19	1700020M21Rik
Pla2g2e	Agmo	Plxnb1	Scd3	Tpm4	Hecw1	Trim65	Actn2	Sspn	Acsl1	Hspa8	Iyd	Cyp4f17	Tirap	Ankrd37	Pim3	Pkp1	5730420D15Rik
Cyp1b1	Mir146	Lrp4	Larp6	Olfr1211	Kcnc1	Eif3f	Fam55c	Cd34	4930430F21Rik	Phldb1	Pter	Hlx	Olfr1221	Gprc6a	Adrb2	Tbc1d10a	2010001E11Rik
Scube1	Twf2	Gja1	Tmcc2	Pim3	Napg	Hus1b	Gtf2i	Tm7sf3	D2hgdh	Gm6880	Thrb	Creg1	Txn1	Ttyh2	Col17a1	Ano2	Tpbpb
Lrrc17	Prps1l1	2810432L12Rik	Bin1	Olfr1324	Neto2	Olfr492	Npm3-ps1	Klhl33	Gm19466	Mir489	1300001I01Rik	5031414D18Rik	Niacr1	Zfp275	Frmd6	Krt32	Snord43
Phf13	Slc25a45	Lgi4	Pdlim2	Rnd1	Cckbr	Adrb2	Znrf2	Pdlim3	Ppp1r3a	Bdnf	Pcbd1	Gmfg	Mlst8	Trp53i13	Eppk1	Niacr1	Olfr1310
Rab13	Dmrtb1	Adhfe1	Taf9b	2610305D13Rik	Tmem150c	Tmsb10	Pdcd1	Olfr938	Plk1s1	Mir329	Xylb	Ppt2	Tesk2	Slc35b1	Brap	Kcnv1	1700016D06Rik
Tubb6	Lpxn	Cables1	Sc4mol	Prkch	Epha10	A430078G23Rik	Klf2	Ski	Mlana	Olfr347	Nit1	Fes	Plbd1	Gm14501	Snord16a	Otx1	LOC639910
Flrt2	Nmt1	D030047H15Rik	9330117O12	Gm11563	Xkr6	4930420K17Rik	9230110F15Rik	Arsa	5430405G05Rik	Bcar3	Nrn1	Gga1	Gm11186	Osbp	Serpina3h	Arg2	Olfr1437
Serpinf1	Bcl2a1a	Slc12a9	Phldb1	1700020M21Rik	Ankrd34a	Arhgap15	Gmfg	Fam20c	Pmpcb	Snora33	Adhfe1	Gm13476	Pacs1	Zfp810	Evpl	Olfr923	Slc25a21
Cd248	Hps3	Mir4660	Ccdc13	Rai14	Col25a1	BC094916	Rps10	Col8a1	Sspn	Gprc5a	C130074G19Rik	Mir1955	BC049730	Scrt1	Tiam1	Crnn	Gm19466
Gm19466	8030423J24Rik	Lap3	Mir1186	Olfr1283	Klc1	Mir5111	Pfn1	Mn1	Gm16793	Mir149	2010003K11Rik	Pitpnm1	Fam125b	Phf16	Apoc1	Tmem43	Gtsf1
Bdnf	Tlr9	Cst3	Slc9a6	Irgm1	Epha8	Rpl18a	Eif3f	Ecm2	Habp4	2410004N09Rik	Vtn	Ly96	Ccdc63	Park2	Pdlim2	Bcl2l10	C330005M16Rik
Pkd1	Efhd2	Gm2061	Atp9a	Fam101b	Klhl33	Olfr891	Il2rb	Fhl1	Pcp4l1	Tceb1	Mia2	Sat1	Arg2	Serpina10	Paqr5	Cept1	Catsperg1
Ispd	Kcnk6	Fjx1	4930405J17Rik	Abcc4	Lrrtm2	Dock2	Ifngr1	Xdh	Plin4	Gm15645	F12	Tmsb10	Rab6a	Mapk8ip2	Bbox1	Ppp6c	Olfr1249
Notum	Trim30d	Agmo	Ispd	Atp10a	Kcnv1	Mir703	Fam189b	B3gnt9-ps	Snord96a	Tank	Lrrc3	A430078G23Rik	Skap2	Rgs11	Ephb3	Phlda2	4930415O20Rik
Sspn	Gm6623	Gm14057	6330503K22Rik	Npr1	Angptl6	Gm17830	Dedd2	Syt17	Uts2d	Slc5a3	Smcr8	Rod1	Xdh	Rec8	Mt4	Plxna2	Cma2
Tm7sf3	Gm3383	Slc7a10	Tm7sf3	Epas1	Lrrtm3	Ankrd44	Tmsb10	Mmp23	Agtpbp1	Adam6a	Cyp4a10	Mir5111	A530064D06Rik	Atf5	Acsl1	Qrich2	Gprc5a
9130015L21Rik	Ski	Rfx4	Gbp11	Olfr347	Dlg3	Bin1	Prkch	Cmklr1	Fxr1	Snord96a	Itih4	Tnfaip8l2	Gm16548	Camk2b	Gpsm2	Paqr3	Crybb3
4932441J04Rik	Zfp691	Sc4mol	Gjc2	Hoxd3	Prdm13	Arhgdib	Cd28	Ifitm3	Ccdc63	Rab6a	Gm17830	Mir466d	Samsn1	Napepld	Fam83b	Pard6g	Klhl33
Ski	Sh2b2	2610203C20Rik	2410057H14Rik	Clec1a	Cnih2	Olfr576	Arhgap15	Morc4	Bnip3	Ubc	Gm8883	Dock2	Csf2rb	A530054K11Rik	Nlrx1	Psors1c2	Slc5a3
Arsa	Ptprj	Ephb3	Fam125b	Eltd1	Pcdhac2	1700064M15Rik	BC094916	Pid1	Ttc35	4930448I18Rik	Apoc1	Lbr	Plekhm1	March4	Mon1a	Pla2g4e	Fam187a
Gjc2	Fam125b	Kcnj14	Frs3	Cd34	Rnf112	Zpbp2	A430078G23Rik	Thbs3	Olfr679	Srsf3	Agmo	Ankrd44	Ifitm3	Bcl9	F2rl1	Mir1946a	Pth2r
Col8a1	Gm2933	Nrxn2	Rnf112	Crybb3	Pcdhgc5	Lpxn	Rpl18a	Scrn1	Olfr3	Gabpb1	Bbox1	Arhgdib	BC100451	Zfyve16	Olfr347	Sprr2h	Speer4f
Athl1	Git2	Nebl	Fam123a	Tas2r122	1700091E21Rik	Olfr347	Tnfaip8l2	Rnft1	Unc45b	Rora	Slc22a28	Twf2	S100a2	Scnn1g	Pkp1	Pard3	Gm2762
Fhl1	1700011I03Rik	Agpat5	9630013A20Rik	Pcp4l1	Gm3264	Bcar3	Rpa1	Abca8b	Slc26a6	Rpl24	Ggnbp1	Slc25a45	Gm3258	P4htm	Tbc1d10a	Tmem120b	Otx1
Xdh	Mef2a	Ak4	Stard3nl	Parp14	Pnck	Map3k14	Mir703	Gm44	Wfikkn2	Tmem11	Acsl1	Nlrx1	Mgst2	5730420D15Rik	Snora33	Sim2	Glipr1l1
Gm12216	Gm3264	Dmrta2	Olfr1442	Ldoc1	Bend6	Tlr9	Dock2	Ccdc80	Cox6a2	Snora7a	Slc25a21	Gtsf1	Gmip	Asah2	Niacr1	Eif2b5	Myh1
Olfr920	Fez2	Prkd1	Defb47	Fez2	Snx32	Rpl27a	Snord43	Olfml2b	Sipa1l2	Mybpc1	Pglyrp2	Vav3	Zfyve27	Mir344d-3	Krt32	Ulk1	4930448I18Rik
B3gnt9-ps	4833417C18Rik	Dhtkd1	Spg20	Rapgef3	Trim43a	Baz1a	Ankrd44	AI597468	Ifnab	Mir99a	Sult2a5	Map3k14	Fbxo10	Gm13003	Ulk3	Spnb3	Hormad1
Wfikkn2	Hormad1	Ctso	Snx32	Xdh	Dlx1	Trim30d	Lbr	Gbp2	Mrpl55	Mapre3	Abcg8	Nmt1	Olfml2b	Ucn3	Asb13	Bod1	Spint3
Mmp23	9830001H06Rik	Tulp3	Fam53b	Gm12216	Gm2516	Rps14	Arhgdib	Gem	Fhl2	Tnfaip6	Ak4	Hps3	Hp	Tmtc3	Plbd1	Hebp2	Mir704
Rfpl4	Fbxw4	Nwd1	9830001H06Rik	Unc45b	Gm996	Dtx1	Nup210	Loxl1	Pla2g4e	Mtap1b	Dhtkd1	Itch	Aldh3b1	Amigo3	Snord96a	Trim16	Ghrhr
Morc4	Bend6	Dab1	1500015L24Rik	Plekhg5	6330407J23Rik	Drd5	1700016D06Rik	Vkorc1	Pygb	Ifitm3	Gbp11	Tlr9	Dgkh	4933417E11Rik	Mef2a	Kdm5b	Olfr679
BC100451	Arl4c	Lep	2810429I04Rik	Plxna2	Scrn1	4930579G18Rik	Hspa8	Calu	Pde4dip	Snord58b	4933411K16Rik	Epn1	2810442N19Rik	Tmem184a	Rora	Tmprss11bnl	Bcl2l10
Thbs3	Gm9054	Ogdhl	Mapre3	Ifitm3	Mapk10	Snord96a	Fam101b	Gdf6	Yipf7	Fbxo30	Asb13	Trim30d	Prss16	Rhox3e	Tmem43	Krt24	Defb47
Fbxo30	Cmklr1	Dtx1	Tnfaip6	Sipa1l2	Rnft2	Ptprj	Pglyrp2	Il6st	Olfr1030	Olfr1186	Asgr2	Tesk2	Snora35	Tmem150c	Tmem65	Epha2	4933429K18Rik
Tmem98	Cd83	Gpr123	Ick	Gpr56	St8sia5	Nfkbid	Twf2	Rpp25	1810021B22Rik	Abca8b	Cyp4a32	Sh2b2	Arid3a	Mid2	Olfr1253	Gsdmc	Gm6455
Adam23	Tpst2	Otx1	6330407J23Rik	Olfr1186	Nrsn1	Plekha2	Srpk1	Lrrc32	Slc36a2	Ccrn4l	Gstz1	Plbd1	2310043O21Rik	Pik3c2a	Pex16	S100a14	Wfikkn2
A830019L24Rik	Samsn1	Pcdhgc5	Scrn1	Lrrc8c	Nrsn2	Dgkd	Il7r	Dlg4	Rslcan18	Ptpn23	Bnip3	Ptprj	Gm5294	2900005J15Rik	4930562F07Rik	Foxo6	Rfpl4
Zfp131	Olfr1388	Rorb	Tmem98	Vmn1r117	Ppp4r4	Hormad1	Lpxn	Stc2	Esrrb	Tmem233	1700025B11Rik	Parp14	Tpcn2	4933407H18Rik	Plekhg5	Tpcn2	Olfr20
Plau	Sipa1l2	Tph2	Pls1	Gbp2	E130006D01Rik	Rpl24	Map3k14	Zfp521	Rpp25	Defb25	1700091E21Rik	Skap2	Cdh23	Slc30a8	Qrich2	Nkiras2	Fam154a
Pofut1	Gpr56	Fam123a	7630403G23Rik	Dgkh	Gja6	Gm6654	Cma2	Epyc	Syngr1	Plau	Eif4ebp3	Xdh	Gm7694	Pax6	Il22ra2	Rnf126	Snord58b
E130006D01Rik	Tmem37	Tubb2b	Cobl	9530082P21Rik	Gm16701	Kis2	Rpl27a	Serpinb6a	Lrrc2	Olfml2b	Gm16548	A530064D06Rik	Pbxip1	Frzb	Paqr3	Bean1	Gm9999
Lrat	Gmip	Shd	Olfr279	Pdgfd	Gm9962	4930562F07Rik	Cd3d	4930567H17Rik	Spna1	Zfp131	Pex16	Fbxw4	Bst1	Prkd1	Pard6g	Cldn17	Pcdhgb8
Pnp	Gm44	Rapgef3	Eid1	Gatsl3	Cdk5r2	Cd83	Gbp11	Pcdhb8	2310010M20Rik	Pvt1	Prg4	Iqgap2	Abca7	Nptxr	Pla2g4e	B4galnt3	Olfr279
Myof	Slc9a9	Zfp931	Cpeb1	Flt4	Purg	Rapgef6	Gm6034	Bean1	Gpr63	Ncoa1	Adh4	Slc26a6	Svil	Crybb3	Pard3	P2ry2	Cbr2
Chpf2	Pwwp2a	Snx32	Gm8096	Lrrc32	Shisa7	Plekhm3	Rps14	Lysmd2	Nrtn	Ubn1	C4bp	4933433H22Rik	4931428L18Rik	D10Bwg1379e	Sprr2h	Neurog1	Gm6642
Gbp2	Olfr1030	Slc26a6	Slc35e4	Sult1a1	9030204H09Rik	Plekhm1	Dtx1	Serpinh1	Mpi	Gem	Tmem37	Samsn1	Cd33	Ogdhl	Pgs1	Sdc1	Mos
Ctsk	Gm6583	Mir99a	Dock10	Slc39a10	9530082P21Rik	Fcrla	Flt3l	Sertad4	Rarb	Gbp2	1300002K09Rik	Snord98	Olfr1166	Pnmal2	Rarres1	Ubap1	Anxa10
Nobox	Dock10	Syt17	Apod	Itga6	Tram1l1	Gm3258	Pacs1	P2ry2	Klhl38	Tac4	Rnase13	Csf2rb	Atg9a	Fam20c	Cobl	Setd6	Olfr1410
Loxl1	Kctd21	Olfr1388	2810442N19Rik	Crim1	Dlg4	Rpl29	Nfkbid	Vmn1r66	Atp5s	Irs2	Abcg5	Plekhm3	5730508B09Rik	Disp2	Pcyox1	Gsto1	Nobox
Calu	Syngr1	Trim43a	Fnbp1	Olfr1510	Dgat2l6	Notch2	Tnfsf8	Pofut2	Svil	Snord52	Acaa1b	Clec4a1	Mogat2	Hook1	1190003J15Rik	Krt79	Esrrb
Vkorc1	Gatm	Cpeb4	Daam1	Bcam	Frmpd4	H2-Aa	A430093F15Rik	Ext2	A930038C07Rik	Il6st	Rarres1	Tnfrsf14	Itgal	1700106N22Rik	2510002D24Rik	Exoc5	Tac4
Pdgfd	Hsp90b1	Sypl2	Mtap7	Grrp1	Scn4b	Gmip	Rpl24	Myadm	Fam185a	Daam1	Mtrf1	Pid1	Evi2b	Ccdc149	Spnb3	Gm15412	Mir5112
Rpp25	Cdh23	Gm996	Gatm	P2ry2	Gpr63	B230206F22Rik	Obfc2a	Serping1	Trmt5	Eif4g1	Fam169b	Ifitm3	Slpi	4930448I18Rik	Zbtb17	Naa30	Snord52
B4galt2	Itga6	St8sia5	Hmox2	Iigp1	A730090N16Rik	D730005E14Rik	Arl4c	Sulf1	Mir3064	Maff	1190003J15Rik	Notch2	1810033B17Rik	Hist1h4j	Pgrmc2	Nkx2-3	Muc5b
Pcf11	1110001A16Rik	Pygb	Snx15	Efnb2	Vip	Fam169b	Gm6654	Defb48-ps	Helt	Pcf11	Hp	Gmip	Shfm1	Fam18b	Serpina3b	Defb3	Dgat2l6
Maff	Tnfrsf1b	Gm8096	Folh1	Olfr462	Mir384	Atp2a3	Eif3h	S1pr2	Fgf16	Drp2	Tmem25	Mir1946a	Vill	Plag1	Hebp2	Naa15	Scgb1a1
Hdac4	Gm4349	Hmgcr	Tmod2	Gbp4	Rarb	Dock10	4930562F07Rik	Nnmt	Herc3	Myd88	Igfals	Hp	Fam117b	Pycr2	Trim16	3110002H16Rik	Olfr1446
Frmpd4	Canx	Flrt1	Hipk2	A930038C07Rik	Gm7244	Oasl1	Tpst2	Ddr2	1700073E17Rik	4930557A04Rik	Rslcan18	Ppp1r9b	Megf9	Ap3b2	Kdm5b	Fam129b	Olfr57
4930524O05Rik	Cd33	Purg	Plekhb1	Jag2	4932413F04Rik	E330033B04Rik	Rapgef6	Kdelr3	C130080G10Rik	Tgif1	Acsm3	Aldh3b1	Clec4a2	Sgsm1	Cpxm2	Afap1l2	4930524O05Rik
H6pd	Spint1	Mpped1	Ptpn11	Myadm	Ajap1	Bank1	Tnfrsf14	Nid2	Gm5936	Mir134	Oasl1	Dock10	Olfr555	Stk32a	Epha2	Fam117b	Npm2
Susd2	Rab11fip5	Mir5112	Dbndd2	Ctla2b	Gm15412	Rpsa	Ifnab	Ggt5	Mrpl53	Ier3	Ugt2b5	1700029I01Rik	Olfr38	Scrn1	Gsdmc	Megf9	Catsper4
Slc36a4	Gns	Tram1l1	Nkx2-9	Prl3d2	Helt	Rpl22	Gm3258	Efemp2	Cd59b	Pcdhb8	C4a	Trpv2	Gpsm3	Zc3h3	S100a14	Cpeb2	LOC100039574
Ier3	Erp29	Arhgef19	Dmwd	Lbx2	C130030K03Rik	Ppia	Rpl29	Vmn1r189	2310042D19Rik	Emid2	Sult1a1	Gm14743	Mbd6	St8sia5	Olfr149	Fam131c	4930405D11Rik
Tmem158	Tbc1d9	Epha5	Stxbp3a	Mx2	Qrfpr	C130026I21Rik	Bend4	Serpine2	Jph2	Errfi1	Ugt1a10	Arid3a	Adrbk1	Mir1946a	Susd2	Rnf222	Gpr63
Gm4477	Tex101	Zp3	Ptpdc1	Lce1k	Sema3a	Tgif1	Abhd8	Olfr555	4930513N10Rik	Pde4b	H6pd	Sirt7	Reck	Ficd	Camsap2	Hagh	4931428L18Rik
Ahrr	Lbx2	Zbtb41	Hdhd2	Rapgef5	Zfp112	Ly9	H2-Q8	Pam	Hibch	Mir302c	Gm4788	Cdh23	Lilrb4	Hap1	Itga6	Clpb	Hist1h1t
Sumf1	Slc35c2	Trpm3	2210409D07Rik	Mfhas1	LOC100861571	Gpd1l	Fam169b	Gnrhr	Opn4	Serping1	Mup10	Nkiras2	Lrrc8d	Spcs3	Lama3	4930430F08Rik	Gm6772
Bean1	Rapgef5	Dner	Rnf5	Fabp4	Fam169a	Eml4	Chrne	Adamtsl5	Adamtsl5	Sulf1	0610012H03Rik	Sumf1	Rac2	Pde4dip	Rnf126	Crlf1	Ctsll3
Pofut2	Ggt5	Slc13a5	2310069G16Rik	Fkbp1a	2310069G16Rik	Adar	Dock10	Tmem45a	Klhl30	Mir3064	Ugt2b37	Tnfrsf1b	Pnpla7	Igfals	Mfsd1	Hoxc13	1700017N19Rik
Serpinh1	Pcdha4-g	Folh1	Stox2	Fam176a	Scn2a1	Rab4b	Rpsa	Reck	Hadhb	Zfp954	Lipc	Mfsd1	4933437F05Rik	1810021B22Rik	Sdc1	Dlx5	Zan
Iigp1	Serpine2	Olfr288	Cpeb2	Caskin2	Cntnap1	Pde4b	Rpl22	Steap3	Coq9	Gphb5	Pcsk9	9430069I07Rik	Mir875	Flrt1	Krt79	Lipg	Fam178b
Prrx2	Clec4a2	Nr2f1	Gm6194	Rhox2e	Cartpt	Snora81	Ppia	Dpp7	Gm14295	Zfp295	Adh6-ps1	Abca7	Scrg1	1700013G23Rik	5730508B09Rik	Emp2	4930583K01Rik
Mir196a-2	Itm2b	Tmod2	5730403I07Rik	Fam43a	Add2	H2-Ab1	Ly9	Nrp1	Rhox2h	Gm15412	Iigp1	Bst1	Gm5483	Zfp551	Trpv1	Cyp51	BC048602
Serping1	Lpcat1	Pbxip1	4930430F08Rik	Ly6e	Chd5	Mir1898	Mir1904	Timp2	Popdc2	LOC100861571	Lcat	Olfr826	Olfr559	Bhlha15	Gm15412	2900060B14Rik	Qrfpr
Dkk2	Dagla	Vip	Sorcs1	Gm5	Cldn26	Evi2b	Nsa2	Foxc2	1700123M08Rik	Lce1k	Nars2	Svil	Atg2a	Dcaf12l1	Stxbp3a	Vps37c	Fgf16
B4galt5	Amz1	Neurog1	Mcam	Nrp1	Scn3b	4930449I24Rik	Apol7b	Fam176b	Ctnna3	Mir3096b	Acad8	Adar	Bbip1	Chrm3	1110002B05Rik	Zfp772	Tex101
Pcdhgb5	Slc46a1	Srgap3	Trim35	Tas2r103	Rasl10b	Gm15987	Zap70	Sparcl1	A730020M07Rik	Gm15179	Afmid	Slc35c1	4632428N05Rik	Fam194a	2210409D07Rik	Gtf2ird1	1700060C20Rik
Rdh10	Pnpla7	Plekhb1	Cyp51	Fam55b	Zim3	Olfr148	Dgkz	Npr2	Hist1h4h	Golt1b	Slc25a13	B4galt5	Arpc3	Gm5294	Fam129b	Bpifc	Vmn1r219
Mir379	Blnk	Lcat	Gstm7	Cacng1	Gm10754	Lpcat1	Mir302c	Tmem52	Gm12522	Kirrel	Nnmt	Mfsd7b	5830432E09Rik	Foxo6	Mfhas1	Il1f6	4930558C23Rik
Mr1	Timp2	Ppp1r3g	Ppp2r2c	Fam176b	Ttc9b	Adrbk1	Dmrtc2	Ppic	Gstm7	Crlf1	Proc	5730508B09Rik	Tnnt1	Zcchc18	Gm15987	Krtap3-3	Magea3
Sema3a	4930414N06Rik	Pcdhgb5	Phyhipl	Sparcl1	Slc24a4	Fam43a	Gbp4	Emp1	Kcnq1	Zfand5	Ccdc84	Erp29	Slc15a3	F8a	Angel1	Gapdhs	Olfr1440
Kncn	Chst8	Hipk2	Chst8	Ppic	Tmem198	BC051537	5730508B09Rik	Ikbip	Xirp2	Gm5	Mx2	Itgal	Dennd5a	Cplx2	Hagh	Ppifos	Fam131c
LOC100861571	Zfp455	Ramp1	A930003A15Rik	Slc1a1	Gm14295	Ly6e	Snora81	A430110N23Rik	4933429O19Rik	Tnfrsf12a	Cd59b	Evi2b	Cxcr2	Mir134	4930430F08Rik	Kctd1	P2rx6
Mx2	4632428N05Rik	Defb48-ps	Gm6525	Il17rd	Ppp2r2c	Gpsm3	Gimap9	Il17rd	Macrod1	Cacng1	4930581F22Rik	Slpi	Gm14548	Nrtn	Skint10	Mtfr1	Atp1b4
Abhd14a	Plxdc1	Hist1h2bc	Asrgl1	1700069P05Rik	Srrm3	Rpl31	Zbtb25	C1ra	4930555B11Rik	Hotair	Hagh	1810033B17Rik	Foxd4	Mir384	Slc16a14	Lrrc8e	5730403I07Rik
Midn	Sh3bp2	1700019G17Rik	Csrp1	Rhox9	Ccdc73	Blnk	Itgal	Rhox9	Olfr12	Tnik	Tfr2	Madd	Mmp27	Tmsb15b2	Dlx5	Tmprss11d	Zfp957
Kdelr3	Zfp770	Hdhd2	4933413G19Rik	9530002B09Rik	Lrfn5	Rac2	Polg2	Fam198b	2310040G24Rik	Esr1	Gulo	Shfm1	Ptprc	9430069I07Rik	Tmem45a	Coq4	4930524B15Rik
Ddr2	2310040G24Rik	Ntrk2	Trim2	Fam198b	Cecr6	4933437F05Rik	Madd	Cbx5	Mir133a-2	Tor1aip1	Hibch	Slc35c2	Ssh2	Ids	Emp2	Igfbp2	Gm5
Efemp2	Calhm2	Olfr1282	Zc4h2	Ets1	4930579C15Rik	Fam55b	Herc3	Phf17	Tecrl	Gm6402	Fam176a	Slfn8	Ralb	Pcsk9	Ppp2r2c	Spata5l1	Gast
Dbp	Slc15a3	Slc1a2	Nkain1	Uaca	Plk5	2900060B14Rik	Gm8817	Crygb	Osgepl1	Emp1	Amt	Mx2	Gca	Kcnb1	Vti1a	Duoxa1	4931408D14Rik
Cck	Serinc3	2310069G16Rik	Tprn	D14Ertd668e	Myt1l	D130040H23Rik	Kcna3	Alg11	Ifltd1	A430110N23Rik	4931408D14Rik	Gm15987	Padi3	Mir129-2	Zfp772	Ociad2	Gm6639
Reck	Ssh2	Pygo1	Mtmr2	Filip1	Pcnxl2	1700030K09Rik	Gpsm3	Cntfr	Mlf1	2400003C14Rik	Qprt	Fam117b	Gm19897	Hspa13	Emp1	Krt17	Cacng1
Adamtsl5	Pisd-ps3	Dbp	Ermn	Arhgap29	Otx2os1	Olfr1472	Adrbk1	Lama2	Coq5	Pdcd11	Pnpla7	Olfr148	Tlr5	Mir379	Bpifc	Rab22a	Ubqlnl
Tmem45a	Nlrp1b	Serpine2	Schip1	Mir669g	Ano3	1700028I16Rik	Ly6e	D14Ertd668e	Mmab	Zfp655	Shpk	Clec4a2	Nbeal2	Madd	Olfr275	Jup	2900060B14Rik
Steap3	Ralb	Fam176a	Gm5567	Gbp3	Sp8	Rps5	Rpl31	Cald1	Tnnt1	Mki67ip	Slc46a1	Gpsm3	Sorl1	Glb1l2	Alox12e	Scrib	Myh8
Dpp7	Ophn1	Dagla	Sgk2	Asb4	Camkv	Smchd1	Rac2	Mmp27	Gpcpd1	Gm8580	Gstm7	Adrbk1	Ints12	Rint1	Adora2b	Fam164b	AU040972
Mpg	Dusp27	Amt	Clmn	Olfr887	Clstn3	Krtap16-5	2310030A07Rik	Trhde	Fam73b	Olfr1441	Slc31a1	Lilrb4	Sema4f	Gm5936	Kctd1	Camsap3	Odf3
Slc46a1	Ppcdc	5730469M10Rik	Dennd5a	Emcn	D430019H16Rik	Ets1	Tnik	2410004I01Rik	1700021F05Rik	Tnnt1	Slc10a5	Gm11428	Fmnl3	Angel1	Lrrc8e	Mapk6	Zswim6
Hotair	Elmo1	Cyp51	S1pr5	Pecam1	1700054N08Rik	Sh3bp2	Gm590	Defa3	Echdc3	Timm9	A1bg	Lrrc8d	Slc28a2	Qsox2	Zdhhc21	Rab24	Olfr559
Paqr6	Tlr5	Fam163a	Gkap1	Mir30c-2	Trhr	Calhm2	Rps5	Fxyd1	Asb4	Lin7a	Cyp2d9	Dpep2	Nhsl2	March9	Sprr2d	Fam171a2	Lefty2
Timp2	Zfp120	Sox2	Mir669g	Tmod3	Cntnap3	Cd48	Cd8b1	Fkbp7	Dusp27	Lama2	Fam55b	Naip7	Mir290	Chd5	Yap1	2310034O05Rik	Vmn2r90
Npr2	Fam110a	Mro	Spock3	Jup	Trhde	Serinc3	Smchd1	Npcd	Pdhb	Cald1	1300015D01Rik	Zswim6	Pfkfb4	Dagla	Sema3d	Qars	2310065F04Rik
Fam176b	Olfr1143	Paqr6	Cpd	Olfr476	Spock3	Rnase6	Ets1	Ccbe1	Rbm20	Dot1l	Nkx2-6	Vps26a	S100a11	Zbtb40	Ddr1	Ascl4	Otx2os1
Tcf12	Fmnl3	Slc46a1	Spsb1	Fmnl3	Zfp575	Ptprc	4632428N05Rik	Dhrs3	Rnf207	Spsb1	Amy1	Atg2a	Rab44	Pcsk2	Rab22a	Avpi1	Ankar
Zswim6	Neurl1a	Rtp1	Ifna12	Cdh5	Grm8	Gpcpd1	Rap1b	Pkd2	Vmn2r-ps60	Rbm20	Cyp2c37	4632428N05Rik	Sema4a	Gast	Jup	Fdft1	Hhla1
Ppic	Pdlim4	Tnik	Ddr1	Slc28a2	Zar1l	A230108P19Rik	Mllt6	Mill2	Hdac9	Snora65	Gm11437	Sh3bp2	Defb21	Dpp7	Scrib	Mirlet7f-2	Rhpn1
4930405P13Rik	Dhrs3	Sparcl1	Kctd7	Vmn2r20	Cplx1	Olfr887	Cd48	Defb21	Crat	Rapsn	Osgepl1	Rap1b	D7Ertd143e	Tmem198	Fam164b	Fam188a	Arhgef33
Ikbip	Sall1	D130040H23Rik	Dock1	Dock1	B230217C12Rik	Gm19897	Ssh2	Mael	Gm10635	Lrch3	Lin7a	5830432E09Rik	Msra	Sall4	Klk5	Fam63a	Gm9573
Chst8	Pde3b	Odf3	E330034G19Rik	Olfr1111	Zp3r	Pecam1	Chd2	Dnajc10	Opa1	Txnrd1	Mmab	Calhm2	Vmn1r75	Mir665	Camsap3	Lce1f	Olfr348
Lefty2	Pfkfb4	Prss56	2700046A07Rik	Dhrs3	Zfp811	Hdac9	Ptprc	Twsg1	D230030E09Rik	Fkbp7	Sgk2	Adora2b	Tlr6	Kif12	Slc25a38	Rcor1	Scarna10
Il17rd	Naglu	Scrg1	Klhl17	1600014K23Rik	Foxg1	Tmod3	Elmo1	Gk5	Stradb	Ccnt1	Slc27a2	Cd48	C5ar1	2310015B20Rik	Qars	Dopey2	7420700N18Rik
LOC100861570	Dyrk4	Asrgl1	Rtn4	Sigirr	Snord91a	Snora65	Lat	Prrg3	Hint3	Pdlim4	Igfbp2	Slc15a3	Kbtbd7	Myt1l	Avpi1	Mst1	Atp8b3
Palld	Vhl	Phyhipl	Xrcc3	Kitl	March11	Rpl21	Rpl21	Mir199b	Trim54	Ilkap	Fam73b	Olfr486	AB124611	Xlr3a	Olfr776	Alpk1	Zar1l
Pamr1	Tlr6	Cml5	Mpp2	Ddi1	Ptprv	Sorl1	Slc28a2	Cdkn1c	Ccnb1ip1	Slfn14-ps	Echdc3	Gm14548	Prr13	1700028I16Rik	Fam188a	Slc25a25	Gm14379
C1ra	Zfp715	Ndp	Fut10	Apold1	Grm2	Olfr1469	Rpl35a	Nkd2	Corin	Arhgap42	Nr1i3	Ssh2	Akna	4933428C19Rik	Ap1b1	BB283400	Mir345
Krtap16-5	C5ar1	Il3	Fam171b	Zfp36l1	Mir592	Slc28a2	Pde3b	Ptgfr	U05342	Fxyd1	Slc25a15	Rnase6	Ffar2	Elavl4	Klk11	Klk11	Zfp389
Mir673	Irak2	1700022A22Rik	Prr18	Olfr776	Barhl1	Olfr1111	Ccl5	Pcdhb22	Cnga3	1700006F04Rik	Tm7sf2	Nlrp1b	Fam63a	Filip1	Sdr42e1	Ankrd13d	Olfr270
Gria4	Fgd2	Rhpn1	Sik3	Olfr659	Ccnb1ip1	Rpl35a	Lce1f	Ms4a4d	9230112J17Rik	Mir758	Pemt	Ralb	Cmah	Arhgef33	Hs3st6	Rassf9	4933416M07Rik
Adam33	Lrba	Adora2b	Snx33	Cdkn1c	Clvs2	Snord49a	Akna	Fut10	Lrrc39	Mvp	Cldn14	Ptprc	Map4k2	Vps37a	LOC100642166	Nqo1	Slfn14-ps
Gadd45g	Dpy19l4	Cntfr	Tmc7	Rapgef1	Tcerg1l	Trim25	Mbnl1	Sgcb	Slc25a12	Arhgap28	Ces1e	Slc25a43	Fcer1g	Best3	Herc4	1110028F18Rik	Tdpoz4
Lama2	Vav1	Clmn	BC024139	Lce1f	Mir124a-3	Zfp36l1	Vav1	Anpep	Smpx	Sod2	Cyp4f14	Dennd5a	Herc4	Trh	Lce1b	Abtb2	Ddi1
Uaca	Epb4.1l2	Igfbp2	Sgcb	Zic2	Syn3	Olfr776	Cmah	Dchs1	Ptgfr	H2afy3	Mir290	Gbp3	Samd9l	Fpgt	Odz4	Sprr2f	Ascl4
Zfp575	Tmbim6	Olfr738	Trappc10	Smok3b	Gm11985	Grb2	Mir155	4933407P14Rik	Gm11627	Zfp36l1	Arhgap42	Cdc40	Glipr1l2	Gm8234	Gjb4	Grid2ip	Zfp503
Olfr887	P2ry13	Ccdc136	Ptn	Nlrp4b	Tac1	AB124611	Jakmip1	Snx33	Spaca5	Tlr6	Bche	Zfp120	Ostf1	AI427809	Pla2g4f	Bag2	Adam30
Gbp3	A530088E08Rik	Prdx6b	Fads6	Rassf9	Vmn2r1	Irak2	Snora62	Epb4.1l2	Rilp	Gk5	Raet1d	Sorl1	Olfr1475	Gm14379	Zmat3	Sprr2j-ps	Mamdc4
Wfdc13	Fcer1g	Ntsr2	Gpr37	4933407P14Rik	Grm4	Rapgef1	A530088E08Rik	Cd55	Sgcb	Kti12	Stradb	Ints12	Arhgap25	Chga	Hephl1	Odz4	Mir96
Wnt2b	Zfp69	Tm7sf2	Sytl2	Dchs1	Sybu	Fgd2	Sh2d1a	Sod3	Nceh1	Mirlet7f-2	Acbd5	Nhsl2	Gm1647	Scnn1b	BC066135	Krtap9-3	Cpa5
Gm10046	Hvcn1	Fxyd1	2310015A10Rik	Galntl4	Stx1b	Akna	Abtb2	Mir452	Heatr5b	Pdpn	Hint3	G730013B05Rik	Ceacam18	Rab3gap1	Ppap2c	Cdcp1	Tcerg1l
Olfr270	Naip5	Foxg1	A330049N07Rik	Adamts9	Prrt3	Vav1	Mir682	Bfsp1	Dcun1d2	Rnf122	D7Ertd143e	Pfkfb4	Ltf	H2-Q2	Tmprss11f	Gjb4	Nkx3-1
Tmem132c	Lrrc25	Gcnt4	Plp1	Vmn1r160	Unc13a	Cmah	Fam71b	Apoe	Gpsm1	Alpk1	Msra	Sema4a	5830416P10Rik	Tmem90a	Bcl2l13	Pla2g4f	BB283400
Fkbp7	Taz	Cyp4f14	Rab11fip4	Slc6a6	Necap1	Map4k2	Olfr583	Six2	Cox7c	Grwd1	Adh1	Trim25	Ehbp1l1	Unc79	Mcpt-ps1	Map3k8	2010009K17Rik
1110036E04Rik	Adap2	3110082J24Rik	Gtdc1	Zfp69	Slc8a2	Cd55	Olfr424	Ypel3	Mrps36	Mir155	Prlr	Tlr6	Arpc5	4930447N08Rik	Fosb	Zmat3	Rassf9
Pkd2	Gm3002	Vhl	Aig1	Mir144	Gpr83	Gm7102	Psme1	Ccdc46	Fut4-ps1	Six1	Rdh7	AB124611	Ap1s2	Prlr	Tmem102	Tom1l1	1110028F18Rik
9530048J24Rik	Asph	Fdft1	Scarna6	8430408G22Rik	Syt4	Jakmip1	Rpl7a	Acss3	Ccng1	Myl12a	Mst1	Prr13	Slfn4	Gm10549	Ggct	Hephl1	Fbxw20
Tmem39a	4930594C11Rik	Camk2g	Josd2	Car4	Mir3967	A530088E08Rik	Cd2	Olfr1475	Gm239	Mir144	Uox	Akna	Sap25	6230409E13Rik	Bok	Tmprss11g	Aqp5
Kcnb2	Arhgap25	Lix1	Zfp580	Olfr1475	Hmgb4	Zcchc11	Mcoln3	Gpc6	Csn2	Six2	Fbp1	Alpk1	Cpd	Dusp28	Klf11	BC066135	Six1
Naglu	BC024582	Dpy19l4	Ncam2	Hbb-y	AI854703	Mcoln3	Rbm39	Kif7	Ccdc46	Odz4	C730027H18Rik	Tpcn1	Nfe2	Acly	Scin	Ppap2c	Mir144
Arhgap28	Gm15091	Gm11627	Enox1	Grap	Gm13629	Hvcn1	Rpl12	Nid1	Glipr1l2	Dmrt2	Ambp	Gpr65	Cxcl2	Hs3st6	Mvk	Krtap4-16	Six2
Mill2	Camk1	2210416O15Rik	Dnajb2	Myo1c	Enox1	Mir682	1700113H08Rik	1110046J04Rik	Vmn1r212	Ccdc46	Sdr42e1	Emr4	Slc35a5	Gpsm1	Pdzd2	Gzmn	Dmrt2
Stk3	Cmtm7	Fam171b	1700063D05Rik	Vmn2r73	Htr1f	Samd9l	Gpr83	Krtap16-3	Gm9899	Sytl2	Rilp	Fcer1g	Stk4	Mcoln3	Dlg2	Ankrd9	Tmprss9
Twsg1	Klraq1	Tpcn1	Clip2	Slc16a2	4930570G19Rik	Neil1	Nlk	Atp1a2	Scube2	1700113H08Rik	2510049J12Rik	Vmn1r160	St3gal5	A330023F24Rik	Esrp1	Bcl2l13	1700113H08Rik
Cgref1	Sap25	Tmc7	Sox8	Ctnna1	Actr3b	Cd2	Gm11981	4933409K07Rik	Gm13078	Clcf1	Pfkfb1	Herc4	Stxbp5	Slc2a2	Dnajb1	Kif1c	Msmb
Adh1	5430434I15Rik	Dchs1	Slc25a19	Arhgef15	Cacna1i	Rbm39	Gm1647	Olfr834	Trim55	Nhp2l1	BC024139	Naip5	Cln3	Chic1	Lypd6b	Aldh3a1	Vmn1r123
Mir199b	Spire1	4930515L03Rik	Sez6l2	Fermt2	Rgs8	Rpl12	Grap	Slc16a2	Intu	Eprs	Slc25a25	Tusc1	Gm10825	Acot11	A930013F10Rik	Slurp1	Hes7
Prrg3	Asb2	Ptn	Klraq1	Taar6	Zfp365	Arhgap25	Samt4	Vit	Acn9	Ntn5	AI182371	Lrrc25	4930431P03Rik	Nlk	Cish	Bok	Mir654
Gpr39	Tgfa	Adra1a	Deb1	Abpe	Dlg2	Chst10	Mcpt-ps1	Abpe	Kif1c	4933409K07Rik	Cyp2c44	Ostf1	E2f2	Syt4	Nxph4	Homer2	Mir1933
Pdpn	St3gal5	Apoe	4930593A02Rik	Arl15	Mir3104	Grap	Phxr4	Taar6	Ankrd9	Vmn2r73	Sema4g	Tab2	Rab11fip1	Isl1	Esrp2	Cbr3	Krtap5-5
Nkd2	Cmtm3	Nrcam	Adamts4	Sos1	Lypd1	Myo1c	Atp1b3	Ppib	Atpaf1	Mir654	Selenbp2	Ehbp1l1	Mxd1	Tbc1d8b	Clca2	4930593A02Rik	Tmprss11g
Ptgfr	Ang	Sybu	Slc35a5	Tjp1	Adcy1	BC024582	Taar6	5730507C01Rik	Ggct	Eif2s2	Aldh8a1	Rnpep	Gm4371	Cxxc4	Cltb	Rhov	2300002M23Rik
Gm4841	Cln3	A330023F24Rik	Tgfa	Nes	3110047P20Rik	1110038D17Rik	Rps24	Akr1cl	Gm5168	Snord42b	Fads6	Plekhf2	Zfyve26	Atp8b1	Ofcc1	Klf11	Mir702
Mir467e	Mir5103	Gpr37	Zfp365	Pdzd2	Nsg1	5830416P10Rik	Mir1931	Sdc2	Asb2	Vmn1r39	Slc2a2	Mir702	Pion	Intu	Ccdc64b	Mvk	Mir411
Ms4a4d	Smad7	Acot11	C230096C10Rik	Itpkb	Gm16596	Il24	Gpr171	Tcf21	Vmn2r53	Mir411	Apoh	Ap1s2	Nlrp3	Rhox4e	Ext1	Pi4k2a	Cabp5
Epb4.1l2	Etv5	Chst10	Fgf1	Lims2	A930013F10Rik	AF067061	Rab3ip	Lrpap1	Gm41	Klhl15	Acss3	Usf2	Spatc1	2410075B13Rik	Cldn24	Dlg2	Krtap16-2
Tpcn1	Arsk	Pfn2	Phlpp1	1190003K10Rik	3110039M20Rik	Slc25a19	Slc25a30	Cryab	Snx19	Mir1931	8430408G22Rik	Eif4e3	Olfr1394	Fras1	Dcst1	Aox4	Olfr554
Dchs1	Il4ra	Hes7	Cryab	Ch25h	Scn8a	Ttpal	Tcf20	Snai1	Fgf1	Spire1	Fgl1	Klraq1	2410004A20Rik	Yipf2	Maf	Ch25h	Olfr952
Kdelc1	Nlrp3	Atp1a2	Dlg2	Pdc	A230073K19Rik	Rps24	Itpkb	Ly6k	Cryab	Adamts4	Serpina1e	Sap25	Abtb1	4930570G19Rik	Rb1cc1	Prdm1	Olfr214
Arhgap20	Arhgap27	Gm5089	Sox2ot	Olfr1255	Drd1a	Sap25	Stk4	Ltbp1	3110043O21Rik	Cxcl2	Slc22a18	Nfe2	Gyg	Sez6l2	Tet3	Esrp1	9530051G07Rik
Adamts9	2410004A20Rik	Prss43	Cln3	Foxf2	Gm20172	Gpr171	Ldb1	Kcne1l	1700120C14Rik	Olfr655	Tmem205	4930539M17Rik	Chd7	Snx19	Ipmk	S100a7a	2510003D18Rik
Bfsp1	Snx17	1700084C01Rik	Smad7	Fam13c	Ppip5k1	Map4k1	Itgae	Lypd1	Ndufv1	Calcr	Acaca	Tnfsf13	9830107B12Rik	Itpkb	Mill1	Lypd6b	Svs2
Tsx	Grn	Ncam2	Fam13c	Rhoc	Cbln2	Cacna1i	Fam186b	Cmtm3	Ofcc1	Myog	LOC100048884	Gm10825	Ankrd33	1190003K10Rik	Grhl2	Igsf3	Myh3
Gpc6	Rgs2	Pon2	Kif3a	Gm16596	2900092C05Rik	Slc36a3	Smad7	Magea1	Krtap9-5	Tfpi2	Nr0b2	Mir5103	Mov10	2900056M20Rik	Prss48	Cish	2610016A17Rik
Map3k8	E330020D12Rik	Phxr4	Galnt6	Olfr1394	Gsg1l	Fam129c	Gm10825	Rhoc	Murc	Glis3	1110038D17Rik	E2f2	Rps6ka2	Glis3	Hoxb7	Memo1	Sap25
Nid1	Chd9	Fermt2	Jam3	Glt25d2	Morn4	Olfr519	Gm13288	Arsk	Acyp2	Ltbp1	Plg	Cyp2ab1	Pkm2	Gm17359	Mfsd6	Fosl1	Myog
Tbc1d8b	Maf	Sox8	Itfg1	Palm	Cdkl5	2510003D18Rik	Il4ra	Fgfr1	Gm12295	Akt2	Serpina1d	C1galt1c1	Gadd45a	Armc5	Gdpd2	Esrp2	Olfr133
Mir654	F630206G17Rik	Actr3b	Fez1	Pik3r3	Ryr3	Gm684	Rpl18	Nsg1	Apobec2	Fgfr1	Acn9	Pion	Antxr2	Zfp667	Tmem41a	Pik3r3	Gm17359
Acvr1	Tmem170b	4930570G19Rik	Fam102a	Hyal2	Ankk1	Cables2	Lars2	Ifnz	Txlnb	Gm16907	Fras1	Aprt	S100a6	Gm10516	Glt28d2	Ofcc1	Fam186b
Uap1l1	Gm16861	9530051G07Rik	Fan1	Tcf15	Cnksr2	9030404E10Rik	Ifnz	0610007N19Rik	Antxr2	Nfkbie	Cryz	Nlrp3	E030030I06Rik	Mir30c-1	Ly6d	Ccdc64b	Cpa4
Slc16a2	Klk8	Spire1	Tmbim1	Lce1l	Cyp4x1	Olfr904	Galnt6	Igsf3	Kat2b	Pion	Cpb2	Padi2	Tmem170b	Mafa	Mir181c	Adat3	4930539M17Rik
Fosb	1700003F12Rik	Tmx2	Mob3b	Myct1	Gm5468	Gm10825	Fam102a	Olfr1394	2810004N23Rik	Igsf3	Gm2083	Gyg	1600002D24Rik	Anks6	Krt6b	Baiap2	4930428G15Rik
Hexim1	Gm11961	Slitrk2	Tfeb	Cldn24	Mir551b	Magea1	2410004A20Rik	Cst9	Vps13d	Dbx1	Decr2	2410004A20Rik	Mxi1	Sphkap	Perp	4930443O20Rik	Snord123
Adamts4	Pik3ap1	Fgf1	4930402H24Rik	Cxx1b	Trnp1	Nfkbie	Zfp747	Glt25d2	4732415M23Rik	Fosl1	Upp2	Ythdf3	Clec4d	Olfr800	Aknad1	Dcst1	Rhox4b
Sdc2	Dupd1	Phlpp1	Cdr2l	1700046C09Rik	Lhx5	Il4ra	Chd7	Palm	1810014F10Rik	Mir496	Ttpa	Mob3b	Dhrs9	Gpd2	Acbd4	Gm12171	Gm5326
Tcf21	Plod3	Mir3104	Cxx1b	4930443O20Rik	Dclk3	Rpl18	Tap2	Fgf2	Mrrf	Olfr1507	Apof	Tfeb	Slfn1	Isoc2b	Tfap2b	Ces2f	Gm16907
Snai1	Tcirg1	Kcne1l	Cdkl5	Gpr4	Kcnt1	4930515B02Rik	Amd1	Ccdc83	Mmgt1	Cltb	Slc25a30	Grn	Rgl2	Gm16861	Ptpn13	Tet3	Lypd6b
Ch25h	Rap1gds1	Mras	Kat2b	Card10	Zfp239	B3gnt5	Rpl15	Kazald1	1700023A16Rik	Ccdc83	Fbxl4	Rgs2	Relt	Rps6ka2	Lipn	Als2cr12	Gm4371
AW551984	Crybb1	Fam13c	Usp30	Ptprb	Wipf3	Tfeb	Klk8	Ankrd33	Adamts19	Tmbim1	Tfpi2	Usf1	Orm3	Plekha4	Siah1a	Nrarp	Mir1191
Prdm1	Abi3	Fgfr1	Dpy19l1	LOC545261	9230009I02Rik	Pkig	Zfp36l2	Lce1l	4930481A15Rik	Lce1l	Ang	F630206G17Rik	Olfr1026	Spc25	Itpkc	Grhl2	Gm4858
Cmtm3	Mir1983	Gm20172	Clip3	Nrarp	Cacnb1	E330020D12Rik	Me2	Rcn1	Gja5	Rrs1	Gm19619	Zfp36l2	Gm8439	Adam32	Dusp7	Trnp1	Dbx1
Ubr1	Rgl2	Fez1	Heatr3	Rusc2	Nat14	2210409E12Rik	1700012B07Rik	Cpxm1	Igsf1	Cldn24	Akr1c13	S100a6	Hist2h2aa1	Cdk8	Krt15	Lss	Tas2r139
Smad7	Gm5086	Sec14l2	Rusc2	Gbp7	Klhl11	Rpl15	Gm6225	Plekha4	Lrrc52	St5	Ebpl	Camkk2	Chi3l1	Gm6588	Fxyd3	Mfsd6	Vmn1r185
Foxf2	Irgm2	Ankrd33	Mmgt1	Plscr2	Bai1	Pik3ap1	Ltb	S100a6	Lmod2	Fam132b	Slc22a1	Me2	Wdr1	Rcan3	Krt16	Gm10638	Mir496
Arsk	Ndst2	Etv4	Mir1946b	Bmp6	2810049E08Rik	Hcrtr2	Grap2	Clip3	Olfr395	Gadd45a	Sec14l2	Dpy19l1	Plscr1	Gfpt1	Ripk2	Gdpd2	Enam
Dnajb1	5730435O14Rik	4930402H24Rik	Amn1	BC020535	Kcna2	Pik3r4	Slfn1	Bmp4	Wipf3	Ryr3	Zfp874a	Tor1a	Stfa2l1	Mir26a-1	Ikzf2	Tmem41a	Olfr630
Il4ra	Ubash3b	Acyp2	Rap1gds1	4930515L19Rik	Dazl	Ltb	Gbp8	Ccdc8	Srpk3	Bmp4	Cbs	Plod3	Atp11b	Lhfpl5	Efna4	Glt28d2	Zswim2
Ptgs2	Ctsd	Epx	Brdt	Rgl2	Scrt2	Grap2	Faah	Slc39a1	Coq7	Ccnl2	Ces1c	Slfn1	Gm962	Mia3	Sec14l4	Krt6b	Ccdc83
Rhoc	Psap	Tmem170b	Sccpdh	Plac1	Tac2	Cr2	Irgm2	Mir1983	G630090E17Rik	Gm6225	Tm6sf2	Tcirg1	Cd24a	Golga1	Snx21	Ly6d	1700046C09Rik
0610007N19Rik	Senp8	Cbs	Zfp239	Gja5	Clrn1	Abi3	Gbp9	Adamts19	Sirt5	Dupd1	Lcn13	Abi3	2310001H17Rik	Igsf1	Mst1r	Csta	Ankk1
Ksr1	Rab3il1	1700003F12Rik	Pak7	AU021092	Apba2	Scd1	Sash3	Tpst1	Olfr1491	Bmp6	Chac2	Relt	Lrrfip1	Gm8439	Foxn3	Perp	1700061G19Rik
Ism1	Mybph	Tubb2a	Lmbrd2	Irgm2	Olfr1393	Ly6d	Mir302d	Bgn	Gm826	Grb10	Serpind1	Psap	Itpripl2	A430071A18Rik	Mir203	Thop1	Pip5kl1
Peli2	Qk	Nrarp	Kcna2	Bst2	Lmo3	Tsga13	H2-D1	MGC107098	Iqsec2	Olfr1509	Pnldc1	BC033916	4933411E08Rik	C230024C17	A930012L18Rik	Ptpn13	Gsto2
Kazald1	Dusp7	Mt3	Olfr773	Gbp9	Phyhip	Sash3	Atp11b	Atp6v1e2	Phyh	Plekha3	Proz	Arl5c	Zfp36	Crb1	Srd5a1	Car12	Osbpl10
Ankrd33	Zfp658	Mir1946b	Mir338	A930004D18Rik	Rnf165	Gbp9	Ugcg	Scara5	Ccdc141	Slc39a1	Scp2	Cd300e	2610507I01Rik	9530080O11Rik	Vangl2	Klf12	Dupd1
Cdr2l	Usp21	Zfp783	Qk	Ppap2a	Esrrg	Sag	Cd3g	Rab3il1	Mrps23	Edn3	Scd1	Zfp658	Flot2	Nkx6-1	Clic3	Itpkc	Mir301b
Cpxm1	Gpr146	Amot	Fam108b	Qk	A830082N09Rik	H2-D1	Arl5c	Tbc1d21	Asb14	Ror1	Orm3	Arrb1	Olfr460	Golga4	Ephb6	Dhrs1	Sh2d1b2
Rcn1	Ebf3	Fads1	Pppde2	Apol10b	Extl2	Srpk3	4933411E08Rik	Itpripl2	Plin5	Irgm2	Cyp2d40	Vrk1	Cd300lb	Mslnl	Ankrd35	Dusp7	Lce1c
Gadd45a	4930599N23Rik	Bai1	Osbpl7	Synm	Epb4.9	Cd24a	Rpl11	Axl	Esrrg	Mir376c	Soat2	Apol7d	Oprm1	Lmbrd2	Syne2	Clrn1	Olfr857
Xylt2	Slc37a2	Rgma	Synm	Olfr1320	Akap5	Arl5c	Usp3	Ppap2a	Adprhl1	Mir5136	Mup21	Arhgap26	Sfmbt2	Th	Iffo2	Klk13	Olfr1390
Bmp4	Zfhx3	Phka1	Tspan15	Mgll	Cpne5	Set	A930005H10Rik	Col6a3	Gm5105	Ugcg	Hsd17b2	Cd300lb	Gm15292	Upb1	Trpv6	Nsdhl	Lyzl6
Hcrtr2	Arhgap39	2810049E08Rik	Dip2a	Gpr146	2410018L13Rik	Rpl11	Rps9	Col4a6	Alkbh7	3110001I22Rik	Cyp21a1	Ripk2	Hmgn2	Scrt2	Rreb1	Krt16	Tsga13
Rusc2	LOC100859962	Gpm6a	Tspan2	Ccdc141	Pcdha12	Fam108b	Themis	Fxyd6	Tom1	Wsb1	5730435O14Rik	Map3k3	Tmem120a	Tmem42	Rab11a	Dhx29	AU021092
4930515L19Rik	Tm6sf1	Kcna2	Prima1	Dusp3	Usp46	A930005H10Rik	Rln3	Apol7d	E330011O21Rik	Bcl10	Dnajc22	Tom1	Rasgrp4	Sec16a	Gjb3	Kctd11	Wee2
Rnf19a	Mboat7	Wnt7a	Mir466n	Git1	Gdap1	Rps9	Rpl5	Olfr1499	Myoz2	Itpkc	Pafah2	Rwdd2a	LOC100859962	Fkbp11	Ripk4	Cpne5	Lce1e
Tpst1	Mettl21a	Qk	Lrrn1	Tas2r117	Lhx9	Rpl5	Snord104	Kctd11	E330017L17Rik	Letm2	Fads1	Rasgrp4	Actr3	Gm10941	Osgin2	Gpat2	Chrna5
Col12a1	Ccdc106	Klf12	Git1	Ebf3	Pnma2	1110003E01Rik	Sfmbt2	Ebf3	Olfr507	Nfatc2	Cyp4a12a	Tm6sf1	Vmn1r36	Lrrn1	Zfp282	Dcun1d3	Defb26
Ror1	Bcl2a1b	Apba2	Tom1	4930599N23Rik	Ccdc106	Arhgap26	Ccm2	1700019D03Rik	Nt5c1b	Fxyd6	G630090E17Rik	Soat1	Zcchc6	D630039A03Rik	Olfr179	2310033E01Rik	Atp6v1e2
Bgn	Gm3696	A930005H10Rik	Gm20268	Esm1	Asphd2	Zscan20	Actr3	Fam20a	Gm14435	Glis1	Hamp2	Hmox1	Golim4	Urb1	Apcdd1	Sprr2g	Mslnl
Mir376c	1810011H11Rik	Nsdhl	Arhgap39	4931420L22Rik	6430598A04Rik	Ccm2	LOC319574	Vmn1r209	Ndufc1	Gm5105	Slc17a4	LOC100859962	Fcnb	Gm11570	Capn1	Mir203	Mybph
Smo	Rnf13	Mgll	Cd82	Ppm1f	Gm3696	Slc37a2	Snora68	Golim4	Myom1	Nedd4l	Upb1	Ankfy1	Hsfy2	Sfmbt1	Cdh1	Lpin3	Gm10787
Grem2	Wdr44	Gpr146	Efnb3	Vmn1r209	AI115009	Actr3	Bcl2a1b	Dennd2a	Lrrc14b	Sqstm1	Gm826	Mvd	Aicda	1700019D03Rik	Sema3f	Mvd	Gm9041
Scara5	Rnase10	Ccdc141	Fnta	Itga1	Shisa9	Brwd1	Tigit	Ifit3	Mb	Ebf3	P2ry4	Gpr82	Mboat7	Gdap1	Polb	Vangl2	4933407I05Rik
Pramef8	Srgap2	Arrb1	Pex5l	Ifit3	Gabra6	Snora68	Traf1	Tmem150a	1110058L19Rik	Cd82	Phyh	Wdr67	Usp46	Fam135a	Olfr342	Klhl21	Hist1h4a
Wsb1	Tnfrsf17	Gm6289	Foxn3	Gm14354	Ddx25	Aicda	Vmn1r84	Abpz	Myl2	Morf4l2	Nsdhl	Mob1a	Nod1	3110052M02Rik	Skint3	Clic3	4930519D14Rik
Egflam	Cd14	Aldh1l1	Srd5a1	Stra6	Rbp3	Bcl2a1b	Aes	Gm11744	Capn7	Hmox1	Inhbe	Mtmr6	Nudt4	A930012L18Rik	Acot9	Ephb6	Col4a6
Axl	Tmem66	Gabrb1	Rnf13	Srms	Arpm1	Ppdpf	Gramd3	Twist1	Slc4a3	Olfr221	Apon	Bin3	Vps54	4930470P17Rik	Bloc1s3	Ankrd35	Nr5a1
Itpkc	C1qa	Stoml3	Arhgef10	Olfr281	Gm136	Srms	Tap1	Olfr1019	Zscan4e	Dennd2a	Masp2	D6Wsu116e	Sos2	Six5	Chit1	Olfr281	Ccdc141
Col6a3	Cdk5r1	Fam20a	Nhlrc1	Galntl2	Cbln4	Gramd3	Tnfrsf26	Mmp11	3110057O12Rik	Srxn1	Mup17	Cfp	Gys1	C630020P19Rik	Slc22a4	Arl5b	4930521E06Rik
Il6	Anxa3	Lhx9	Mog	Lnx1	4933412O06Rik	Ddx25	4932438H23Rik	Olfr27	Gys1	Por	Plin5	Lyst	Cyfip2	Gpatch2	Kcnk7	Serpinb3a	Ccdc74a
4933411E08Rik	Large	Acsl6	Mir219-2	Hes1	Kcna1	Iqgap1	Mir27b	Gas1	Slc25a34	Eif4a1	Ugt1a9	Hip1	Krt81	Stox1	Zfp750	Prrg2	Defb8
Col4a6	Tmem55b	Spag9	Il18	Srgap2	Dcx	Tap1	Tmem66	Btd	Olfr272	Ccdc38	Cyp2a22	E230016K23Rik	Iqgap1	Gramd3	Pfkp	Sidt2	Olfr372
Slc39a13	Rhobtb1	Astn1	Lypd6	Capn12	Cdk5r1	Snx8	Nmi	Aldh1a1	Abra	Abhd2	4930513O06Rik	Coro1b	Bin3	Arpm1	Cc2d1a	Krt81	Mir1961
Apol7d	Gna15	Mvd	Arrdc2	Xlr5c	Khdrbs2	Sema4b	Tes	Gabra3	Large	Ripk1	Gckr	Treml4	Mtmr6	D3Ertd751e	Krt77	Iffo2	4933400A11Rik
4930521E06Rik	Cd37	Asphd2	Dnajc18	Hip1	Gm1568	Zfp85-rs1	Tnp2	Cyth3	Acy3	Gas1	Foxa3	Skint3	D6Wsu116e	Chid1	Ranbp10	Ripk4	Oxt
Mir466n	Cxxc5	Soat1	D6Wsu116e	Wfdc1	Gabbr1	Klhl6	Olfr342	Ndn	Ndufab1	Gm8773	Sec14l4	Plac8	4933412O06Rik	Mir370	Pik3r2	Capn12	LOC319574
Fkbp11	Rtn4rl1	Atp13a4	Kcna1	Olfr179	Stmn3	Rpl36a	Pgpep1l	Dact3	Egln1	Mir27b	Evi5	Znhit1	Lyst	4933421O10Rik	4930506M07Rik	Nod2	Olfr221
Kctd11	Tmem86a	Slc1a4	Dact3	Kank3	Fam123c	Rps17	Rpl36a	Spon1	Pttg1	Calhm1	Ccdc21	Ehd4	Cfp	Nkx2-2	Lad1	Apcdd1	Hsfy2
Tmem120a	Mgat4a	Mtss1l	Abhd4	Anxa3	Ica1l	Pgpep1l	Klhl6	Wfdc1	Ecsit	Mir615	Aldh1l1	Dock11	Osm	Scg3	Ppp2r3a	Sema3f	Vmn2r61
Evi5	Casp8	Rnf13	A530053G22Rik	Apcdd1	Pdxp	Gigyf1	Rps17	Mmp19	Hpdl	9430076C15Rik	Cyb5d2	Dnajb14	Nod2	Car15	Sun1	Polb	Vmn2r56
Cxcl10	Tm9sf2	Shisa9	Fam134c	She	Mir218-2	1810026B05Rik	1810026B05Rik	Lepre1	Gm14326	Gm14316	Tmem120a	Ccl3	Klhl18	Sstr3	Sox21	Chit1	Olfr1209
Hmox1	Entpd1	Aldh6a1	Gabbr1	Sox13	9530059O14Rik	Cd37	Cd37	Tmed3	2310035K24Rik	Mir653	Uroc1	Sp100	Fpr3	Pcbp3	Sphk2	Kcnk7	Gm815
Fam20a	Gng10	Cspg5	Myo1d	Snrk	Six3os1	Snx2	Ppp2r5c	Pttg1	BC048943	Meg3	Slc2a9	Elane	Anxa3	Rhobtb1	Nab1	Tdrd1	Rxfp3
Dennd2a	6230427J02Rik	Il18	Usp31	Mcf2l	4930593C16Rik	H2-M3	Rpl22l1	Stx2	Snora5c	Rpl36a	Ldhd	Olfr1417	Capn1	Usp31	Slc7a6	Zfp750	Gm19299
Mst1r	Atp2c1	Lypd6	Klk6	Sema3g	Bhlhe22	Plac8	Zdhhc15	Lhfp	Kbtbd12	Acot9	Muted	Lipa	Treml4	8030443G20Rik	Mycl1	9530059O14Rik	Ttll2
Mettl21a	2610203C22Rik	4932438H23Rik	Ptprd	Fnbp1l	Syt12	Gcnt7	Olfr1214	Lefty1	Ppp2r3a	Gm15663	Srd5a1	Cd53	Anxa11	Zfp398	Tnks1bp1	Kif26a	4932438H23Rik
Klhl21	Zfp558	Slc25a34	Gm15663	Luzp1	Cacna1b	Gm8369	Gm8369	Islr	Sgcd	Mir193	Tmem150a	Tfec	Plxnc1	Meg3	Sowahc	Lad1	1700061J05Rik
Dcun1d3	Itm2c	Scg3	Cdk5	Olfr1214	C230004F18Rik	Dock11	Dock11	Gab2	D830013O20Rik	Ppp4r2	Mtmr4	9930111J21Rik1	Fmo5	Arhgap36	2810453I06Rik	Serpinb1b	Capn12
Tmem150a	Sowahc	D6Wsu116e	Adora1	Mir450-2	Gm9866	Sp100	Sp100	Nucb2	Fbxl22	Olfr1214	Gm16551	A230046K03Rik	Snora5c	Ica1l	Car13	Il1f9	4932411G14Rik
Arl5b	Lipa	Gabbr1	Mir344f	Gpihbp1	Cnih3	Ptp4a3	Ranbp10	Mir105	Clcn1	Mir3074-1	Abpz	Sema4d	Il1f9	Mapk1ip1	9230114K14Rik	Ccbl1	Atf7ip2
Gm11744	Cd53	Igdcc3	Stam	Kif26a	5730522E02Rik	A430092G05Rik	A430088P11Rik	Sgcd	Lrrc27	Lhfp	Aldh4a1	Asap1	A430092G05Rik	Mcf2l	Defb15	Plk3	Mir181d
Cdk15	Taar7d	Fzd2	Pigq	Hspa12b	Slc9a4	Rps4x	A430092G05Rik	Opn3	Asb8	Cxcl1	Aldh6a1	H60b	Atp2c1	B630019K06Rik	Sult2b1	Fdps	BC039966
Ripk1	Cnpy3	Manea	4930506M07Rik	Cd93	Syp	Bfsp2	Rps4x	E030003E18Rik	Sh3bgr	Nfat5	Hmgcl	Gm5150	Hcst	Chst11	2010011I20Rik	Nab1	Olfr342
Gm8773	9930111J21Rik1	Six3os1	Polr3e	Olfr616	6330527O06Rik	Nudt15	B230217O12Rik	Gm14322	Pdpr	Gm19395	Cyp2d26	Mir15a	Nos1ap	4933416C03Rik	Skint4	Rbp7	Tdrd1
Gli1	A230046K03Rik	LOC622552	Smarcd1	Rbp7	Mir137	Tssk2	Hcst	Scpep1	Gm3646	Mir668	3110057O12Rik	Trex1	Cd53	Olfr316	Prdm9	Lpar3	Mir344f
Glb1l	Sema4d	Adcyap1r1	Ptgds	Rapgef4	Nap1l3	Vmn1r28	Isy1	Enpp1	2310003L22Rik	Olfr1417	Aldh1a1	Tyrobp	4922502D21Rik	Kcnab3	Hoxa7	Tnks1bp1	Mir450-2
Drd4	Olfr823	Sox21	Ppp2r3a	Cd151	Pard6a	Cd53	Sit1	Ifi27l1	Cited4	Sowahc	C8b	Fcho2	Ppp1r18	Agbl4	Elovl4	Mycl1	Mir125a
Gabra3	Scarb2	Nlgn3	Atp2c1	Pcdh17	Nell2	Rasgrp1	Heca	Pcsk5	Ndufb5	Crem	Pla2g12b	Wdr37	Sema4d	Syp	Mboat1	2810453I06Rik	Nfat5
Bmp3	Tyrobp	Mlc1	Bfsp2	Taar7d	Tubb3	Zfp263	Rasgrp1	Stk32b	Gpc1	Mir221	Ugt3a1	Rbks	Hmgb2	Nucb2	Nhsl1	Tubb3	Slc9a4
Mir370	Prdm9	Sall2	Tubb3	Ushbp1	Golga7b	Crem	Cd53	Rras	Fech	Myc	Cyp2a4	Mir1190	H60b	Atp2c1	Smagp	Ubqln1	4922502N22Rik
Spon1	Ifnar2	Magi2	Fam131b	Ifi44	Ptpn5	Ppp1r18	Crem	Usp17l5	Lclat1	Usp17l5	C8a	Wdfy4	Gm5150	Lrrc27	Pnpla3	Car13	Gstt4
Dact3	0610040J01Rik	Pcdh17	Vmn1r28	Fcho2	N28178	9930111J21Rik1	Ppp1r18	Rab34	1110018G07Rik	Gm16516	Acy3	Ifnar2	Stk17b	Ptprn2	Olfr730	AU016765	Mir465
Cyth3	D030028A08Rik	Fasn	Magi2	Fabp5	Fam131b	Myo1e	9930111J21Rik1	Rhox2b	C230035I16Rik	Frem1	1600002H07Rik	Uggt1	Fcho2	Prepl	Slain2	Tex14	Fbxw19
Wfdc1	Ctbs	Wscd1	Scarb2	Egfl8	Nos1ap	Tex14	Sema4d	Tmem202	4732491K20Rik	Dnajb5	Slc6a13	Fam69a	Tyrobp	Rapgef4	Slc4a9	Sult2b1	Arl13a
Adam5	Rffl	Fam19a5	Gjc3	Rras	Defb28	Sema4d	H60b	Pxdn	Art3	Mid1	Top1mt	Rhox8	Mir3058	1810008I18Rik	Abhd16b	Pusl1	Bglap
Mmp19	Pmp22	LOC433374	Sema4d	Usp17l5	2310003L22Rik	H60b	Vmn1r203	Cdrt4	Rab42-ps	Mir20a	Gngt1	Gm13277	4930511I11Rik	Prkar1b	Clec16a	Fabp5	Slc24a1
Large	Zkscan4	Fabp5	Wscd1	Iqcf4	Cadm3	Stk17b	Stk17b	Lsamp	Ubr3	Ipo7	Fmo5	Add3	Tmem202	Gbf1	Parp10	2010011I20Rik	BC051665
Lepre1	Scamp2	Gm14295	Fam19a5	Pxdn	4921510H08Rik	Arhgef1	1700027F09Rik	Add3	Ndufa5	Arid5a	Nipsnap1	Slc12a6	Ptger2	Pex26	Serpinb3b	Fech	Tex14
Fzd2	Itgb2	Mfge8	Actr1a	Smagp	Celf4	Wtap	Arhgef1	Gli3	Plscr5	Ddx3y	Ccbl1	Rasgrp2	Gpi1	2010011I20Rik	Atf3	Elovl4	Pnoc
Adam9	Gpr150	Fmn2	2810410L24Rik	Olfr1042	Psd3	Prdm9	Celf2	Olfml1	Gm889	Olfr921	Fdps	Itgb2	Bmx	Uggt1	Mir3109	Strc	Cited4
Cdkn2a	Gm20337	Gli3	Fabp5	Mir3097	A030009H04Rik	Wdfy4	Arid5a	Prdx4	Myh6	Xpo4	Ces4a	Ncf4	Gm13277	Rhox2b	Itpr3	Usp6nl	Nanog
Spats2	2010106G01Rik	Lsamp	Rhox2b	Ptprr	Lrrc7	Kcnq5	Rps23	Pmp22	Clec16a	Mir130a	Pdilt	Ceacam1	Rffl	Fmn2	Trim29	Gm13277	4833428L15Rik
Lhfp	Inpp5d	Clu	Acot7	Mllt4	Begain	Kctd14	Add3	Rab23	Slc20a2	Tor1aip2	Kng1	Mpp1	Slc12a6	Pnmal1	Gjd3	Loh12cr1	4921515E04Rik
Mir450-2	Sall3	C230035I16Rik	Ncald	Art3	Dnajb5	Fam69a	Hnrnpf	Fam109b	Myl1	Gm889	Fgg	Atp10d	4930548K13Rik	Zfp174	Dsc1	Zfp791	Egfl8
Lefty1	Bmyc	Ctbs	Tmeff2	Ceacam1	Iqcj-schip1	Rhox8	BC021614	Selenbp1	Ppip5k2	Fam115c	1810008I18Rik	Adcy7	Padi4	Slc16a10	Plch2	Pnpla3	Slc26a5
Nfat5	Cdan1	Tmem161b	Rffl	Smtn	Fbxo41	Celf2	C330021F23Rik	Vcam1	AI316807	Dnajb4	BC016495	Agps	Itgb2	Ush2a	Gm10789	Fxyd4	Cdrt4
Hspa12b	Gm10413	AI854517	Olfml1	Nedd9	Gm14169	Add3	Rasgrp2	Lpar4	Defb19	Stard13	Rapgef4	Gsdmd	Ncf4	0610040J01Rik	Mfap3l	Slain2	Strc
Islr	Olfml3	Fam69c	Vmp1	Lpar4	Trhr2	Rps23	Itgb2	Wipi1	0610009L18Rik	Vcam1	Serpina1b	Pkd1l2	Triobp	Harbi1	Dynlt3	Slc4a9	Gm14169
Gab2	Atp8a1	Ank2	Neo1	Stard8	Cntn3	Hnrnpf	Gm11346	Pcolce2	0610009O20Rik	Crip2	2010011I20Rik	Atox1	Ceacam1	Tmem218	5430440P10Rik	Fam115c	Gm19710
Lrrc27	Mfap3	C630043F03Rik	Ank2	Crip2	Gap43	Ccdc79	Mir3960	Crip2	Homer1	1700065J11Rik	AU022252	Atrnl1	Ldhc	Ubr3	Sgpp1	Ttc39c	Lypd2
1810041L15Rik	Gm16197	Slc20a2	Ctnna2	1700065J11Rik	Tmem179	Slc12a6	Fasl	Olfml3	Ppp1r3d	Ppp1r15a	Hpx	Grk5	Riok3	Gpr45	Sbsn	Sirt1	Fxyd4
Ebf4	Tcn2	Vcam1	C630043F03Rik	Rgs16	Eno2	C330021F23Rik	Thy1	Mir133b	Taar5	Odc1	Fech	Adap1	Tmem216	Reps2	Polr3g	Serpinb3b	Rab42-ps
Bglap	Lca5l	Sall3	4933401P06Rik	Yes1	Ctnna2	Olfr1346	Psme2	Rtn4rl2	2610528E23Rik	Dag1	G6pc	Atg7	Nedd9	Abhd16b	Tmem79	Lce3a	4933411G11Rik
Cadm3	Ctss	Cdh10	Abcb8	Gm10413	Trim32	4933411G11Rik	Lactbl1	Rpl10l	A330102I10Rik	Tcp11l2	Alas2	Cd44	Gm20337	2200002J24Rik	Rab40b	Itpr3	Olfr506
Adk	4933432I03Rik	Nat1	Slc20a2	Mir133b	Arhgap33	Rasgrp2	Mir16-2	Plin3	Flad1	Rtn4rl2	BC021614	Ctss	Olfr1213	Nav2	Irx5	Tgm1	Cdh26
Rnf150	Clta	Ppp1r3d	Wipi1	Shroom4	C530028O21Rik	Ncf4	Adcy7	Lamb1	AI597479	Sec1	Lipt1	Ccr1	Abhd16b	4933408N05Rik	Nhp2	Trim29	Gm889
Scpep1	Ccl6	Npas3	Pomgnt1	Acer2	En2	Gm11346	Atp10d	Heyl	Pgm2	Top1	Gm9992	Ccl6	Ppp1r3d	Rgs16	Tnfrsf19	Dsc1	Plscr5
Pcsk5	Gm19689	Lpar4	Cdh10	St8sia6	Rhbdl1	Gltscr1	Rbm38	Pcdhb5	Olfr143	Heyl	Gm20337	Elmo2	Rab5b	Gjd3	Pof1b	Defb4	LOC380994
Dab2	Vav2	Gm2115	Tmem125	Ahnak	Tmem145	Inpp5d	Tcp11l2	Lca5l	Smyd1	Ncrna00085	Abhd14b	Pyhin1	Agps	Eml5	Nlrc5	Endou	Crybb2
Rab34	E230029C05Rik	Myo6	Myo6	Gm7134	Clvs1	Faim3	C920009B18Rik	Rab40b	Gm19689	A530098C11Rik	Ttc39c	E230029C05Rik	Rbfa	Sobp	Rhbg	Plch2	Gabrr1
Nkx2-4	1700017B05Rik	Lyg2	Tbc1d12	Slco1a4	Gm10413	Nedd9	St8sia6	Ramp2	Synpo2l	Ahnak	Acox2	Msr1	Olfr1130	Glt1d1	3830406C13Rik	Dynlt3	Hist1h3f
Frem1	Gpc2	Mfap3l	Gm10220	Sgms1	Vmn1r33	Atp10d	Cyth1	Camk2n1	Chrna10	Osmr	Nat1	Plekho2	Tcp11l2	Zc3h10	Usp53	Arap2	Gm5833
Scube3	Bhlhe41	Mir296	Plxnb3	C1qtnf9	Homer1	Vmn1r33	Batf	Olfr770	Slc25a26	Hoxc11	Ttc38	Ctsc	Atg7	Ppp1r1a	2410124H12Rik	Dpp3	Olfr262
Creb3l1	Abhd12	Gm5083	Atp8a1	Osmr	A830018L16Rik	Rbm38	Rps15a-ps4	2810030E01Rik	Cox15	Ccdc86	Rgs16	Apobec1	2610037D02Rik	Ccnt2	Slc2a12	Armc6	Dcpp3
Foxf1a	1700028E10Rik	Pcdhb5	Speer4b	Cd59a	B4galnt4	Tcp11l2	A430107P09Rik	Mdk	Gm11756	Igf2bp2	Slc15a5	Lyn	Cd44	5730405O15Rik	Rhox10	Flad1	Olfr935
2610028E06Rik	Gpr165	Pgm2	Ypel2	Wwc2	A330102I10Rik	C920009B18Rik	Rps26	Nmb	Slc17a7	Noc3l	2010003K15Rik	Clec10a	Ccr1	Myt1	Ccdc120	Mpst	Sec1
Add3	Bco2	Gdf1	Gm5535	Ramp2	Camk1g	Cyth1	Sla2	Rbp1	Pacsin3	Fndc3c1	Glt1d1	Tbl1xr1	4933432I03Rik	Dio1	Ldlrap1	Polr3g	Ager
Trhr2	St3gal6	Camk2n1	Adap1	Olfr770	Calb2	Nrm	Pyhin1	2900041M22Rik	Cntf	Myod1	Slco1a4	Lyl1	Itgb2l	Pip5k1b	Ceacam19	Gm6042	A530098C11Rik
Olfml1	Stab1	Tnfrsf19	Cyth1	Gna11	Rab40b	Rps15a-ps4	Nlrc5	Kcp	Tpm1	Senp2	Slc22a26	Zfp119a	Ccl6	Pcsk1	1810058I24Rik	Sbsn	Olfr121
Ddx3y	Ctsc	Slco1c1	Arap2	Slco1c1	9230115E21Rik	Rps26	Ifnar1	Svep1	1700012D01Rik	Chrdl2	Pgm2	Slfn5	Tnfsf13b	Ank	Ctnnd1	Tmem79	Scarna2
Ptger2	Lyn	Mdk	Ttll7	App	Tspyl5	Ctss	Gm14446	Antxr1	Asb12	Mir367	Mettl7b	Atad2b	Sp140	6430573F11Rik	2410002I01Rik	Tmem132a	Mir380
Mir130a	Pon3	2810030E01Rik	Chmp7	Gm3428	Gm11549	5830418P13Rik	Cd3e	Ghr	Gm20594	Ano5	Apoa1	Taldo1	Tnf	a	Rcan1	Bmp7	4921511H03Rik
Neo1	Tmem63a	Gpc2	Nmral1	Olfr575	Nrg3	Vav2	Rps20	Olfr1323	Entpd4	Mir18	Tmem82	Atp1a3	Prss52	Pi4ka	Snora3	Pof1b	Igf2bp2
Pmp22	Lyl1	Gm15319	Trim3	Kcp	Slc17a7	Pyhin1	2010016I18Rik	Ppp1r14a	Rhox10	Snora28	Pbld1	Map2k1	Sun2	Lgi1	Gnrh1	Gpc2	Slc23a3
Sirt1	1700110C19Rik	Lgi1	Cpm	Bmpr2	Gm10421	Pisd-ps1	Cd27	6430527G18Rik	Klhdc1	Tnp1	Acat2	Haus8	Lyn	Ghr	Zbtb22	Plekha7	Vmn2r74
Wipi1	Prkab1	Ghrh	Enpp5	St3gal6	Sult4a1	Sp140	Rps13	Slit2	Kbtbd3	Egfr	Apom	Pira7	Snora28	A330035P11Rik	Cst6	Rhbg	Spink8
Vcam1	Thrsp	E130304F04Rik	App	Stab1	Syt3	Rps20	Klhdc1	Zfp781	Txndc3	Runx1	Dio1	Ap2a2	Taldo1	Spnb4	Ptgdr	Pacsin3	Vmn1r15
Stard13	Tln2	Id4	Ank	Sec14l1	Lgi1	Rps13	Ptprcap	Fut11	1700040L02Rik	Gm382	Cyp2r1	Fcgr3	Atp1a3	Rab3a	Ggta1	Krt6a	Fndc3c1
Gm10220	Olfr110	Ahcyl1	Abhd12	Gata2	Ipw	Ptprcap	Wdr89	Cpz	Metap1d	Pax7	Igfbp1	Ctage5	Cd300lf	Kbtbd3	Sytl1	Ccdc120	Gm15319
Olfml3	Gm5797	Ngef	Ppp1r14a	Wt1	Cacnb4	Wdr89	Sun2	Trim47	Tln2	Lman1l	Aldh1a7	Dcaf12	Pira7	Aga	3200001D21Rik	Lrp5	Cntf
Ppp1r15a	Fam134b	Gm5820	Tmem63a	Cldn5	Spnb4	Ctsc	Mir103-2	Mir184	Cmya5	Tln2	Ghr	Clec2g	Lmtk2	Anks4b	Clec2g	Ceacam19	Vmn1r14
Wnt2	Fcgr3	Crb2	Cacnb4	Trim47	Rab3a	Lyn	Snora69	Olfr993	Gm5797	Spred1	1700012D01Rik	AI607873	Ptgdr	Mir184	Il34	Ngef	Id4
Ncrna00085	Arhgap5	Mirlet7c-1	Tmcc3	Slfn5	Kifc2	Lyl1	Srsf2	Olfr1176	Ppp1r12b	Snora69	Bco2	Fam78b	6530402F18Rik	Pitpnm3	Plekhn1	Mir18	Ano5
Hoxc11	G530011O06Rik	Alms1-ps2	Cntn2	Tmcc3	Gpr137c	Olfr1176	Clk1	Csf1	Alpk3	Hspa1l	Gsta3	Daxx	Fcgr3	Alg2	Rps6ka6	Mir1956	Glra1
Gm19689	Plxdc2	Thrsp	3110056O03Rik	1700034J05Rik	6330403K07Rik	Tas2r110	Cd40lg	Olfr1336	Dgat2	Notch3	Raet1c	Gm2848	Hk3	Insrr	Gm10142	Krt84	LOC629206
Sec23a	Vmn1r205	Spred1	Hhip	Olfr1336	Atp1a3	Cd19	Palm3	BC030336	Slc30a9	Ahctf1	Cmah	Mapkapk3	Dgat2	Dnmt3a	Tprg	Mir1945	Olfr1424
Tnfsf13b	Kcnd1	Lrtm2	Ankrd28	Olfr1449	Gm5797	Arpc5l	Rnf138	6330403K07Rik	Olfr461	Ankrd28	Mttp	A530013C23Rik	4921530L21Rik	Sepsecs	Mapkapk3	Rcan1	Spata25
Mdk	Gm4980	Cyp46a1	Gm13375	Tas2r110	Cyp46a1	Mir374	Snord33	Ltbp4	Pkia	Ltbp4	Tnp1	Vmn1r205	Armc7	1700015G11Rik	Arrdc3	Tmcc3	Mir103-2
Antxr1	Tmem144	Lhx2	Otud7a	Thrsp	Kcnd2	Clk1	Tnip1	Ecm1	Asb11	Igf2	Thrsp	Gm10684	Mrgpra2b	Fam190a	Cblc	Mir103-2	Astl
Nbl1	Ppp1r9a	Gm11128	Lrrc28	Tgm2	Atp6v1g2	Tmem123	Armc7	Fam150b	Mir133a-1	Wdr43	Impg2	Plcb1	Fbxl14	Gm17769	Dlx6as2	Gsdma	Lman1l
Svep1	Col27a1	Mtx3	Limch1	Ltbp4	Otud7a	Snord65	Cdc42se2	Matn2	Gm10142	Chrna7	Dgat2	Rap2c	Pira1	Slc4a10	Hace1	Cst6	Gif
Rbp1	Wasf2	Gstm1	Arrdc3	Efnb1	Gpr135	Clec2g	Tesc	Ehd2	Acad11	Dnajb9	Hsd3b5	BC147527	Gm10684	Zcchc2	Abcc1	Efnb1	Prlh
Vasn	Hnmt	Arhgap5	9330175M20Rik	Efcab4a	Chrna7	Snord33	Psmb9	Gstm1	Cradd	Tnip1	Acad11	Snx1	Abca13	Fam120c	Btbd11	Eif2b1	Fgf23
Slit2	Adam17	Limch1	Dgki	Ggta1	Tceal6	Gm2848	Lcn4	Mrc2	A530013C23Rik	9330175M20Rik	Lrrc28	Pilrb1	Ccpg1	Peg3	Stim1	Gm3776	Ambn
Fut11	A630001G21Rik	Ccdc85a	Pea15a	Mir3965	Gm10142	Cdc42se2	Rpl19	Oaf	Tmem144	Peg12	Nqo2	Adam17	Rap2c	Lrrc10b	Blzf1	Sytl1	Gm12504
Cpz	Hhex	Slc25a33	Spock1	Ehd2	Slc4a10	1110059E24Rik	Dennd1c	Arrdc3	Gm10532	Igf2r	Slc10a1	Stx11	Pilrb1	Sgpp2	Rabgap1	Dgat2	Gm10142
Mir1945	Npc2	Agpat3	Tmem144	Ifna7	Dgki	Strbp	Bambi-ps1	Pea15a	L2hgdh	Lgals1	Paox	Npc2	Krt86	Mir381	Kcnk4	Plekhn1	Olfr1164
BC030336	Rassf4	Pea15a	Slu7	Tns1	Ccdc85a	Mir718	Mir677	Peg12	Fgf12	Peg3	Slc38a3	Rassf4	Stx11	Mir344c	Phlda3	Tprg	Cd46
Fgf23	Ptpn1	Oaf	Grm3	Sox7	Fam78b	Psmb9	Cage1	Ntn1	Mc3r	Mir381	Cyp2d11	Ptpn1	Mapk13	Bambi-ps1	Adam17	Isl2	Dlx6as2
Tgm2	Mir187	Pcdhgb4	Rnf7	Limch1	Dlx6as2	Rpl19	Gm11978	Cradd	Gja3	Stx11	Sord	B3galt4	Dennd1c	Zxdb	Mapk13	Hace1	Gm5475
Hhip	Arsg	Rnf215	Unc5c	Ccdc85a	Fam73a	Aff3	Npc2	Gpx8	Phtf2	Osgin1	L2hgdh	Cacna1f	Lins	Tbc1d16	4930538K18Rik	Abcc1	Hes3
Ecm1	Aup1	Rax	Prickle1	Pea15a	Fibcd1	Dennd1c	5830428M24Rik	Lgals1	Mettl15	Clic4	BC089597	Mir669c	Arsg	Rian	Cyp2w1	Btbd11	Gm10684
Hspa1l	B3galt4	Tmem144	Arhgap23	Rnf215	Glra2	Phtf2	1700056E22Rik	Gm4980	Fastkd1	Map2k3	Aco1	Klf8	5830428M24Rik	Adam22	Stx12	Blzf1	Gpr64
Matn2	Tbc1d16	Slc38a3	Phlda3	Plcb1	Cpne6	A630001G21Rik	Foxo4	Rax	Rangrf	Cxcl3	Abca6	Wipf1	Nlrp12	Mdm1	Epgn	Insl6	Tpbpa
Mustn1	F11r	Plcb1	Clic4	Mkl2	Fam19a2	Hhex	2210010C17Rik	Olfr722	Mir208b	Snord92	Hnf4a	Spag11b	Cpne2	5330434G04Rik	Ssfa2	Bop1	Akr1c18
Ltbp4	Hexb	Grm3	Arsg	Mir344d-2	3110082D06Rik	Mir677	Btla	Phlda3	2210010C17Rik	Rian	Acot3	Gm5082	1700019E08Rik	Dnajc24	Celsr1	Kcnk4	Celsr1
Adamdec1	Slco2b1	Pcdhga8	4931406P16Rik	Wasf2	Unc5d	Cabp4	Mir150	Rcn3	Tead1	Mir669c	Fastkd1	I830077J02Rik	Sepn1	BC057022	Serpinb8	Krt86	Ctcfl
Mrc2	Gm5082	Zic5	Zfp488	Hoxd4	Spata2l	Dmxl1	Tnfrsf4	Col6a1	Rhot2	Tead1	Osgin1	Mir1b	Mir669c	Scg5	Trim7	Mapk13	Tmco7
Oaf	Evl	Pcdhb12	Krtap26-1	Prickle1	Adam22	Syvn1	Rps15	Dpep1	Slc12a7	Cav1	Pxmp4	Ccnd3	Jdp2	Socs7	1700019E08Rik	Epgn	Arhgap8
Ntn1	I830077J02Rik	Prp2	Prkcz	Clic4	Syt1	5830428M24Rik	Snord72	Abca6	2210408F21Rik	Gm5071	Agmat	Csf2ra	Wipf1	AW549877	Krt2	Olfr854	Ppm1n
Plxdc2	Nav3	3110082D06Rik	BC057022	Bambi-ps1	Wdr17	Trim7	Acp5	Plekha6	Znrd1as	Snord72	Nlrp12	Sap30	I830077J02Rik	Rragd	Fut1	Fut1	Pgk2
Syap1	Cyp4f13	Ptprz1	Dnajc24	Gm11978	Gm14827	Btla	Evl	Mesdc2	Olfr601	Mir29a	Apoa5	Lgals3	Prok2	Nktr	Cyp3a13	Gpx2	Tas2r114
Gpx8	Tmem135	Tril	Laptm4b	Stx12	5330434G04Rik	Mir150	Uba52	Armcx3	Tmlhe	Cfl2	Spata2l	Vrk2	Ccnd3	Rcbtb1	Hoxa6	Gm13939	Bsph2
Rax	Smap2	Kcng4	Sowaha	4931406P16Rik	Gpr162	Rps15	Slc12a7	Hexb	Mir1b	Steap1	Mfsd3	Msn	Smap2	Zfp719	1700029G01Rik	2310061N02Rik	Olfr1371
Col27a1	Ctsf	Gpr162	Faim2	F11r	Sowaha	Snord72	Acap1	Sepn1	Tbc1d7	Mir302a	Slco2b1	Ctdsp1	Csf2ra	Scn9a	Ssh3	Ssh3	1810010H24Rik
Unc5c	Mir16-1	Gm2109	Agap1	Tspan12	Plcxd1	Acp5	Wipf1	Abcc9	Rragd	Gm7616	Cyp3a13	Epsti1	Lgals3	Unc80	Reep4	2410127L17Rik	Gm5082
Tmem9	Abcc5	Kirrel3	Kirrel3	Mir150	Miat	Evl	Smap2	Tas2r114	Crhr2	Col4a1	Glyctk	Edem1	Msn	Ppapdc1b	Lgals3	Brox	Ces1d
Prickle1	Comt	Trpc7	Cfl2	Slco2b1	Kirrel3	Uba52	Mir302a	Slco2b1	Gm1078	Sdpr	Slc27a5	Arhgap9	Camp	B330016D10Rik	LOC434205	Exoc4	Gpx2
Col6a1	Edem1	Ctsf	Il12rb1	Cav1	Rragd	Mir29a	Gm16157	6430584L05	Cfl2	Vmn2r15	Tmem86b	Rasa4	Tmem40	Lmtk3	Gtf2h3	Gpx2-ps1	Gm12238
Rcn3	2310001H18Rik	Kbtbd11	Rcbtb1	Tmem204	Trpc7	Acap1	Kbtbd11	Olfr1306	Rdh14	Snord1b	Cyp4f13	Ogfr	Ctdsp1	Mir681	Tmem40	Gtf2h3	Shbg
Hsd17b11	Siglech	Aldoc	3110007F17Rik	Olfr299	Nsf	Eif2ak3	Msn	Nfatc4	Slc41a3	Foxh1	Znrd1as	Mir1962	Arhgap9	Olfr1322	Abhd12b	Psapl1	Bpifa2
Rerg	C1qb	Mir125b-2	Kif13a	Gm5071	Grin2a	Rpgrip1	Epsti1	Slc29a1	Lenep	Msc	Tmem135	Flna	2810474O19Rik	Zdhhc2	Psapl1	Foxh1	Bpifa3
Tbc1d16	Rasa4	Psd2	Car14	Ptprm	Ncdn	Tmem108	Rpl35	Zfpm2	Dnd1	Snora61	Tmlhe	Rnf149	Trem1	Rpusd1	Snord1b	Ccdc51	Vmn2r15
4933412E12Rik	Mir125b-2	Gli2	Pcbp4	Olfr1306	Arr3	Smap2	Snord1b	Col4a1	Tfb2m	Anxa6	Tmprss6	Fam55d	Flna	Tssc4	Lsr	Elf3	Tmprss5
Gata5	Olfr1387	Hlf	Ncdn	Rex2	Gabrb3	Tmem194b	Arhgap9	Olfr959	Car14	Mir125b-2	Gm16157	Snord15a	Olfr1387	1700034G24Rik	Ddi2	Ddi2	Mir1962
Boc	C3ar1	Aqp4	Tmprss5	Aqp7	Sfxn4	Gm16157	Anxa6	Ogn	Calr3	Bcl3	Aspdh	Ncf2	Fbxl5	Ofd1	Dsg1b	Dsg1b	4930502E09Rik
Nfatc4	Csnk1e	Gpr156	Hcn2	Col4a1	Scn2b	Msn	2810474O19Rik	Msc	Pgam2	Map1lc3a	Gbe1	Fgr	Mir1962	Derl2	Mir23a	Zfp46	Gm12530
Polr3d	Bbs9	4930483K19Rik	Kctd4	Olfr959	Lmtk3	Snora70	Olfr1387	Vmn1r169	Mir1839	Gm6548	Dgkq	Cbx8	2310005G13Rik	C030044B11Rik	Tacstd2	Lysmd3	Mir681
Fam188b	Sparc	Phkg1	Fbxl5	Sdpr	Gpr12	Rpl35	Srgn	Gli2	Sfxn4	Ogn	Cat	Tlr2	Fgr	A330050F15Rik	Grhl1	Tacstd2	Hoxb3
Gm7616	Pfkfb3	Abat	Fbxw15	2310001H18Rik	Chrna3	Polr2a	Gm6548	Gxylt2	Trim72	Gxylt2	D730039F16Rik	Dusp22	Ncf2	Pcdhac1	Fam57a	Grhl1	Spdyb
Col4a2	Ncf2	Oplah	Gm12530	Col4a2	Vmn1r169	Foxh1	Cyld	Sparc	2210015D19Rik	March3	Lgals8	Cmpk1	Tlr2	Scg2	3110021N24Rik	Fam57a	4933402N22Rik
Mir1982	Pcdhgb2	Mpv17l	Lass2	Esam	Pcdhga3	1700039E15Rik	Snord15a	Akap12	Olfr872	Prpf38a	Gm10319	Clec7a	4930558G05Rik	Tctn3	Panx3	March3	March3
Gli2	Tlr2	Elovl5	Vmn1r169	Olfr1387	Pcdha8	Cd74	Snora64	Gpr156	Olfr93	3110021N24Rik	Lrit1	Hck	Hck	Bcl2l2	Dusp22	Mir1941	Loxl4
Lysmd3	Gm16617	A330041J22Rik	Zfp287	Reep3	Snhg11	Srgn	Rps16	9530068E07Rik	Gm12530	Ier5	Srr	Galnt9	Clec7a	Cacna1a	Oplah	Dusp22	1700034G24Rik
Gxylt2	1700020N01Rik	Dmp1	Plekhh1	Srgn	AI593442	Krtap4-6	Sh3bgrl3	Olfr1129	Stau2	Iqcf1	Mup9	4930426L09Rik	BC013712	Ica1	Mapkbp1	Krtdap	A330041J22Rik
Ppp1r10	Glrp1	Dbi	Lctl	Olfr577	Otx2	Snora64	Cryba1	Txndc5	Crip3	Snora64	Abat	BC013712	4933431G14Rik	Papss2	Krtdap	Pgap2	Tg
Akap12	Hck	Gm16617	Fam57a	Sparc	D830030K20Rik	Fbxw13	Dgka	Gm16617	Phkg1	Snhg1	Oplah	Pira6	Sh3bgrl3	Fbxl16	Ano1	Fbxw10	Cryba1
Arhgap10	Gpr34	Tmem129	Elovl6	Fam55d	Gm12709	Ier5	Rps15a	Cnpy2	Hspb6	Sparc	Mpv17l	Gm13251	Atp4b	Erc2	Micall1	Gpr111	Olfr502
Sparc	BC013712	Gm8709	4930483K19Rik	Parvb	1700034G24Rik	Bcl11a	Fgf13	Col1a1	4930474H20Rik	Btg3	Dak	5031439G07Rik	Myo9b	Eid2	Pgap2	Smurf1	Adam34
Rasl11b	4933431G14Rik	Apc2	Pxmp3	Akap12	Csrnp3	Rps16	Actb	Adamts10	Olfr685	Mir676	4933431G14Rik	Cryba1	Ifitm2	9030612E09Rik	Gpr111	Cryba1	4930413E15Rik
Txndc5	Cd164	Fgfrl1	Elovl5	Olfr1129	Pcdhac1	Hck	9330175E14Rik	Mmp16	Rtn2	Rtn2	Prodh	Myo9b	Rinl	Banp	Abcd4	Dgka	4930444M15Rik
AI197445	Gm5544	Abcd4	Micall1	Vmn2r41	Klhl1	BC013712	Rinl	Papss2	AI314180	Myf5	Ehhadh	Gm5544	Olfr325	BC057079	Otud1	Gm757	Acpt
Cdh11	4933406J10Rik	Fam181b	Pkd2l1	Iqcf1	Il1rapl1	Sh3bgrl3	Jak1	Pi16	Olfr55	Cryba1	Cyp4a14	Emilin2	Pi16	Fndc3a	Dgka	Ammecr1	Nlrp4c
Rtn2	Rbm26	2900092D14Rik	5031439G07Rik	4930558G05Rik	A330032B11Rik	Ap1s3	Foxp3	Sly	Gm10336	Ankrd29	Sult2a1	Abcd2	Cpne3	Isg20	Naif1	Naif1	Galp
Col1a1	Abcd2	Sly	Kctd2	4930474H20Rik	Apc2	Olfr1193	Tox	Lcn3	Hccs	Eif1a	Slc22a27	Morc3	Abcd2	Celf6	Esp3	Plcb3	Tal2
Fbxw10	Snx13	Nphp3	Klhl2	Ripply3	Kif5a	Rps15a	Itk	Sprn	Lrrc15	Qtrtd1	Gltpd2	Gm15127	Tal2	1110065P20Rik	Plcb3	Tatdn2	4930443G12Rik
Bmp5	Rogdi	Abcd2	Kif5a	Ifitm2	Erc2	Actb	A930024E05Rik	Gm14288	Fam82b	Gm9920	Pcca	Dleu2	Atrn	Gm9920	Fam25c	Xrcc5	Reg3g
Pi16	Naa35	Dio2	Enpp4	Olfr1396	Hipk4	Lrmp	Rpl10a	Tmem64	Fgf13	1110038B12Rik	Pex5	Nlrp1a	Rogdi	Fbxo21	Trex2	Acpt	Tacr1
Sprn	Abca1	1700019G24Rik	2900092D14Rik	Rasip1	1700123O21Rik	Rbm26	Tmem64	Fbxw17	Gm5512	Ppme1	Sult3a1	Rara	4930443G12Rik	Aff2	Ormdl2	Fam25c	Rtp2
B3galtl	Zfp697	Ankrd29	Atrn	Slc16a4	1700021F07Rik	Cd79b	H2-K1	Olfr951	4930500F04Rik	Snord1c	Cdo1	Bak1	Aff2	Rgag4	Il1f5	Trex2	Ccdc36
Agtr1b	Ctsa	Mmd2	Fbxo21	Olfr1054	Zfp385b	B020031M17Rik	Slc17a9	Ugp2	Csrp3	Zfp697	Gnpnat1	Tpd52	Slc17a9	T2	Mira	Bhlhe40	Kcnk18
Abca1	Dleu2	Defb30	Gm9079	Kctd10	D7Ertd715e	Rpl10a	Ms4a4b	Pth1r	Dhrs7c	Opa3	Nudt7	Ctsa	Dleu2	B930018H19	Hook2	Il1f5	1500015O10Rik
Synj2	Nlrp1a	Ugp2	1110065P20Rik	Bnip2	Ankrd13b	H2-K1	Snord110	Olfr474	2310046A06Rik	Snord110	Mgam	Cd68	Rara	Pdcl2	Prkx	Cyb561	Gm1715
Rhobtb3	Med12l	Acss1	Olfr761	Kdr	D130017N08Rik	Snord110	Mir423	Srpx2	Acss1	Prkx	Serpina1a	Prkx	Mgam	Abca1	Gas2l1	4932416H05Rik	BC048562
Adamts2	Cd68	Cyp2j9	Fbxw17	Olfr19	B230209E15Rik	Mir423	Ifi47	Adamts2	Fbxo40	Srpx2	Fmo3	Gng10	Glipr2	Cpeb1	Hr	Gas2l1	Fmo3
Car3	Daglb	Lxn	Synj2	Cyp4b1	Kcnq2	Gm8817	Myl12b	Tek	Pdcl2	Hdac4	Car3	Clec4a4	Gm11564	Insm1	Serpina3i	Entpd3	Olfr1351
Sema3b	Tmem52	Adra1b	Ankrd13b	Tek	Hs3st2	Macf1	Mir142	Pi15	Zfp697	Bnc2	Abcc2	Mfsd5	Snord110	Syt13	Cyp4f39	Mir5124	Zdhhc19
Bnc2	Itpripl1	Lphn3	Ttll5	Itpripl1	Rph3a	Mir142	Junb	Col6a2	Adra1b	Junb	0610008F07Rik	Itpripl1	Myl12b	4931430N09Rik	Olfr419	Tmem65	1700100L14Rik

## Sheet: S2 Safeguard repressor datasets
Analysis of TF expression and DNA binindg motif presence of 1,296 TFs in 18 selected cell types and promoter of cell type signature genes
motif.id	expr.dataset	ont.group	query.tissue	motif.density	median.log2FC.motif	z.median.log2FC.motif	z.score.expr	method	ensembl	name	predicted role
HKR1.RCADE_ENSG00000181666	tabula_muris	shortlist1	astrocyte	71.2517	-0.0613423	-0.501293		median.expr	ENSG00000181666	ZNF875	repressor
HKR1.RCADE_ENSG00000181666	tabula_muris	shortlist1	B cell	76.8722	0.0481958	0.644233		median.expr	ENSG00000181666	ZNF875	activator
HKR1.RCADE_ENSG00000181666	tabula_muris	shortlist1	bladder cell	77.9	0.0673562	0.844609		median.expr	ENSG00000181666	ZNF875	activator
HKR1.RCADE_ENSG00000181666	tabula_muris	shortlist1	cardiac muscle cell	67.4	-0.141518	-1.33976		median.expr	ENSG00000181666	ZNF875	repressor
HKR1.RCADE_ENSG00000181666	tabula_muris	shortlist1	endothelial cell	77.931	0.0679309	0.850619		median.expr	ENSG00000181666	ZNF875	activator
HKR1.RCADE_ENSG00000181666	tabula_muris	shortlist1	epidermal cell	72.4	-0.0382774	-0.260086		median.expr	ENSG00000181666	ZNF875	repressor
HKR1.RCADE_ENSG00000181666	tabula_muris	shortlist1	epithelial cell	76.1905	0.0353436	0.509827		median.expr	ENSG00000181666	ZNF875	activator
HKR1.RCADE_ENSG00000181666	tabula_muris	shortlist1	fibroblast	75	0.0126235	0.272225		median.expr	ENSG00000181666	ZNF875	activator
HKR1.RCADE_ENSG00000181666	tabula_muris	shortlist1	granulocyte	74.063	-0.00551471	0.0825397		median.expr	ENSG00000181666	ZNF875	activator
HKR1.RCADE_ENSG00000181666	tabula_muris	shortlist1	hepatocyte	68.2	-0.124495	-1.16174		median.expr	ENSG00000181666	ZNF875	repressor
HKR1.RCADE_ENSG00000181666	tabula_muris	shortlist1	keratinocyte	76.5	0.0411927	0.570996		median.expr	ENSG00000181666	ZNF875	activator
HKR1.RCADE_ENSG00000181666	tabula_muris	shortlist1	microglial cell	73.8596	-0.00948067	0.0410644		median.expr	ENSG00000181666	ZNF875	activator
HKR1.RCADE_ENSG00000181666	tabula_muris	shortlist1	monocyte	75.2	0.0164656	0.312405		median.expr	ENSG00000181666	ZNF875	activator
HKR1.RCADE_ENSG00000181666	tabula_muris	shortlist1	neuron	71	-0.0664481	-0.554689		median.expr	ENSG00000181666	ZNF875	repressor
HKR1.RCADE_ENSG00000181666	tabula_muris	shortlist1	oligodendrocyte	74.5	0.00297334	0.171306		median.expr	ENSG00000181666	ZNF875	activator
HKR1.RCADE_ENSG00000181666	tabula_muris	shortlist1	skeletal muscle satellite cell	75.486	0.0219413	0.369669		median.expr	ENSG00000181666	ZNF875	activator
HKR1.RCADE_ENSG00000181666	tabula_muris	shortlist1	T cell	74.1935	-0.00297334	0.109117		median.expr	ENSG00000181666	ZNF875	activator
HKR1.RCADE_ENSG00000181666	tabula_muris	shortlist1	type B pancreatic cell	73.4	-0.018487	-0.0531221		median.expr	ENSG00000181666	ZNF875	repressor
M00140_1.94d_ENSG00000179361	tabula_muris	shortlist1	astrocyte	29.1609	-0.0742017	-0.610016	0	median.expr	ENSG00000179361	ARID3B	repressor
M00140_1.94d_ENSG00000179361	tabula_muris	shortlist1	B cell	29.0749	-0.0784649	-0.632786	0	median.expr	ENSG00000179361	ARID3B	repressor
M00140_1.94d_ENSG00000179361	tabula_muris	shortlist1	bladder cell	29.1	-0.0772195	-0.626134	0	median.expr	ENSG00000179361	ARID3B	repressor
M00140_1.94d_ENSG00000179361	tabula_muris	shortlist1	cardiac muscle cell	30.7	0	-0.213715	0	median.expr	ENSG00000179361	ARID3B	repressor
M00140_1.94d_ENSG00000179361	tabula_muris	shortlist1	endothelial cell	28.9655	-0.0839022	-0.661825	0	median.expr	ENSG00000179361	ARID3B	repressor
M00140_1.94d_ENSG00000179361	tabula_muris	shortlist1	epidermal cell	30.7	0	-0.213715	0	median.expr	ENSG00000179361	ARID3B	repressor
M00140_1.94d_ENSG00000179361	tabula_muris	shortlist1	epithelial cell	28.1746	-0.123843	-0.875146	0	median.expr	ENSG00000179361	ARID3B	repressor
M00140_1.94d_ENSG00000179361	tabula_muris	shortlist1	fibroblast	32.9	0.0998489	0.319564	0	median.expr	ENSG00000179361	ARID3B	activator
M00140_1.94d_ENSG00000179361	tabula_muris	shortlist1	granulocyte	27.2864	-0.170059	-1.12198	0	median.expr	ENSG00000179361	ARID3B	repressor
M00140_1.94d_ENSG00000179361	tabula_muris	shortlist1	hepatocyte	33	0.104227	0.342949	0	median.expr	ENSG00000179361	ARID3B	activator
M00140_1.94d_ENSG00000179361	tabula_muris	shortlist1	keratinocyte	31	0.0140296	-0.138785	0	median.expr	ENSG00000179361	ARID3B	repressor
M00140_1.94d_ENSG00000179361	tabula_muris	shortlist1	microglial cell	31.9298	0.056666	0.0889301	0	median.expr	ENSG00000179361	ARID3B	activator
M00140_1.94d_ENSG00000179361	tabula_muris	shortlist1	monocyte	30.3	-0.0189209	-0.314769	0	median.expr	ENSG00000179361	ARID3B	repressor
M00140_1.94d_ENSG00000179361	tabula_muris	shortlist1	neuron	31.2	0.0233074	-0.0892336	0	median.expr	ENSG00000179361	ARID3B	repressor
M00140_1.94d_ENSG00000179361	tabula_muris	shortlist1	oligodendrocyte	31.8	0.0507881	0.0575372	0	median.expr	ENSG00000179361	ARID3B	activator
M00140_1.94d_ENSG00000179361	tabula_muris	shortlist1	skeletal muscle satellite cell	33.0454	0.106209	0.353532	0	median.expr	ENSG00000179361	ARID3B	activator
M00140_1.94d_ENSG00000179361	tabula_muris	shortlist1	T cell	29.8812	-0.0390028	-0.422024	0	median.expr	ENSG00000179361	ARID3B	repressor
M00140_1.94d_ENSG00000179361	tabula_muris	shortlist1	type B pancreatic cell	32.2	0.068822	0.153854	0	median.expr	ENSG00000179361	ARID3B	activator
M00142_1.94d_ENSG00000116017	tabula_muris	shortlist1	astrocyte	39.2022	0.00373026	-0.108594	-0.313743	median.expr	ENSG00000116017	ARID3A	repressor
M00142_1.94d_ENSG00000116017	tabula_muris	shortlist1	B cell	39.8678	0.0280211	0.130047	-0.313743	median.expr	ENSG00000116017	ARID3A	activator
M00142_1.94d_ENSG00000116017	tabula_muris	shortlist1	bladder cell	37.2	-0.0719018	-0.851626	-0.313743	median.expr	ENSG00000116017	ARID3A	repressor
M00142_1.94d_ENSG00000116017	tabula_muris	shortlist1	cardiac muscle cell	38.8	-0.0111477	-0.25476	-0.313743	median.expr	ENSG00000116017	ARID3A	repressor
M00142_1.94d_ENSG00000116017	tabula_muris	shortlist1	endothelial cell	37.7586	-0.0503983	-0.64037	-0.313743	median.expr	ENSG00000116017	ARID3A	repressor
M00142_1.94d_ENSG00000116017	tabula_muris	shortlist1	epidermal cell	37.6	-0.0564717	-0.700037	-0.313743	median.expr	ENSG00000116017	ARID3A	repressor
M00142_1.94d_ENSG00000116017	tabula_muris	shortlist1	epithelial cell	41.6667	0.0916893	0.755543	-0.313743	median.expr	ENSG00000116017	ARID3A	activator
M00142_1.94d_ENSG00000116017	tabula_muris	shortlist1	fibroblast	40.3	0.0435755	0.282858	-0.313743	median.expr	ENSG00000116017	ARID3A	activator
M00142_1.94d_ENSG00000116017	tabula_muris	shortlist1	granulocyte	37.6312	-0.0552757	-0.688286	3.89295	median.expr	ENSG00000116017	ARID3A	repressor
M00142_1.94d_ENSG00000116017	tabula_muris	shortlist1	hepatocyte	39	-0.00373026	-0.181888	-0.313743	median.expr	ENSG00000116017	ARID3A	repressor
M00142_1.94d_ENSG00000116017	tabula_muris	shortlist1	keratinocyte	40.2	0.0399911	0.247644	-0.313743	median.expr	ENSG00000116017	ARID3A	activator
M00142_1.94d_ENSG00000116017	tabula_muris	shortlist1	microglial cell	39.6491	0.0200846	0.0520761	-0.313743	median.expr	ENSG00000116017	ARID3A	activator
M00142_1.94d_ENSG00000116017	tabula_muris	shortlist1	monocyte	38.2	-0.0336317	-0.47565	1.12695	median.expr	ENSG00000116017	ARID3A	repressor
M00142_1.94d_ENSG00000116017	tabula_muris	shortlist1	neuron	40.2	0.0399911	0.247644	-0.313743	median.expr	ENSG00000116017	ARID3A	activator
M00142_1.94d_ENSG00000116017	tabula_muris	shortlist1	oligodendrocyte	38.1	-0.0374134	-0.512802	-0.313743	median.expr	ENSG00000116017	ARID3A	repressor
M00142_1.94d_ENSG00000116017	tabula_muris	shortlist1	skeletal muscle satellite cell	41.0367	0.0697109	0.539621	-0.313743	median.expr	ENSG00000116017	ARID3A	activator
M00142_1.94d_ENSG00000116017	tabula_muris	shortlist1	T cell	39.3888	0.0105809	-0.041291	-0.313743	median.expr	ENSG00000116017	ARID3A	repressor
M00142_1.94d_ENSG00000116017	tabula_muris	shortlist1	type B pancreatic cell	38.8	-0.0111477	-0.25476	-0.313743	median.expr	ENSG00000116017	ARID3A	repressor
M00142_1.94d_ENSG00000205143	tabula_muris	shortlist1	astrocyte	39.2022	0.00373026	-0.108594	0	median.expr	ENSG00000205143	ARID3C	repressor
M00142_1.94d_ENSG00000205143	tabula_muris	shortlist1	B cell	39.8678	0.0280211	0.130047	0	median.expr	ENSG00000205143	ARID3C	activator
M00142_1.94d_ENSG00000205143	tabula_muris	shortlist1	bladder cell	37.2	-0.0719018	-0.851626	0	median.expr	ENSG00000205143	ARID3C	repressor
M00142_1.94d_ENSG00000205143	tabula_muris	shortlist1	cardiac muscle cell	38.8	-0.0111477	-0.25476	0	median.expr	ENSG00000205143	ARID3C	repressor
M00142_1.94d_ENSG00000205143	tabula_muris	shortlist1	endothelial cell	37.7586	-0.0503983	-0.64037	0	median.expr	ENSG00000205143	ARID3C	repressor
M00142_1.94d_ENSG00000205143	tabula_muris	shortlist1	epidermal cell	37.6	-0.0564717	-0.700037	0	median.expr	ENSG00000205143	ARID3C	repressor
M00142_1.94d_ENSG00000205143	tabula_muris	shortlist1	epithelial cell	41.6667	0.0916893	0.755543	0	median.expr	ENSG00000205143	ARID3C	activator
M00142_1.94d_ENSG00000205143	tabula_muris	shortlist1	fibroblast	40.3	0.0435755	0.282858	0	median.expr	ENSG00000205143	ARID3C	activator
M00142_1.94d_ENSG00000205143	tabula_muris	shortlist1	granulocyte	37.6312	-0.0552757	-0.688286	0	median.expr	ENSG00000205143	ARID3C	repressor
M00142_1.94d_ENSG00000205143	tabula_muris	shortlist1	hepatocyte	39	-0.00373026	-0.181888	0	median.expr	ENSG00000205143	ARID3C	repressor
M00142_1.94d_ENSG00000205143	tabula_muris	shortlist1	keratinocyte	40.2	0.0399911	0.247644	0	median.expr	ENSG00000205143	ARID3C	activator
M00142_1.94d_ENSG00000205143	tabula_muris	shortlist1	microglial cell	39.6491	0.0200846	0.0520761	0	median.expr	ENSG00000205143	ARID3C	activator
M00142_1.94d_ENSG00000205143	tabula_muris	shortlist1	monocyte	38.2	-0.0336317	-0.47565	0	median.expr	ENSG00000205143	ARID3C	repressor
M00142_1.94d_ENSG00000205143	tabula_muris	shortlist1	neuron	40.2	0.0399911	0.247644	0	median.expr	ENSG00000205143	ARID3C	activator
M00142_1.94d_ENSG00000205143	tabula_muris	shortlist1	oligodendrocyte	38.1	-0.0374134	-0.512802	0	median.expr	ENSG00000205143	ARID3C	repressor
M00142_1.94d_ENSG00000205143	tabula_muris	shortlist1	skeletal muscle satellite cell	41.0367	0.0697109	0.539621	0	median.expr	ENSG00000205143	ARID3C	activator
M00142_1.94d_ENSG00000205143	tabula_muris	shortlist1	T cell	39.3888	0.0105809	-0.041291	0	median.expr	ENSG00000205143	ARID3C	repressor
M00142_1.94d_ENSG00000205143	tabula_muris	shortlist1	type B pancreatic cell	38.8	-0.0111477	-0.25476	0	median.expr	ENSG00000205143	ARID3C	repressor
M00143_1.94d_ENSG00000150347	tabula_muris	shortlist1	astrocyte	0.825309	0.0449352	-0.141915	-0.740872	median.expr	ENSG00000150347	ARID5B	repressor
M00143_1.94d_ENSG00000150347	tabula_muris	shortlist1	B cell	1.10132	0.461164	0.363588	-0.740872	median.expr	ENSG00000150347	ARID5B	activator
M00143_1.94d_ENSG00000150347	tabula_muris	shortlist1	bladder cell	0.8	0	-0.196488	1.50251	median.expr	ENSG00000150347	ARID5B	repressor
M00143_1.94d_ENSG00000150347	tabula_muris	shortlist1	cardiac muscle cell	0.5	-0.678072	-1.01999	-0.740872	median.expr	ENSG00000150347	ARID5B	repressor
M00143_1.94d_ENSG00000150347	tabula_muris	shortlist1	endothelial cell	0.862069	0.107803	-0.0655625	0.40862	median.expr	ENSG00000150347	ARID5B	repressor
M00143_1.94d_ENSG00000150347	tabula_muris	shortlist1	epidermal cell	0.6	-0.415037	-0.700544	1.04625	median.expr	ENSG00000150347	ARID5B	repressor
M00143_1.94d_ENSG00000150347	tabula_muris	shortlist1	epithelial cell	1.5873	0.988504	1.00403	-0.740872	median.expr	ENSG00000150347	ARID5B	activator
M00143_1.94d_ENSG00000150347	tabula_muris	shortlist1	fibroblast	0.5	-0.678072	-1.01999	-0.740872	median.expr	ENSG00000150347	ARID5B	repressor
M00143_1.94d_ENSG00000150347	tabula_muris	shortlist1	granulocyte	0.749625	-0.0938306	-0.310443	-0.740872	median.expr	ENSG00000150347	ARID5B	repressor
M00143_1.94d_ENSG00000150347	tabula_muris	shortlist1	hepatocyte	0.7	-0.192645	-0.430452	0.518615	median.expr	ENSG00000150347	ARID5B	repressor
M00143_1.94d_ENSG00000150347	tabula_muris	shortlist1	keratinocyte	1.1	0.459432	0.361484	1.36987	median.expr	ENSG00000150347	ARID5B	activator
M00143_1.94d_ENSG00000150347	tabula_muris	shortlist1	microglial cell	0.350877	-1.18903	-1.64055	-0.740872	median.expr	ENSG00000150347	ARID5B	repressor
M00143_1.94d_ENSG00000150347	tabula_muris	shortlist1	monocyte	0.8	0	-0.196488	-0.740872	median.expr	ENSG00000150347	ARID5B	repressor
M00143_1.94d_ENSG00000150347	tabula_muris	shortlist1	neuron	0.7	-0.192645	-0.430452	-0.740872	median.expr	ENSG00000150347	ARID5B	repressor
M00143_1.94d_ENSG00000150347	tabula_muris	shortlist1	oligodendrocyte	0.3	-1.41504	-1.91503	1.0037	median.expr	ENSG00000150347	ARID5B	repressor
M00143_1.94d_ENSG00000150347	tabula_muris	shortlist1	skeletal muscle satellite cell	0.971922	0.280841	0.144589	2.30002	median.expr	ENSG00000150347	ARID5B	activator
M00143_1.94d_ENSG00000150347	tabula_muris	shortlist1	T cell	1.01868	0.348623	0.226909	-0.740872	median.expr	ENSG00000150347	ARID5B	activator
M00143_1.94d_ENSG00000150347	tabula_muris	shortlist1	type B pancreatic cell	0.9	0.169925	0.00988319	-0.740872	median.expr	ENSG00000150347	ARID5B	activator
M00144_1.94d_ENSG00000196843	tabula_muris	shortlist1	astrocyte	28.1981	0.00781964	-0.096357	-0.337951	median.expr	ENSG00000196843	ARID5A	repressor
M00144_1.94d_ENSG00000196843	tabula_muris	shortlist1	B cell	27.0925	-0.0498829	-0.363734	-0.337951	median.expr	ENSG00000196843	ARID5A	repressor
M00144_1.94d_ENSG00000196843	tabula_muris	shortlist1	bladder cell	26.5	-0.0817846	-0.511557	3.58498	median.expr	ENSG00000196843	ARID5A	repressor
M00144_1.94d_ENSG00000196843	tabula_muris	shortlist1	cardiac muscle cell	31.4	0.162988	0.622647	-0.337951	median.expr	ENSG00000196843	ARID5A	activator
M00144_1.94d_ENSG00000196843	tabula_muris	shortlist1	endothelial cell	24.8276	-0.175833	-0.947351	-0.337951	median.expr	ENSG00000196843	ARID5A	repressor
M00144_1.94d_ENSG00000196843	tabula_muris	shortlist1	epidermal cell	26.4	-0.0872391	-0.536832	-0.337951	median.expr	ENSG00000196843	ARID5A	repressor
M00144_1.94d_ENSG00000196843	tabula_muris	shortlist1	epithelial cell	24.2063	-0.212391	-1.11675	-0.337951	median.expr	ENSG00000196843	ARID5A	repressor
M00144_1.94d_ENSG00000196843	tabula_muris	shortlist1	fibroblast	28.7	0.0332737	0.02159	-0.337951	median.expr	ENSG00000196843	ARID5A	activator
M00144_1.94d_ENSG00000196843	tabula_muris	shortlist1	granulocyte	24.8876	-0.172352	-0.931223	-0.337951	median.expr	ENSG00000196843	ARID5A	repressor
M00144_1.94d_ENSG00000196843	tabula_muris	shortlist1	hepatocyte	31.4	0.162988	0.622647	-0.337951	median.expr	ENSG00000196843	ARID5A	activator
M00144_1.94d_ENSG00000196843	tabula_muris	shortlist1	keratinocyte	26.6	-0.0763508	-0.486378	-0.337951	median.expr	ENSG00000196843	ARID5A	repressor
M00144_1.94d_ENSG00000196843	tabula_muris	shortlist1	microglial cell	29.4737	0.0716504	0.199416	-0.337951	median.expr	ENSG00000196843	ARID5A	activator
M00144_1.94d_ENSG00000196843	tabula_muris	shortlist1	monocyte	26.9	-0.0601708	-0.411405	-0.337951	median.expr	ENSG00000196843	ARID5A	repressor
M00144_1.94d_ENSG00000196843	tabula_muris	shortlist1	neuron	33.8	0.269246	1.11502	-0.337951	median.expr	ENSG00000196843	ARID5A	activator
M00144_1.94d_ENSG00000196843	tabula_muris	shortlist1	oligodendrocyte	29.5	0.0729379	0.205383	-0.337951	median.expr	ENSG00000196843	ARID5A	activator
M00144_1.94d_ENSG00000196843	tabula_muris	shortlist1	skeletal muscle satellite cell	28.0778	0.00165052	-0.124943	1.82224	median.expr	ENSG00000196843	ARID5A	repressor
M00144_1.94d_ENSG00000196843	tabula_muris	shortlist1	T cell	28.0136	-0.00165052	-0.140239	-0.337951	median.expr	ENSG00000196843	ARID5A	repressor
M00144_1.94d_ENSG00000196843	tabula_muris	shortlist1	type B pancreatic cell	34.4	0.294632	1.23265	-0.337951	median.expr	ENSG00000196843	ARID5A	activator
M00146_1.94d_ENSG00000196843	tabula_muris	shortlist1	astrocyte	3.85144	-0.00903728	-0.128916	-0.337951	median.expr	ENSG00000196843	ARID5A	repressor
M00146_1.94d_ENSG00000196843	tabula_muris	shortlist1	B cell	3.30396	-0.230239	-0.640374	-0.337951	median.expr	ENSG00000196843	ARID5A	repressor
M00146_1.94d_ENSG00000196843	tabula_muris	shortlist1	bladder cell	4	0.0455632	-0.0026698	3.58498	median.expr	ENSG00000196843	ARID5A	repressor
M00146_1.94d_ENSG00000196843	tabula_muris	shortlist1	cardiac muscle cell	4.7	0.278224	0.535284	-0.337951	median.expr	ENSG00000196843	ARID5A	activator
M00146_1.94d_ENSG00000196843	tabula_muris	shortlist1	endothelial cell	2.93103	-0.403027	-1.03989	-0.337951	median.expr	ENSG00000196843	ARID5A	repressor
M00146_1.94d_ENSG00000196843	tabula_muris	shortlist1	epidermal cell	3.9	0.00903728	-0.0871243	-0.337951	median.expr	ENSG00000196843	ARID5A	repressor
M00146_1.94d_ENSG00000196843	tabula_muris	shortlist1	epithelial cell	3.96825	0.0340675	-0.0292498	-0.337951	median.expr	ENSG00000196843	ARID5A	repressor
M00146_1.94d_ENSG00000196843	tabula_muris	shortlist1	fibroblast	4.1	0.0811871	0.0796992	-0.337951	median.expr	ENSG00000196843	ARID5A	activator
M00146_1.94d_ENSG00000196843	tabula_muris	shortlist1	granulocyte	2.54873	-0.604661	-1.50611	-0.337951	median.expr	ENSG00000196843	ARID5A	repressor
M00146_1.94d_ENSG00000196843	tabula_muris	shortlist1	hepatocyte	5.2	0.424075	0.872518	-0.337951	median.expr	ENSG00000196843	ARID5A	activator
M00146_1.94d_ENSG00000196843	tabula_muris	shortlist1	keratinocyte	3.4	-0.188902	-0.544796	-0.337951	median.expr	ENSG00000196843	ARID5A	repressor
M00146_1.94d_ENSG00000196843	tabula_muris	shortlist1	microglial cell	2.63158	-0.558508	-1.39939	-0.337951	median.expr	ENSG00000196843	ARID5A	repressor
M00146_1.94d_ENSG00000196843	tabula_muris	shortlist1	monocyte	3.7	-0.0669116	-0.262732	-0.337951	median.expr	ENSG00000196843	ARID5A	repressor
M00146_1.94d_ENSG00000196843	tabula_muris	shortlist1	neuron	4	0.0455632	-0.0026698	-0.337951	median.expr	ENSG00000196843	ARID5A	repressor
M00146_1.94d_ENSG00000196843	tabula_muris	shortlist1	oligodendrocyte	3.8	-0.0284374	-0.173773	-0.337951	median.expr	ENSG00000196843	ARID5A	repressor
M00146_1.94d_ENSG00000196843	tabula_muris	shortlist1	skeletal muscle satellite cell	4.10367	0.0824785	0.0826851	1.82224	median.expr	ENSG00000196843	ARID5A	activator
M00146_1.94d_ENSG00000196843	tabula_muris	shortlist1	T cell	3.22581	-0.264777	-0.720233	-0.337951	median.expr	ENSG00000196843	ARID5A	repressor
M00146_1.94d_ENSG00000196843	tabula_muris	shortlist1	type B pancreatic cell	4.9	0.338345	0.674295	-0.337951	median.expr	ENSG00000196843	ARID5A	activator
M00224_1.94d_ENSG00000233608	tabula_muris	shortlist1	astrocyte	26.1348	0.138073	0.770706	0	median.expr	ENSG00000233608	TWIST2	activator
M00224_1.94d_ENSG00000233608	tabula_muris	shortlist1	B cell	21.1454	-0.167557	-0.806198	0	median.expr	ENSG00000233608	TWIST2	repressor
M00224_1.94d_ENSG00000233608	tabula_muris	shortlist1	bladder cell	20.9	-0.184396	-0.89308	0	median.expr	ENSG00000233608	TWIST2	repressor
M00224_1.94d_ENSG00000233608	tabula_muris	shortlist1	cardiac muscle cell	23.6	-0.00911188	0.0113004	0	median.expr	ENSG00000233608	TWIST2	activator
M00224_1.94d_ENSG00000233608	tabula_muris	shortlist1	endothelial cell	22.069	-0.10588	-0.487975	0	median.expr	ENSG00000233608	TWIST2	repressor
M00224_1.94d_ENSG00000233608	tabula_muris	shortlist1	epidermal cell	24.4	0.0389824	0.259444	0	median.expr	ENSG00000233608	TWIST2	activator
M00224_1.94d_ENSG00000233608	tabula_muris	shortlist1	epithelial cell	20.6349	-0.202811	-0.988093	0	median.expr	ENSG00000233608	TWIST2	repressor
M00224_1.94d_ENSG00000233608	tabula_muris	shortlist1	fibroblast	22.8	-0.0588649	-0.245401	0	median.expr	ENSG00000233608	TWIST2	repressor
M00224_1.94d_ENSG00000233608	tabula_muris	shortlist1	granulocyte	24.7376	0.0588086	0.361738	0	median.expr	ENSG00000233608	TWIST2	activator
M00224_1.94d_ENSG00000233608	tabula_muris	shortlist1	hepatocyte	26	0.130613	0.732213	0	median.expr	ENSG00000233608	TWIST2	activator
M00224_1.94d_ENSG00000233608	tabula_muris	shortlist1	keratinocyte	24.8	0.0624414	0.380481	0	median.expr	ENSG00000233608	TWIST2	activator
M00224_1.94d_ENSG00000233608	tabula_muris	shortlist1	microglial cell	24.2105	0.0277357	0.201416	0	median.expr	ENSG00000233608	TWIST2	activator
M00224_1.94d_ENSG00000233608	tabula_muris	shortlist1	monocyte	23.9	0.00911188	0.105326	0	median.expr	ENSG00000233608	TWIST2	activator
M00224_1.94d_ENSG00000233608	tabula_muris	shortlist1	neuron	21.6	-0.136867	-0.647857	0	median.expr	ENSG00000233608	TWIST2	repressor
M00224_1.94d_ENSG00000233608	tabula_muris	shortlist1	oligodendrocyte	22.6	-0.071576	-0.310984	0	median.expr	ENSG00000233608	TWIST2	repressor
M00224_1.94d_ENSG00000233608	tabula_muris	shortlist1	skeletal muscle satellite cell	24.406	0.0393399	0.261288	0	median.expr	ENSG00000233608	TWIST2	activator
M00224_1.94d_ENSG00000233608	tabula_muris	shortlist1	T cell	21.9015	-0.116867	-0.544665	0	median.expr	ENSG00000233608	TWIST2	repressor
M00224_1.94d_ENSG00000233608	tabula_muris	shortlist1	type B pancreatic cell	24.3	0.0330576	0.228875	0	median.expr	ENSG00000233608	TWIST2	activator
M00226_1.94d_ENSG00000143437	tabula_muris	shortlist1	astrocyte	13.3425	-0.0115668	-0.235013	-0.385978	median.expr	ENSG00000143437	ARNT	repressor
M00226_1.94d_ENSG00000143437	tabula_muris	shortlist1	B cell	13.2159	-0.025326	-0.287896	-0.385978	median.expr	ENSG00000143437	ARNT	repressor
M00226_1.94d_ENSG00000143437	tabula_muris	shortlist1	bladder cell	12.3	-0.128938	-0.686122	3.59336	median.expr	ENSG00000143437	ARNT	repressor
M00226_1.94d_ENSG00000143437	tabula_muris	shortlist1	cardiac muscle cell	12.5	-0.105668	-0.596686	-0.385978	median.expr	ENSG00000143437	ARNT	repressor
M00226_1.94d_ENSG00000143437	tabula_muris	shortlist1	endothelial cell	12.069	-0.156294	-0.791265	-0.385978	median.expr	ENSG00000143437	ARNT	repressor
M00226_1.94d_ENSG00000143437	tabula_muris	shortlist1	epidermal cell	13.5	0.0053632	-0.169943	-0.385978	median.expr	ENSG00000143437	ARNT	repressor
M00226_1.94d_ENSG00000143437	tabula_muris	shortlist1	epithelial cell	15.873	0.23898	0.72795	-0.385978	median.expr	ENSG00000143437	ARNT	activator
M00226_1.94d_ENSG00000143437	tabula_muris	shortlist1	fibroblast	13.4	-0.0053632	-0.21117	-0.385978	median.expr	ENSG00000143437	ARNT	repressor
M00226_1.94d_ENSG00000143437	tabula_muris	shortlist1	granulocyte	14.5427	0.112702	0.242607	-0.385978	median.expr	ENSG00000143437	ARNT	activator
M00226_1.94d_ENSG00000143437	tabula_muris	shortlist1	hepatocyte	12.1	-0.152589	-0.777025	-0.385978	median.expr	ENSG00000143437	ARNT	repressor
M00226_1.94d_ENSG00000143437	tabula_muris	shortlist1	keratinocyte	14	0.0578306	0.0317123	-0.385978	median.expr	ENSG00000143437	ARNT	activator
M00226_1.94d_ENSG00000143437	tabula_muris	shortlist1	microglial cell	14.2105	0.0793638	0.114474	-0.385978	median.expr	ENSG00000143437	ARNT	activator
M00226_1.94d_ENSG00000143437	tabula_muris	shortlist1	monocyte	14.3	0.0884189	0.149277	-0.385978	median.expr	ENSG00000143437	ARNT	activator
M00226_1.94d_ENSG00000143437	tabula_muris	shortlist1	neuron	12.5	-0.105668	-0.596686	-0.385978	median.expr	ENSG00000143437	ARNT	repressor
M00226_1.94d_ENSG00000143437	tabula_muris	shortlist1	oligodendrocyte	13.6	0.0160104	-0.129021	-0.385978	median.expr	ENSG00000143437	ARNT	repressor
M00226_1.94d_ENSG00000143437	tabula_muris	shortlist1	skeletal muscle satellite cell	15.1188	0.168747	0.458011	1.56785	median.expr	ENSG00000143437	ARNT	activator
M00226_1.94d_ENSG00000143437	tabula_muris	shortlist1	T cell	15.4499	0.200003	0.578143	-0.385978	median.expr	ENSG00000143437	ARNT	activator
M00226_1.94d_ENSG00000143437	tabula_muris	shortlist1	type B pancreatic cell	13.4	-0.0053632	-0.21117	0.628469	median.expr	ENSG00000143437	ARNT	repressor
M00238_1.94d_ENSG00000173673	tabula_muris	shortlist1	astrocyte	10.3164	-0.0983871	-0.381508	0	median.expr	ENSG00000173673	HES3	repressor
M00238_1.94d_ENSG00000173673	tabula_muris	shortlist1	B cell	9.47137	-0.221678	-0.677978	0	median.expr	ENSG00000173673	HES3	repressor
M00238_1.94d_ENSG00000173673	tabula_muris	shortlist1	bladder cell	12	0.119712	0.142943	0	median.expr	ENSG00000173673	HES3	activator
M00238_1.94d_ENSG00000173673	tabula_muris	shortlist1	cardiac muscle cell	9.6	-0.202216	-0.631179	0	median.expr	ENSG00000173673	HES3	repressor
M00238_1.94d_ENSG00000173673	tabula_muris	shortlist1	endothelial cell	12.5862	0.188521	0.308404	0	median.expr	ENSG00000173673	HES3	activator
M00238_1.94d_ENSG00000173673	tabula_muris	shortlist1	epidermal cell	11.4	0.0457115	-0.0350023	0	median.expr	ENSG00000173673	HES3	repressor
M00238_1.94d_ENSG00000173673	tabula_muris	shortlist1	epithelial cell	13.0952	0.24572	0.445946	0	median.expr	ENSG00000173673	HES3	activator
M00238_1.94d_ENSG00000173673	tabula_muris	shortlist1	fibroblast	10.3	-0.100678	-0.387016	0	median.expr	ENSG00000173673	HES3	repressor
M00238_1.94d_ENSG00000173673	tabula_muris	shortlist1	granulocyte	10.4948	-0.0736541	-0.322034	0	median.expr	ENSG00000173673	HES3	repressor
M00238_1.94d_ENSG00000173673	tabula_muris	shortlist1	hepatocyte	6.6	-0.742784	-1.93105	0	median.expr	ENSG00000173673	HES3	repressor
M00238_1.94d_ENSG00000173673	tabula_muris	shortlist1	keratinocyte	10.7	-0.0457115	-0.254842	0	median.expr	ENSG00000173673	HES3	repressor
M00238_1.94d_ENSG00000173673	tabula_muris	shortlist1	microglial cell	11.9298	0.111251	0.122595	0	median.expr	ENSG00000173673	HES3	activator
M00238_1.94d_ENSG00000173673	tabula_muris	shortlist1	monocyte	9.3	-0.24802	-0.74132	0	median.expr	ENSG00000173673	HES3	repressor
M00238_1.94d_ENSG00000173673	tabula_muris	shortlist1	neuron	12.4	0.167018	0.256696	0	median.expr	ENSG00000173673	HES3	activator
M00238_1.94d_ENSG00000173673	tabula_muris	shortlist1	oligodendrocyte	11.8	0.0954645	0.0846359	0	median.expr	ENSG00000173673	HES3	activator
M00238_1.94d_ENSG00000173673	tabula_muris	shortlist1	skeletal muscle satellite cell	12.419	0.169227	0.262009	0	median.expr	ENSG00000173673	HES3	activator
M00238_1.94d_ENSG00000173673	tabula_muris	shortlist1	T cell	10.5263	-0.0693217	-0.311616	0	median.expr	ENSG00000173673	HES3	repressor
M00238_1.94d_ENSG00000173673	tabula_muris	shortlist1	type B pancreatic cell	12.7	0.201506	0.339628	0	median.expr	ENSG00000173673	HES3	activator
M00238_1.94d_ENSG00000188290	tabula_muris	shortlist1	astrocyte	10.3164	-0.0983871	-0.381508		median.expr	ENSG00000188290	HES4	repressor
M00238_1.94d_ENSG00000188290	tabula_muris	shortlist1	B cell	9.47137	-0.221678	-0.677978		median.expr	ENSG00000188290	HES4	repressor
M00238_1.94d_ENSG00000188290	tabula_muris	shortlist1	bladder cell	12	0.119712	0.142943		median.expr	ENSG00000188290	HES4	activator
M00238_1.94d_ENSG00000188290	tabula_muris	shortlist1	cardiac muscle cell	9.6	-0.202216	-0.631179		median.expr	ENSG00000188290	HES4	repressor
M00238_1.94d_ENSG00000188290	tabula_muris	shortlist1	endothelial cell	12.5862	0.188521	0.308404		median.expr	ENSG00000188290	HES4	activator
M00238_1.94d_ENSG00000188290	tabula_muris	shortlist1	epidermal cell	11.4	0.0457115	-0.0350023		median.expr	ENSG00000188290	HES4	repressor
M00238_1.94d_ENSG00000188290	tabula_muris	shortlist1	epithelial cell	13.0952	0.24572	0.445946		median.expr	ENSG00000188290	HES4	activator
M00238_1.94d_ENSG00000188290	tabula_muris	shortlist1	fibroblast	10.3	-0.100678	-0.387016		median.expr	ENSG00000188290	HES4	repressor
M00238_1.94d_ENSG00000188290	tabula_muris	shortlist1	granulocyte	10.4948	-0.0736541	-0.322034		median.expr	ENSG00000188290	HES4	repressor
M00238_1.94d_ENSG00000188290	tabula_muris	shortlist1	hepatocyte	6.6	-0.742784	-1.93105		median.expr	ENSG00000188290	HES4	repressor
M00238_1.94d_ENSG00000188290	tabula_muris	shortlist1	keratinocyte	10.7	-0.0457115	-0.254842		median.expr	ENSG00000188290	HES4	repressor
M00238_1.94d_ENSG00000188290	tabula_muris	shortlist1	microglial cell	11.9298	0.111251	0.122595		median.expr	ENSG00000188290	HES4	activator
M00238_1.94d_ENSG00000188290	tabula_muris	shortlist1	monocyte	9.3	-0.24802	-0.74132		median.expr	ENSG00000188290	HES4	repressor
M00238_1.94d_ENSG00000188290	tabula_muris	shortlist1	neuron	12.4	0.167018	0.256696		median.expr	ENSG00000188290	HES4	activator
M00238_1.94d_ENSG00000188290	tabula_muris	shortlist1	oligodendrocyte	11.8	0.0954645	0.0846359		median.expr	ENSG00000188290	HES4	activator
M00238_1.94d_ENSG00000188290	tabula_muris	shortlist1	skeletal muscle satellite cell	12.419	0.169227	0.262009		median.expr	ENSG00000188290	HES4	activator
M00238_1.94d_ENSG00000188290	tabula_muris	shortlist1	T cell	10.5263	-0.0693217	-0.311616		median.expr	ENSG00000188290	HES4	repressor
M00238_1.94d_ENSG00000188290	tabula_muris	shortlist1	type B pancreatic cell	12.7	0.201506	0.339628		median.expr	ENSG00000188290	HES4	activator
M00242_1.94d_ENSG00000125878	tabula_muris	shortlist1	astrocyte	16.6437	-0.219	-0.684698	-0.242536	median.expr	ENSG00000125878	TCF15	repressor
M00242_1.94d_ENSG00000125878	tabula_muris	shortlist1	B cell	21.1454	0.126363	0.900199	-0.242536	median.expr	ENSG00000125878	TCF15	activator
M00242_1.94d_ENSG00000125878	tabula_muris	shortlist1	bladder cell	19.1	-0.0204068	0.226661	-0.242536	median.expr	ENSG00000125878	TCF15	activator
M00242_1.94d_ENSG00000125878	tabula_muris	shortlist1	cardiac muscle cell	18.7	-0.0509412	0.0865364	-0.242536	median.expr	ENSG00000125878	TCF15	activator
M08697_1.94d_ENSG00000114861	tabula_muris	shortlist1	endothelial cell	31.8966	-0.163435	-1.16508	0.677759	median.expr	ENSG00000114861	FOXP1	repressor
M00242_1.94d_ENSG00000125878	tabula_muris	shortlist1	epidermal cell	19.8	0.031521	0.464962	-0.242536	median.expr	ENSG00000125878	TCF15	activator
M00242_1.94d_ENSG00000125878	tabula_muris	shortlist1	epithelial cell	19.4444	0.00537858	0.344993	-0.242536	median.expr	ENSG00000125878	TCF15	activator
M00242_1.94d_ENSG00000125878	tabula_muris	shortlist1	fibroblast	20	0.0460206	0.531502	-0.242536	median.expr	ENSG00000125878	TCF15	activator
M00242_1.94d_ENSG00000125878	tabula_muris	shortlist1	granulocyte	17.991	-0.106704	-0.169363	-0.242536	median.expr	ENSG00000125878	TCF15	repressor
M00242_1.94d_ENSG00000125878	tabula_muris	shortlist1	hepatocyte	19.1	-0.0204068	0.226661	-0.242536	median.expr	ENSG00000125878	TCF15	activator
M00242_1.94d_ENSG00000125878	tabula_muris	shortlist1	keratinocyte	19.3	-0.00537858	0.295627	-0.242536	median.expr	ENSG00000125878	TCF15	activator
M00242_1.94d_ENSG00000125878	tabula_muris	shortlist1	microglial cell	18.7719	-0.0454025	0.111954	-0.242536	median.expr	ENSG00000125878	TCF15	activator
M00242_1.94d_ENSG00000125878	tabula_muris	shortlist1	monocyte	20.3	0.0675003	0.630074	-0.242536	median.expr	ENSG00000125878	TCF15	activator
M00242_1.94d_ENSG00000125878	tabula_muris	shortlist1	neuron	17.7	-0.13023	-0.277327	-0.242536	median.expr	ENSG00000125878	TCF15	repressor
M00242_1.94d_ENSG00000125878	tabula_muris	shortlist1	oligodendrocyte	16.4	-0.240284	-0.782372	-0.242536	median.expr	ENSG00000125878	TCF15	repressor
M00242_1.94d_ENSG00000125878	tabula_muris	shortlist1	skeletal muscle satellite cell	23.4341	0.274632	1.58062	-0.242536	median.expr	ENSG00000125878	TCF15	activator
M00242_1.94d_ENSG00000125878	tabula_muris	shortlist1	T cell	19.6944	0.0238058	0.429557	-0.242536	median.expr	ENSG00000125878	TCF15	activator
M00242_1.94d_ENSG00000125878	tabula_muris	shortlist1	type B pancreatic cell	21.3	0.136874	0.948436	-0.242536	median.expr	ENSG00000125878	TCF15	activator
M00242_1.94d_ENSG00000163792	tabula_muris	shortlist1	astrocyte	16.6437	-0.219	-0.684698	0	median.expr	ENSG00000163792	TCF23	repressor
M00242_1.94d_ENSG00000163792	tabula_muris	shortlist1	B cell	21.1454	0.126363	0.900199	0	median.expr	ENSG00000163792	TCF23	activator
M00242_1.94d_ENSG00000163792	tabula_muris	shortlist1	bladder cell	19.1	-0.0204068	0.226661	0	median.expr	ENSG00000163792	TCF23	activator
M00242_1.94d_ENSG00000163792	tabula_muris	shortlist1	cardiac muscle cell	18.7	-0.0509412	0.0865364	0	median.expr	ENSG00000163792	TCF23	activator
M00242_1.94d_ENSG00000163792	tabula_muris	shortlist1	endothelial cell	20.5172	0.0828573	0.700549	0	median.expr	ENSG00000163792	TCF23	activator
M00242_1.94d_ENSG00000163792	tabula_muris	shortlist1	epidermal cell	19.8	0.031521	0.464962	0	median.expr	ENSG00000163792	TCF23	activator
M00242_1.94d_ENSG00000163792	tabula_muris	shortlist1	epithelial cell	19.4444	0.00537858	0.344993	0	median.expr	ENSG00000163792	TCF23	activator
M00242_1.94d_ENSG00000163792	tabula_muris	shortlist1	fibroblast	20	0.0460206	0.531502	0	median.expr	ENSG00000163792	TCF23	activator
M00242_1.94d_ENSG00000163792	tabula_muris	shortlist1	granulocyte	17.991	-0.106704	-0.169363	0	median.expr	ENSG00000163792	TCF23	repressor
M00242_1.94d_ENSG00000163792	tabula_muris	shortlist1	hepatocyte	19.1	-0.0204068	0.226661	0	median.expr	ENSG00000163792	TCF23	activator
M00242_1.94d_ENSG00000163792	tabula_muris	shortlist1	keratinocyte	19.3	-0.00537858	0.295627	0	median.expr	ENSG00000163792	TCF23	activator
M00242_1.94d_ENSG00000163792	tabula_muris	shortlist1	microglial cell	18.7719	-0.0454025	0.111954	0	median.expr	ENSG00000163792	TCF23	activator
M00242_1.94d_ENSG00000163792	tabula_muris	shortlist1	monocyte	20.3	0.0675003	0.630074	0	median.expr	ENSG00000163792	TCF23	activator
M00242_1.94d_ENSG00000163792	tabula_muris	shortlist1	neuron	17.7	-0.13023	-0.277327	0	median.expr	ENSG00000163792	TCF23	repressor
M00242_1.94d_ENSG00000163792	tabula_muris	shortlist1	oligodendrocyte	16.4	-0.240284	-0.782372	0	median.expr	ENSG00000163792	TCF23	repressor
M00242_1.94d_ENSG00000163792	tabula_muris	shortlist1	skeletal muscle satellite cell	23.4341	0.274632	1.58062	0	median.expr	ENSG00000163792	TCF23	activator
M00242_1.94d_ENSG00000163792	tabula_muris	shortlist1	T cell	19.6944	0.0238058	0.429557	0	median.expr	ENSG00000163792	TCF23	activator
M00242_1.94d_ENSG00000163792	tabula_muris	shortlist1	type B pancreatic cell	21.3	0.136874	0.948436	0	median.expr	ENSG00000163792	TCF23	activator
M00242_1.94d_ENSG00000260428	tabula_muris	shortlist1	astrocyte	16.6437	-0.219	-0.684698	0	median.expr	ENSG00000260428	SCX	repressor
M00242_1.94d_ENSG00000260428	tabula_muris	shortlist1	B cell	21.1454	0.126363	0.900199	0	median.expr	ENSG00000260428	SCX	activator
M00242_1.94d_ENSG00000260428	tabula_muris	shortlist1	bladder cell	19.1	-0.0204068	0.226661	0	median.expr	ENSG00000260428	SCX	activator
M00242_1.94d_ENSG00000260428	tabula_muris	shortlist1	cardiac muscle cell	18.7	-0.0509412	0.0865364	0	median.expr	ENSG00000260428	SCX	activator
M00242_1.94d_ENSG00000260428	tabula_muris	shortlist1	endothelial cell	20.5172	0.0828573	0.700549	0	median.expr	ENSG00000260428	SCX	activator
M00242_1.94d_ENSG00000260428	tabula_muris	shortlist1	epidermal cell	19.8	0.031521	0.464962	0	median.expr	ENSG00000260428	SCX	activator
M00242_1.94d_ENSG00000260428	tabula_muris	shortlist1	epithelial cell	19.4444	0.00537858	0.344993	0	median.expr	ENSG00000260428	SCX	activator
M00242_1.94d_ENSG00000260428	tabula_muris	shortlist1	fibroblast	20	0.0460206	0.531502	0	median.expr	ENSG00000260428	SCX	activator
M00242_1.94d_ENSG00000260428	tabula_muris	shortlist1	granulocyte	17.991	-0.106704	-0.169363	0	median.expr	ENSG00000260428	SCX	repressor
M00242_1.94d_ENSG00000260428	tabula_muris	shortlist1	hepatocyte	19.1	-0.0204068	0.226661	0	median.expr	ENSG00000260428	SCX	activator
M00242_1.94d_ENSG00000260428	tabula_muris	shortlist1	keratinocyte	19.3	-0.00537858	0.295627	0	median.expr	ENSG00000260428	SCX	activator
M00242_1.94d_ENSG00000260428	tabula_muris	shortlist1	microglial cell	18.7719	-0.0454025	0.111954	0	median.expr	ENSG00000260428	SCX	activator
M00242_1.94d_ENSG00000260428	tabula_muris	shortlist1	monocyte	20.3	0.0675003	0.630074	0	median.expr	ENSG00000260428	SCX	activator
M00242_1.94d_ENSG00000260428	tabula_muris	shortlist1	neuron	17.7	-0.13023	-0.277327	0	median.expr	ENSG00000260428	SCX	repressor
M00242_1.94d_ENSG00000260428	tabula_muris	shortlist1	oligodendrocyte	16.4	-0.240284	-0.782372	0	median.expr	ENSG00000260428	SCX	repressor
M00242_1.94d_ENSG00000260428	tabula_muris	shortlist1	skeletal muscle satellite cell	23.4341	0.274632	1.58062	0	median.expr	ENSG00000260428	SCX	activator
M00242_1.94d_ENSG00000260428	tabula_muris	shortlist1	T cell	19.6944	0.0238058	0.429557	0	median.expr	ENSG00000260428	SCX	activator
M00242_1.94d_ENSG00000260428	tabula_muris	shortlist1	type B pancreatic cell	21.3	0.136874	0.948436	0	median.expr	ENSG00000260428	SCX	activator
M00255_1.94d_ENSG00000187098	tabula_muris	shortlist1	astrocyte	15.5433	0.0181257	-0.0132505	-0.242536	median.expr	ENSG00000187098	MITF	repressor
M00255_1.94d_ENSG00000187098	tabula_muris	shortlist1	B cell	16.7401	0.125137	0.479014	-0.242536	median.expr	ENSG00000187098	MITF	activator
M00255_1.94d_ENSG00000187098	tabula_muris	shortlist1	bladder cell	15.7	0.0325948	0.0533087	-0.242536	median.expr	ENSG00000187098	MITF	activator
M00255_1.94d_ENSG00000187098	tabula_muris	shortlist1	cardiac muscle cell	14.5	-0.0821169	-0.474377	4.12311	median.expr	ENSG00000187098	MITF	repressor
M00255_1.94d_ENSG00000187098	tabula_muris	shortlist1	endothelial cell	15.1724	-0.0167191	-0.173541	-0.242536	median.expr	ENSG00000187098	MITF	repressor
M00255_1.94d_ENSG00000187098	tabula_muris	shortlist1	epidermal cell	13.4	-0.195937	-0.997961	-0.242536	median.expr	ENSG00000187098	MITF	repressor
M00255_1.94d_ENSG00000187098	tabula_muris	shortlist1	epithelial cell	17.8571	0.218331	0.907717	-0.242536	median.expr	ENSG00000187098	MITF	activator
M00255_1.94d_ENSG00000187098	tabula_muris	shortlist1	fibroblast	15.5	0.0140984	-0.0317765	-0.242536	median.expr	ENSG00000187098	MITF	repressor
M00255_1.94d_ENSG00000187098	tabula_muris	shortlist1	granulocyte	17.2414	0.167705	0.674832	-0.242536	median.expr	ENSG00000187098	MITF	activator
M00255_1.94d_ENSG00000187098	tabula_muris	shortlist1	hepatocyte	12	-0.355135	-1.73029	-0.242536	median.expr	ENSG00000187098	MITF	repressor
M00255_1.94d_ENSG00000187098	tabula_muris	shortlist1	keratinocyte	15.2	-0.0140984	-0.161485	-0.242536	median.expr	ENSG00000187098	MITF	repressor
M00255_1.94d_ENSG00000187098	tabula_muris	shortlist1	microglial cell	16.8421	0.133903	0.519336	-0.242536	median.expr	ENSG00000187098	MITF	activator
M00255_1.94d_ENSG00000187098	tabula_muris	shortlist1	monocyte	15.1	-0.0236212	-0.205291	-0.242536	median.expr	ENSG00000187098	MITF	repressor
M00255_1.94d_ENSG00000187098	tabula_muris	shortlist1	neuron	14.3	-0.102155	-0.566553	-0.242536	median.expr	ENSG00000187098	MITF	repressor
M00255_1.94d_ENSG00000187098	tabula_muris	shortlist1	oligodendrocyte	18	0.229827	0.960599	-0.242536	median.expr	ENSG00000187098	MITF	activator
M00255_1.94d_ENSG00000187098	tabula_muris	shortlist1	skeletal muscle satellite cell	16.8467	0.134292	0.521127	-0.242536	median.expr	ENSG00000187098	MITF	activator
M00255_1.94d_ENSG00000187098	tabula_muris	shortlist1	T cell	15.1104	-0.0226321	-0.200741	-0.242536	median.expr	ENSG00000187098	MITF	repressor
M00255_1.94d_ENSG00000187098	tabula_muris	shortlist1	type B pancreatic cell	13.9	-0.143085	-0.754837	-0.242536	median.expr	ENSG00000187098	MITF	repressor
M00258_1.94d_ENSG00000175727	tabula_muris	shortlist1	astrocyte	17.4691	0.113801	0.290089	-0.41703	median.expr	ENSG00000175727	MLXIP	activator
M00258_1.94d_ENSG00000175727	tabula_muris	shortlist1	B cell	14.978	-0.108158	-0.707299	-0.41703	median.expr	ENSG00000175727	MLXIP	repressor
M00258_1.94d_ENSG00000175727	tabula_muris	shortlist1	bladder cell	17.5	0.116354	0.301564	2.03505	median.expr	ENSG00000175727	MLXIP	activator
M00258_1.94d_ENSG00000175727	tabula_muris	shortlist1	cardiac muscle cell	15.7	-0.0402361	-0.402086	-0.41703	median.expr	ENSG00000175727	MLXIP	repressor
M00258_1.94d_ENSG00000175727	tabula_muris	shortlist1	endothelial cell	15.5172	-0.0571286	-0.477994	-0.41703	median.expr	ENSG00000175727	MLXIP	repressor
M00258_1.94d_ENSG00000175727	tabula_muris	shortlist1	epidermal cell	15.5	-0.0587325	-0.485201	1.02761	median.expr	ENSG00000175727	MLXIP	repressor
M00258_1.94d_ENSG00000175727	tabula_muris	shortlist1	epithelial cell	18.254	0.177209	0.575021	-0.41703	median.expr	ENSG00000175727	MLXIP	activator
M00258_1.94d_ENSG00000175727	tabula_muris	shortlist1	fibroblast	16.5	0.0314653	-0.0798906	-0.41703	median.expr	ENSG00000175727	MLXIP	repressor
M00258_1.94d_ENSG00000175727	tabula_muris	shortlist1	granulocyte	15.8921	-0.0226951	-0.323264	-0.41703	median.expr	ENSG00000175727	MLXIP	repressor
M00258_1.94d_ENSG00000175727	tabula_muris	shortlist1	hepatocyte	14.4	-0.164932	-0.962416	-0.41703	median.expr	ENSG00000175727	MLXIP	repressor
M00258_1.94d_ENSG00000175727	tabula_muris	shortlist1	keratinocyte	16.8	0.0574605	0.0369208	-0.41703	median.expr	ENSG00000175727	MLXIP	activator
M00258_1.94d_ENSG00000175727	tabula_muris	shortlist1	microglial cell	17.7193	0.134321	0.382298	-0.41703	median.expr	ENSG00000175727	MLXIP	activator
M00258_1.94d_ENSG00000175727	tabula_muris	shortlist1	monocyte	15.4	-0.0680704	-0.527161	-0.41703	median.expr	ENSG00000175727	MLXIP	repressor
M00258_1.94d_ENSG00000175727	tabula_muris	shortlist1	neuron	15.1	-0.0964522	-0.654697	-0.41703	median.expr	ENSG00000175727	MLXIP	repressor
M00258_1.94d_ENSG00000175727	tabula_muris	shortlist1	oligodendrocyte	16.4	0.0226951	-0.1193	-0.41703	median.expr	ENSG00000175727	MLXIP	repressor
M00258_1.94d_ENSG00000175727	tabula_muris	shortlist1	skeletal muscle satellite cell	19.3305	0.259875	0.946484	-0.41703	median.expr	ENSG00000175727	MLXIP	activator
M00258_1.94d_ENSG00000175727	tabula_muris	shortlist1	T cell	17.3175	0.101229	0.233597	-0.41703	median.expr	ENSG00000175727	MLXIP	activator
M00258_1.94d_ENSG00000175727	tabula_muris	shortlist1	type B pancreatic cell	14.8	-0.125404	-0.784792	3.19279	median.expr	ENSG00000175727	MLXIP	repressor
M00261_1.94d_ENSG00000261787	tabula_muris	shortlist1	astrocyte	29.9862	0.0825861	0.282878		median.expr	ENSG00000261787	TCF24	activator
M00261_1.94d_ENSG00000261787	tabula_muris	shortlist1	B cell	25.5507	-0.148354	-0.898404		median.expr	ENSG00000261787	TCF24	repressor
M00261_1.94d_ENSG00000261787	tabula_muris	shortlist1	bladder cell	27.6	-0.0370465	-0.329055		median.expr	ENSG00000261787	TCF24	repressor
M00261_1.94d_ENSG00000261787	tabula_muris	shortlist1	cardiac muscle cell	27.7	-0.0318288	-0.302365		median.expr	ENSG00000261787	TCF24	repressor
M00261_1.94d_ENSG00000261787	tabula_muris	shortlist1	endothelial cell	27.7586	-0.0287789	-0.286765		median.expr	ENSG00000261787	TCF24	repressor
M00261_1.94d_ENSG00000261787	tabula_muris	shortlist1	epidermal cell	28.3	-0.000912757	-0.144227		median.expr	ENSG00000261787	TCF24	repressor
M00261_1.94d_ENSG00000261787	tabula_muris	shortlist1	epithelial cell	26.5873	-0.0909774	-0.604916		median.expr	ENSG00000261787	TCF24	repressor
M00261_1.94d_ENSG00000261787	tabula_muris	shortlist1	fibroblast	28.1	-0.0111447	-0.196564		median.expr	ENSG00000261787	TCF24	repressor
M00261_1.94d_ENSG00000261787	tabula_muris	shortlist1	granulocyte	28.3358	0.000912757	-0.134889		median.expr	ENSG00000261787	TCF24	repressor
M00261_1.94d_ENSG00000261787	tabula_muris	shortlist1	hepatocyte	29.7	0.0687481	0.212095		median.expr	ENSG00000261787	TCF24	activator
M00261_1.94d_ENSG00000261787	tabula_muris	shortlist1	keratinocyte	28.9	0.0293547	0.0105941		median.expr	ENSG00000261787	TCF24	activator
M00261_1.94d_ENSG00000261787	tabula_muris	shortlist1	microglial cell	29.1228	0.0404346	0.067269		median.expr	ENSG00000261787	TCF24	activator
M00261_1.94d_ENSG00000261787	tabula_muris	shortlist1	monocyte	28.1	-0.0111447	-0.196564		median.expr	ENSG00000261787	TCF24	repressor
M00261_1.94d_ENSG00000261787	tabula_muris	shortlist1	neuron	29.7	0.0687481	0.212095		median.expr	ENSG00000261787	TCF24	activator
M00261_1.94d_ENSG00000261787	tabula_muris	shortlist1	oligodendrocyte	29.6	0.0638824	0.187207		median.expr	ENSG00000261787	TCF24	activator
M00261_1.94d_ENSG00000261787	tabula_muris	shortlist1	skeletal muscle satellite cell	29.8056	0.0738694	0.238291		median.expr	ENSG00000261787	TCF24	activator
M00261_1.94d_ENSG00000261787	tabula_muris	shortlist1	T cell	24.618	-0.202001	-1.17281		median.expr	ENSG00000261787	TCF24	repressor
M00261_1.94d_ENSG00000261787	tabula_muris	shortlist1	type B pancreatic cell	30.3	0.097603	0.359691		median.expr	ENSG00000261787	TCF24	activator
M00267_1.94d_ENSG00000029153	tabula_muris	shortlist1	astrocyte	15.956	-0.0197991	-0.290452	0	median.expr	ENSG00000029153	ARNTL2	repressor
M00267_1.94d_ENSG00000029153	tabula_muris	shortlist1	B cell	16.5198	0.0303016	-0.101276	0	median.expr	ENSG00000029153	ARNTL2	repressor
M00267_1.94d_ENSG00000029153	tabula_muris	shortlist1	bladder cell	14.1	-0.198202	-0.964086	0	median.expr	ENSG00000029153	ARNTL2	repressor
M00267_1.94d_ENSG00000029153	tabula_muris	shortlist1	cardiac muscle cell	15.2	-0.0898254	-0.554866	0	median.expr	ENSG00000029153	ARNTL2	repressor
M00267_1.94d_ENSG00000029153	tabula_muris	shortlist1	endothelial cell	16.8966	0.0628322	0.0215573	0	median.expr	ENSG00000029153	ARNTL2	activator
M00267_1.94d_ENSG00000029153	tabula_muris	shortlist1	epidermal cell	14.8	-0.128299	-0.700141	0	median.expr	ENSG00000029153	ARNTL2	repressor
M00267_1.94d_ENSG00000029153	tabula_muris	shortlist1	epithelial cell	19.0476	0.235714	0.674346	0	median.expr	ENSG00000029153	ARNTL2	activator
M00267_1.94d_ENSG00000029153	tabula_muris	shortlist1	fibroblast	15.7	-0.0431321	-0.378556	0	median.expr	ENSG00000029153	ARNTL2	repressor
M00267_1.94d_ENSG00000029153	tabula_muris	shortlist1	granulocyte	16.6417	0.0409043	-0.0612406	0	median.expr	ENSG00000029153	ARNTL2	repressor
M00267_1.94d_ENSG00000029153	tabula_muris	shortlist1	hepatocyte	14.3	-0.177882	-0.887359	0	median.expr	ENSG00000029153	ARNTL2	repressor
M00267_1.94d_ENSG00000029153	tabula_muris	shortlist1	keratinocyte	16.4	0.0197991	-0.140932	0	median.expr	ENSG00000029153	ARNTL2	repressor
M00267_1.94d_ENSG00000029153	tabula_muris	shortlist1	microglial cell	17.0175	0.0731262	0.0604266	0	median.expr	ENSG00000029153	ARNTL2	activator
M00267_1.94d_ENSG00000029153	tabula_muris	shortlist1	monocyte	15.9	-0.0248699	-0.309599	0	median.expr	ENSG00000029153	ARNTL2	repressor
M00267_1.94d_ENSG00000029153	tabula_muris	shortlist1	neuron	13.5	-0.260937	-1.20097	0	median.expr	ENSG00000029153	ARNTL2	repressor
M00267_1.94d_ENSG00000029153	tabula_muris	shortlist1	oligodendrocyte	16.8	0.0545646	-0.00966062	0	median.expr	ENSG00000029153	ARNTL2	repressor
M00267_1.94d_ENSG00000029153	tabula_muris	shortlist1	skeletal muscle satellite cell	18.5745	0.199428	0.537332	0	median.expr	ENSG00000029153	ARNTL2	activator
M00267_1.94d_ENSG00000029153	tabula_muris	shortlist1	T cell	17.657	0.126347	0.261386	0	median.expr	ENSG00000029153	ARNTL2	activator
M00267_1.94d_ENSG00000029153	tabula_muris	shortlist1	type B pancreatic cell	14.2	-0.188006	-0.925588	0	median.expr	ENSG00000029153	ARNTL2	repressor
M00400_1.94d_ENSG00000245848	tabula_muris	shortlist1	astrocyte	3.989	-0.204749	-0.513257	-0.599982	median.expr	ENSG00000245848	CEBPA	repressor
M00400_1.94d_ENSG00000245848	tabula_muris	shortlist1	B cell	4.40529	-0.0615387	-0.176089	-0.599982	median.expr	ENSG00000245848	CEBPA	repressor
M00400_1.94d_ENSG00000245848	tabula_muris	shortlist1	bladder cell	3.5	-0.39342	-0.957456	-0.599982	median.expr	ENSG00000245848	CEBPA	repressor
M00400_1.94d_ENSG00000245848	tabula_muris	shortlist1	cardiac muscle cell	3.5	-0.39342	-0.957456	-0.599982	median.expr	ENSG00000245848	CEBPA	repressor
M00400_1.94d_ENSG00000245848	tabula_muris	shortlist1	endothelial cell	5.17241	0.170063	0.369185	-0.599982	median.expr	ENSG00000245848	CEBPA	activator
M00400_1.94d_ENSG00000245848	tabula_muris	shortlist1	epidermal cell	3.8	-0.274775	-0.678124	2.0298	median.expr	ENSG00000245848	CEBPA	repressor
M00400_1.94d_ENSG00000245848	tabula_muris	shortlist1	epithelial cell	7.53968	0.713729	1.64917	-0.599982	median.expr	ENSG00000245848	CEBPA	activator
M00400_1.94d_ENSG00000245848	tabula_muris	shortlist1	fibroblast	5.1	0.149723	0.321296	-0.599982	median.expr	ENSG00000245848	CEBPA	activator
M00400_1.94d_ENSG00000245848	tabula_muris	shortlist1	granulocyte	4.7976	0.0615387	0.11368	-0.599982	median.expr	ENSG00000245848	CEBPA	activator
M00400_1.94d_ENSG00000245848	tabula_muris	shortlist1	hepatocyte	3.9	-0.2373	-0.589895	1.64113	median.expr	ENSG00000245848	CEBPA	repressor
M00400_1.94d_ENSG00000245848	tabula_muris	shortlist1	keratinocyte	4.4	-0.063271	-0.180167	1.90243	median.expr	ENSG00000245848	CEBPA	repressor
M00400_1.94d_ENSG00000245848	tabula_muris	shortlist1	microglial cell	5.08772	0.146245	0.313108	1.56553	median.expr	ENSG00000245848	CEBPA	activator
M00400_1.94d_ENSG00000245848	tabula_muris	shortlist1	monocyte	4.9	0.0920072	0.185413	0.660867	median.expr	ENSG00000245848	CEBPA	activator
M00400_1.94d_ENSG00000245848	tabula_muris	shortlist1	neuron	3.7	-0.313249	-0.768706	-0.599982	median.expr	ENSG00000245848	CEBPA	repressor
M00400_1.94d_ENSG00000245848	tabula_muris	shortlist1	oligodendrocyte	4.3	-0.0964379	-0.258254	-0.599982	median.expr	ENSG00000245848	CEBPA	repressor
M00400_1.94d_ENSG00000245848	tabula_muris	shortlist1	skeletal muscle satellite cell	6.37149	0.470856	1.07736	-0.599982	median.expr	ENSG00000245848	CEBPA	activator
M00400_1.94d_ENSG00000245848	tabula_muris	shortlist1	T cell	5.43294	0.240958	0.536097	-0.599982	median.expr	ENSG00000245848	CEBPA	activator
M00400_1.94d_ENSG00000245848	tabula_muris	shortlist1	type B pancreatic cell	6.1	0.408035	0.929456	-0.599982	median.expr	ENSG00000245848	CEBPA	activator
M00402_1.94d_ENSG00000182158	tabula_muris	shortlist1	astrocyte	20.0825	0.0464046	0.0682586	-0.294387	median.expr	ENSG00000182158	CREB3L2	activator
M00402_1.94d_ENSG00000182158	tabula_muris	shortlist1	B cell	16.0793	-0.274332	-1.36905	-0.294387	median.expr	ENSG00000182158	CREB3L2	repressor
M00402_1.94d_ENSG00000182158	tabula_muris	shortlist1	bladder cell	20.4	0.0690326	0.169661	0.69371	median.expr	ENSG00000182158	CREB3L2	activator
M00402_1.94d_ENSG00000182158	tabula_muris	shortlist1	cardiac muscle cell	16.9	-0.202513	-1.04721	-0.294387	median.expr	ENSG00000182158	CREB3L2	repressor
M00402_1.94d_ENSG00000182158	tabula_muris	shortlist1	endothelial cell	21.5517	0.148267	0.524729	-0.294387	median.expr	ENSG00000182158	CREB3L2	activator
M00402_1.94d_ENSG00000182158	tabula_muris	shortlist1	epidermal cell	17	-0.194002	-1.00906	-0.294387	median.expr	ENSG00000182158	CREB3L2	repressor
M00402_1.94d_ENSG00000182158	tabula_muris	shortlist1	epithelial cell	24.2063	0.315849	1.27571	-0.294387	median.expr	ENSG00000182158	CREB3L2	activator
M00402_1.94d_ENSG00000182158	tabula_muris	shortlist1	fibroblast	20.4	0.0690326	0.169661	-0.294387	median.expr	ENSG00000182158	CREB3L2	activator
M00402_1.94d_ENSG00000182158	tabula_muris	shortlist1	granulocyte	20.3898	0.0683115	0.166429	-0.294387	median.expr	ENSG00000182158	CREB3L2	activator
M00402_1.94d_ENSG00000182158	tabula_muris	shortlist1	hepatocyte	17.4	-0.160449	-0.858706	-0.294387	median.expr	ENSG00000182158	CREB3L2	repressor
M00402_1.94d_ENSG00000182158	tabula_muris	shortlist1	keratinocyte	19.1	-0.0259639	-0.256043	-0.294387	median.expr	ENSG00000182158	CREB3L2	repressor
M00402_1.94d_ENSG00000182158	tabula_muris	shortlist1	microglial cell	20	0.0404635	0.041635	-0.294387	median.expr	ENSG00000182158	CREB3L2	activator
M00402_1.94d_ENSG00000182158	tabula_muris	shortlist1	monocyte	17.3	-0.168764	-0.895969	-0.294387	median.expr	ENSG00000182158	CREB3L2	repressor
M00402_1.94d_ENSG00000182158	tabula_muris	shortlist1	neuron	16.6	-0.228353	-1.163	-0.294387	median.expr	ENSG00000182158	CREB3L2	repressor
M00402_1.94d_ENSG00000182158	tabula_muris	shortlist1	oligodendrocyte	19.8	0.0259639	-0.0233413	-0.294387	median.expr	ENSG00000182158	CREB3L2	repressor
M00402_1.94d_ENSG00000182158	tabula_muris	shortlist1	skeletal muscle satellite cell	22.1382	0.187003	0.698317	-0.294387	median.expr	ENSG00000182158	CREB3L2	activator
M00402_1.94d_ENSG00000182158	tabula_muris	shortlist1	T cell	18.3362	-0.0848448	-0.519903	-0.294387	median.expr	ENSG00000182158	CREB3L2	repressor
M00402_1.94d_ENSG00000182158	tabula_muris	shortlist1	type B pancreatic cell	19.1	-0.0259639	-0.256043	4.01648	median.expr	ENSG00000182158	CREB3L2	repressor
M00424_1.94d_ENSG00000204103	tabula_muris	shortlist1	astrocyte	23.2462	-0.0200073	-0.192818	-0.491346	median.expr	ENSG00000204103	MAFB	repressor
M00424_1.94d_ENSG00000204103	tabula_muris	shortlist1	B cell	25.9912	0.141019	0.745769	-0.491346	median.expr	ENSG00000204103	MAFB	activator
M00424_1.94d_ENSG00000204103	tabula_muris	shortlist1	bladder cell	22.8	-0.0479695	-0.355803	-0.491346	median.expr	ENSG00000204103	MAFB	repressor
M00424_1.94d_ENSG00000204103	tabula_muris	shortlist1	cardiac muscle cell	22.3	-0.0799596	-0.542266	-0.491346	median.expr	ENSG00000204103	MAFB	repressor
M00424_1.94d_ENSG00000204103	tabula_muris	shortlist1	endothelial cell	24.4828	0.0547628	0.243	-0.491346	median.expr	ENSG00000204103	MAFB	activator
M00424_1.94d_ENSG00000204103	tabula_muris	shortlist1	epidermal cell	22	-0.0994998	-0.656161	1.73303	median.expr	ENSG00000204103	MAFB	repressor
M00424_1.94d_ENSG00000204103	tabula_muris	shortlist1	epithelial cell	21.4286	-0.137468	-0.877466	-0.491346	median.expr	ENSG00000204103	MAFB	repressor
M00424_1.94d_ENSG00000204103	tabula_muris	shortlist1	fibroblast	23.9	0.0200073	0.0404181	-0.491346	median.expr	ENSG00000204103	MAFB	activator
M00424_1.94d_ENSG00000204103	tabula_muris	shortlist1	granulocyte	25.0375	0.0870861	0.431405	-0.491346	median.expr	ENSG00000204103	MAFB	activator
M00424_1.94d_ENSG00000204103	tabula_muris	shortlist1	hepatocyte	26.5	0.168989	0.908798	0.382246	median.expr	ENSG00000204103	MAFB	activator
M00424_1.94d_ENSG00000204103	tabula_muris	shortlist1	keratinocyte	23.2	-0.0228785	-0.209553	2.13195	median.expr	ENSG00000204103	MAFB	repressor
M00424_1.94d_ENSG00000204103	tabula_muris	shortlist1	microglial cell	25.4386	0.110016	0.565056	2.63162	median.expr	ENSG00000204103	MAFB	activator
M00424_1.94d_ENSG00000204103	tabula_muris	shortlist1	monocyte	23.1	-0.0291104	-0.245878	-0.491346	median.expr	ENSG00000204103	MAFB	repressor
M00424_1.94d_ENSG00000204103	tabula_muris	shortlist1	neuron	23.9	0.0200073	0.0404181	-0.491346	median.expr	ENSG00000204103	MAFB	activator
M00424_1.94d_ENSG00000204103	tabula_muris	shortlist1	oligodendrocyte	24.4	0.0498779	0.214526	-0.491346	median.expr	ENSG00000204103	MAFB	activator
M00424_1.94d_ENSG00000204103	tabula_muris	shortlist1	skeletal muscle satellite cell	21.7063	-0.118892	-0.769193	-0.491346	median.expr	ENSG00000204103	MAFB	repressor
M00424_1.94d_ENSG00000204103	tabula_muris	shortlist1	T cell	25.4669	0.11162	0.574405	-0.491346	median.expr	ENSG00000204103	MAFB	activator
M00424_1.94d_ENSG00000204103	tabula_muris	shortlist1	type B pancreatic cell	21.7	-0.119308	-0.77162	-0.491346	median.expr	ENSG00000204103	MAFB	repressor
M00497_1.94d_ENSG00000140836	tabula_muris	shortlist1	astrocyte	8.39065	0.0210105	-0.242997	-0.417171	median.expr	ENSG00000140836	ZFHX3	repressor
M00497_1.94d_ENSG00000140836	tabula_muris	shortlist1	B cell	8.14978	-0.0210105	-0.372477	-0.417171	median.expr	ENSG00000140836	ZFHX3	repressor
M00497_1.94d_ENSG00000140836	tabula_muris	shortlist1	bladder cell	8.4	0.0226178	-0.238044	2.05923	median.expr	ENSG00000140836	ZFHX3	repressor
M00497_1.94d_ENSG00000140836	tabula_muris	shortlist1	cardiac muscle cell	8.6	0.0565651	-0.133442	-0.417171	median.expr	ENSG00000140836	ZFHX3	repressor
M00497_1.94d_ENSG00000140836	tabula_muris	shortlist1	endothelial cell	7.75862	-0.0919713	-0.591129	-0.417171	median.expr	ENSG00000140836	ZFHX3	repressor
M00497_1.94d_ENSG00000140836	tabula_muris	shortlist1	epidermal cell	8.1	-0.0298496	-0.399713	-0.417171	median.expr	ENSG00000140836	ZFHX3	repressor
M00497_1.94d_ENSG00000140836	tabula_muris	shortlist1	epithelial cell	9.12698	0.142367	0.130939	-0.417171	median.expr	ENSG00000140836	ZFHX3	activator
M00497_1.94d_ENSG00000140836	tabula_muris	shortlist1	fibroblast	9.3	0.169459	0.21442	-0.417171	median.expr	ENSG00000140836	ZFHX3	activator
M00497_1.94d_ENSG00000140836	tabula_muris	shortlist1	granulocyte	7.04648	-0.230869	-1.01912	-0.417171	median.expr	ENSG00000140836	ZFHX3	repressor
M00497_1.94d_ENSG00000140836	tabula_muris	shortlist1	hepatocyte	8.6	0.0565651	-0.133442	-0.417171	median.expr	ENSG00000140836	ZFHX3	repressor
M00497_1.94d_ENSG00000140836	tabula_muris	shortlist1	keratinocyte	6.7	-0.30361	-1.24326	-0.417171	median.expr	ENSG00000140836	ZFHX3	repressor
M00497_1.94d_ENSG00000140836	tabula_muris	shortlist1	microglial cell	7.89474	-0.0668803	-0.513816	3.17993	median.expr	ENSG00000140836	ZFHX3	repressor
M00497_1.94d_ENSG00000140836	tabula_muris	shortlist1	monocyte	6.6	-0.325305	-1.31011	-0.417171	median.expr	ENSG00000140836	ZFHX3	repressor
M00497_1.94d_ENSG00000140836	tabula_muris	shortlist1	neuron	7.4	-0.160246	-0.801506	-0.417171	median.expr	ENSG00000140836	ZFHX3	repressor
M00497_1.94d_ENSG00000140836	tabula_muris	shortlist1	oligodendrocyte	8.5	0.0396913	-0.185436	-0.417171	median.expr	ENSG00000140836	ZFHX3	repressor
M00497_1.94d_ENSG00000140836	tabula_muris	shortlist1	skeletal muscle satellite cell	9.61123	0.21695	0.360753	-0.417171	median.expr	ENSG00000140836	ZFHX3	activator
M00497_1.94d_ENSG00000140836	tabula_muris	shortlist1	T cell	6.79117	-0.284111	-1.18317	-0.417171	median.expr	ENSG00000140836	ZFHX3	repressor
M00497_1.94d_ENSG00000140836	tabula_muris	shortlist1	type B pancreatic cell	9.1	0.138095	0.117777	1.01842	median.expr	ENSG00000140836	ZFHX3	activator
M00554_1.94d_ENSG00000105610	tabula_muris	shortlist1	astrocyte	56.8088	-0.060696	-0.284129	0	median.expr	ENSG00000105610	KLF1	repressor
M00554_1.94d_ENSG00000105610	tabula_muris	shortlist1	B cell	58.37	-0.0215824	-0.108119	0	median.expr	ENSG00000105610	KLF1	repressor
M00554_1.94d_ENSG00000105610	tabula_muris	shortlist1	bladder cell	60.8	0.0372608	0.156673	0	median.expr	ENSG00000105610	KLF1	activator
M00554_1.94d_ENSG00000105610	tabula_muris	shortlist1	cardiac muscle cell	52.3	-0.18	-0.820992	0	median.expr	ENSG00000105610	KLF1	repressor
M00554_1.94d_ENSG00000105610	tabula_muris	shortlist1	endothelial cell	63.6207	0.102685	0.451082	0	median.expr	ENSG00000105610	KLF1	activator
M00554_1.94d_ENSG00000105610	tabula_muris	shortlist1	epidermal cell	59.1	-0.0036524	-0.027435	0	median.expr	ENSG00000105610	KLF1	repressor
M00554_1.94d_ENSG00000105610	tabula_muris	shortlist1	epithelial cell	65.4762	0.14416	0.637715	0	median.expr	ENSG00000105610	KLF1	activator
M00554_1.94d_ENSG00000105610	tabula_muris	shortlist1	fibroblast	58.3	-0.0233146	-0.115914	0	median.expr	ENSG00000105610	KLF1	repressor
M00554_1.94d_ENSG00000105610	tabula_muris	shortlist1	granulocyte	60.2699	0.0246263	0.0998183	0	median.expr	ENSG00000105610	KLF1	activator
M00554_1.94d_ENSG00000105610	tabula_muris	shortlist1	hepatocyte	42.5	-0.479348	-2.16805	0	median.expr	ENSG00000105610	KLF1	repressor
M00554_1.94d_ENSG00000105610	tabula_muris	shortlist1	keratinocyte	59.4	0.0036524	0.00543638	0	median.expr	ENSG00000105610	KLF1	activator
M00554_1.94d_ENSG00000105610	tabula_muris	shortlist1	microglial cell	55.7895	-0.0868176	-0.401676	0	median.expr	ENSG00000105610	KLF1	repressor
M00554_1.94d_ENSG00000105610	tabula_muris	shortlist1	monocyte	60.1	0.0205545	0.0814951	0	median.expr	ENSG00000105610	KLF1	activator
M00554_1.94d_ENSG00000105610	tabula_muris	shortlist1	neuron	55.1	-0.104758	-0.482408	0	median.expr	ENSG00000105610	KLF1	repressor
M00554_1.94d_ENSG00000105610	tabula_muris	shortlist1	oligodendrocyte	60.2	0.022953	0.0922882	0	median.expr	ENSG00000105610	KLF1	activator
M00554_1.94d_ENSG00000105610	tabula_muris	shortlist1	skeletal muscle satellite cell	63.067	0.0900737	0.39433	0	median.expr	ENSG00000105610	KLF1	activator
M00554_1.94d_ENSG00000105610	tabula_muris	shortlist1	T cell	61.7997	0.0607884	0.262546	0	median.expr	ENSG00000105610	KLF1	activator
M00554_1.94d_ENSG00000105610	tabula_muris	shortlist1	type B pancreatic cell	56.7	-0.0634618	-0.296575	0	median.expr	ENSG00000105610	KLF1	repressor
M00579_1.94d_ENSG00000184937	tabula_muris	shortlist1	astrocyte	51.4443	-0.0431938	-0.26356	0	median.expr	ENSG00000184937	WT1	repressor
M00579_1.94d_ENSG00000184937	tabula_muris	shortlist1	B cell	55.2863	0.0607184	0.455122	0	median.expr	ENSG00000184937	WT1	activator
M00579_1.94d_ENSG00000184937	tabula_muris	shortlist1	bladder cell	59.8	0.173941	1.2382	0	median.expr	ENSG00000184937	WT1	activator
M00579_1.94d_ENSG00000184937	tabula_muris	shortlist1	cardiac muscle cell	47.9	-0.146179	-0.975832	0	median.expr	ENSG00000184937	WT1	repressor
M00579_1.94d_ENSG00000184937	tabula_muris	shortlist1	endothelial cell	55.5172	0.0667311	0.496708	0	median.expr	ENSG00000184937	WT1	activator
M00579_1.94d_ENSG00000184937	tabula_muris	shortlist1	epidermal cell	50.8	-0.0613763	-0.389315	0	median.expr	ENSG00000184937	WT1	repressor
M00579_1.94d_ENSG00000184937	tabula_muris	shortlist1	epithelial cell	51.1905	-0.0503293	-0.312911	0	median.expr	ENSG00000184937	WT1	repressor
M00579_1.94d_ENSG00000184937	tabula_muris	shortlist1	fibroblast	50.1	-0.0813942	-0.527763	0	median.expr	ENSG00000184937	WT1	repressor
M00579_1.94d_ENSG00000184937	tabula_muris	shortlist1	granulocyte	53.8231	0.0220204	0.187478	0	median.expr	ENSG00000184937	WT1	activator
M00579_1.94d_ENSG00000184937	tabula_muris	shortlist1	hepatocyte	44.4	-0.255645	-1.73293	0	median.expr	ENSG00000184937	WT1	repressor
M00579_1.94d_ENSG00000184937	tabula_muris	shortlist1	keratinocyte	49.1	-0.110482	-0.72894	0	median.expr	ENSG00000184937	WT1	repressor
M00579_1.94d_ENSG00000184937	tabula_muris	shortlist1	microglial cell	54.7368	0.0463074	0.355453	0	median.expr	ENSG00000184937	WT1	activator
M00579_1.94d_ENSG00000184937	tabula_muris	shortlist1	monocyte	53.1	0.00250711	0.0525186	0	median.expr	ENSG00000184937	WT1	activator
M00579_1.94d_ENSG00000184937	tabula_muris	shortlist1	neuron	53.2	0.00522149	0.071292	0	median.expr	ENSG00000184937	WT1	activator
M00579_1.94d_ENSG00000184937	tabula_muris	shortlist1	oligodendrocyte	53.5	0.0133341	0.127401	0	median.expr	ENSG00000184937	WT1	activator
M00579_1.94d_ENSG00000184937	tabula_muris	shortlist1	skeletal muscle satellite cell	52.9158	-0.00250711	0.0178391	0	median.expr	ENSG00000184937	WT1	activator
M00579_1.94d_ENSG00000184937	tabula_muris	shortlist1	T cell	53.82	0.0219385	0.186911	0	median.expr	ENSG00000184937	WT1	activator
M00579_1.94d_ENSG00000184937	tabula_muris	shortlist1	type B pancreatic cell	51.9	-0.0304702	-0.175561	0	median.expr	ENSG00000184937	WT1	repressor
M00582_1.94d_ENSG00000197343	tabula_muris	shortlist1	astrocyte	16.5062	-0.00408805	-0.024228	-0.664184	median.expr	ENSG00000197343	ZNF655	repressor
M00582_1.94d_ENSG00000197343	tabula_muris	shortlist1	B cell	14.5374	-0.187321	-0.845528	-0.664184	median.expr	ENSG00000197343	ZNF655	repressor
M00582_1.94d_ENSG00000197343	tabula_muris	shortlist1	bladder cell	15.9	-0.0580684	-0.266182	2.08321	median.expr	ENSG00000197343	ZNF655	repressor
M00582_1.94d_ENSG00000197343	tabula_muris	shortlist1	cardiac muscle cell	18.1	0.128895	0.571834	-0.664184	median.expr	ENSG00000197343	ZNF655	activator
M00582_1.94d_ENSG00000197343	tabula_muris	shortlist1	endothelial cell	14.6552	-0.175685	-0.793371	-0.664184	median.expr	ENSG00000197343	ZNF655	repressor
M00582_1.94d_ENSG00000197343	tabula_muris	shortlist1	epidermal cell	17.2	0.0553134	0.242025	1.77286	median.expr	ENSG00000197343	ZNF655	activator
M00582_1.94d_ENSG00000197343	tabula_muris	shortlist1	epithelial cell	17.0635	0.0438177	0.190498	-0.664184	median.expr	ENSG00000197343	ZNF655	activator
M00582_1.94d_ENSG00000197343	tabula_muris	shortlist1	fibroblast	14.8	-0.161498	-0.72978	-0.664184	median.expr	ENSG00000197343	ZNF655	repressor
M00582_1.94d_ENSG00000197343	tabula_muris	shortlist1	granulocyte	17.2414	0.05878	0.257563	-0.664184	median.expr	ENSG00000197343	ZNF655	activator
M00582_1.94d_ENSG00000197343	tabula_muris	shortlist1	hepatocyte	16.7	0.0127529	0.0512575	0.464795	median.expr	ENSG00000197343	ZNF655	activator
M00582_1.94d_ENSG00000197343	tabula_muris	shortlist1	keratinocyte	16.6	0.00408805	0.0124194	1.34169	median.expr	ENSG00000197343	ZNF655	activator
M00582_1.94d_ENSG00000197343	tabula_muris	shortlist1	microglial cell	18.0702	0.126515	0.56117	-0.664184	median.expr	ENSG00000197343	ZNF655	activator
M00582_1.94d_ENSG00000197343	tabula_muris	shortlist1	monocyte	14.5	-0.191042	-0.862205	-0.664184	median.expr	ENSG00000197343	ZNF655	repressor
M00582_1.94d_ENSG00000197343	tabula_muris	shortlist1	neuron	17.2	0.0553134	0.242025	-0.664184	median.expr	ENSG00000197343	ZNF655	activator
M00582_1.94d_ENSG00000197343	tabula_muris	shortlist1	oligodendrocyte	15.5	-0.094827	-0.430943	-0.664184	median.expr	ENSG00000197343	ZNF655	repressor
M00582_1.94d_ENSG00000197343	tabula_muris	shortlist1	skeletal muscle satellite cell	15.6587	-0.0801264	-0.365052	1.67572	median.expr	ENSG00000197343	ZNF655	repressor
M00582_1.94d_ENSG00000197343	tabula_muris	shortlist1	T cell	15.9593	-0.0527021	-0.242129	-0.664184	median.expr	ENSG00000197343	ZNF655	repressor
M00582_1.94d_ENSG00000197343	tabula_muris	shortlist1	type B pancreatic cell	16.6	0.00408805	0.0124194	0.631948	median.expr	ENSG00000197343	ZNF655	activator
M00592_1.94d_ENSG00000130182	tabula_muris	shortlist1	astrocyte	27.2352	-0.0748478	-0.275549	0	median.expr	ENSG00000130182	ZSCAN10	repressor
M00592_1.94d_ENSG00000130182	tabula_muris	shortlist1	B cell	29.0749	0.0194527	0.325481	0	median.expr	ENSG00000130182	ZSCAN10	activator
M00592_1.94d_ENSG00000130182	tabula_muris	shortlist1	bladder cell	27.6	-0.0556527	-0.153208	0	median.expr	ENSG00000130182	ZSCAN10	repressor
M00592_1.94d_ENSG00000130182	tabula_muris	shortlist1	cardiac muscle cell	27.1	-0.0820281	-0.321313	0	median.expr	ENSG00000130182	ZSCAN10	repressor
M00592_1.94d_ENSG00000130182	tabula_muris	shortlist1	endothelial cell	32.069	0.160857	1.22673	0	median.expr	ENSG00000130182	ZSCAN10	activator
M00592_1.94d_ENSG00000130182	tabula_muris	shortlist1	epidermal cell	28.9	0.0107485	0.270005	0	median.expr	ENSG00000130182	ZSCAN10	activator
M00592_1.94d_ENSG00000130182	tabula_muris	shortlist1	epithelial cell	28.5714	-0.00574782	0.164864	0	median.expr	ENSG00000130182	ZSCAN10	activator
M00592_1.94d_ENSG00000130182	tabula_muris	shortlist1	fibroblast	31.1	0.116594	0.944614	0	median.expr	ENSG00000130182	ZSCAN10	activator
M00592_1.94d_ENSG00000130182	tabula_muris	shortlist1	granulocyte	29.0855	0.019977	0.328823	0	median.expr	ENSG00000130182	ZSCAN10	activator
M00592_1.94d_ENSG00000130182	tabula_muris	shortlist1	hepatocyte	27	-0.0873616	-0.355306	0	median.expr	ENSG00000130182	ZSCAN10	repressor
M00592_1.94d_ENSG00000130182	tabula_muris	shortlist1	keratinocyte	28.8	0.00574782	0.238132	0	median.expr	ENSG00000130182	ZSCAN10	activator
M00592_1.94d_ENSG00000130182	tabula_muris	shortlist1	microglial cell	27.7193	-0.0494303	-0.113548	0	median.expr	ENSG00000130182	ZSCAN10	repressor
M00592_1.94d_ENSG00000130182	tabula_muris	shortlist1	monocyte	30.4	0.0837503	0.735286	0	median.expr	ENSG00000130182	ZSCAN10	activator
M00592_1.94d_ENSG00000130182	tabula_muris	shortlist1	neuron	27.2	-0.0767143	-0.287445	0	median.expr	ENSG00000130182	ZSCAN10	repressor
M00592_1.94d_ENSG00000130182	tabula_muris	shortlist1	oligodendrocyte	26.9	-0.0927148	-0.389425	0	median.expr	ENSG00000130182	ZSCAN10	repressor
M00592_1.94d_ENSG00000130182	tabula_muris	shortlist1	skeletal muscle satellite cell	30.4536	0.0862901	0.751473	0	median.expr	ENSG00000130182	ZSCAN10	activator
M00592_1.94d_ENSG00000130182	tabula_muris	shortlist1	T cell	31.4092	0.130865	1.03557	0	median.expr	ENSG00000130182	ZSCAN10	activator
M00592_1.94d_ENSG00000130182	tabula_muris	shortlist1	type B pancreatic cell	26.3	-0.125258	-0.596842	0	median.expr	ENSG00000130182	ZSCAN10	repressor
M00600_1.94d_ENSG00000118263	tabula_muris	shortlist1	astrocyte	50.4814	-0.109481	-0.555215	-0.345199	median.expr	ENSG00000118263	KLF7	repressor
M00600_1.94d_ENSG00000118263	tabula_muris	shortlist1	B cell	56.3877	0.0501461	0.321393	-0.345199	median.expr	ENSG00000118263	KLF7	activator
M00600_1.94d_ENSG00000118263	tabula_muris	shortlist1	bladder cell	54.1	-0.00960496	-0.00673626	3.4099	median.expr	ENSG00000118263	KLF7	repressor
M00600_1.94d_ENSG00000118263	tabula_muris	shortlist1	cardiac muscle cell	48.6	-0.164277	-0.856136	-0.345199	median.expr	ENSG00000118263	KLF7	repressor
M06920_1.94d_ENSG00000125347	tabula_muris	shortlist1	endothelial cell	47.2414	-0.0523305	-0.418674	0.907415	median.expr	ENSG00000125347	IRF1	repressor
M00600_1.94d_ENSG00000118263	tabula_muris	shortlist1	epidermal cell	54.7	0.00630728	0.0806475	-0.345199	median.expr	ENSG00000118263	KLF7	activator
M00600_1.94d_ENSG00000118263	tabula_muris	shortlist1	epithelial cell	61.9048	0.184817	1.06095	-0.345199	median.expr	ENSG00000118263	KLF7	activator
M00600_1.94d_ENSG00000118263	tabula_muris	shortlist1	fibroblast	53.6	-0.0230006	-0.0802996	-0.345199	median.expr	ENSG00000118263	KLF7	repressor
M00600_1.94d_ENSG00000118263	tabula_muris	shortlist1	granulocyte	54.4228	-0.00102267	0.0403943	-0.345199	median.expr	ENSG00000118263	KLF7	activator
M00600_1.94d_ENSG00000118263	tabula_muris	shortlist1	hepatocyte	40.5	-0.427312	-2.30062	-0.345199	median.expr	ENSG00000118263	KLF7	repressor
M00600_1.94d_ENSG00000118263	tabula_muris	shortlist1	keratinocyte	57.4	0.0758172	0.462369	-0.345199	median.expr	ENSG00000118263	KLF7	activator
M00600_1.94d_ENSG00000118263	tabula_muris	shortlist1	microglial cell	51.2281	-0.088299	-0.438893	-0.345199	median.expr	ENSG00000118263	KLF7	repressor
M00600_1.94d_ENSG00000118263	tabula_muris	shortlist1	monocyte	54.5	0.00102267	0.0516266	-0.345199	median.expr	ENSG00000118263	KLF7	activator
M00600_1.94d_ENSG00000118263	tabula_muris	shortlist1	neuron	47.3	-0.203393	-1.07095	-0.345199	median.expr	ENSG00000118263	KLF7	repressor
M00600_1.94d_ENSG00000118263	tabula_muris	shortlist1	oligodendrocyte	55.4	0.0246524	0.181392	-0.345199	median.expr	ENSG00000118263	KLF7	activator
M00600_1.94d_ENSG00000118263	tabula_muris	shortlist1	skeletal muscle satellite cell	57.6674	0.0825221	0.499189	-0.345199	median.expr	ENSG00000118263	KLF7	activator
M00600_1.94d_ENSG00000118263	tabula_muris	shortlist1	T cell	58.9134	0.113363	0.668553	-0.345199	median.expr	ENSG00000118263	KLF7	activator
M00600_1.94d_ENSG00000118263	tabula_muris	shortlist1	type B pancreatic cell	51.3	-0.0862747	-0.427777	-0.345199	median.expr	ENSG00000118263	KLF7	repressor
M00608_1.94d_ENSG00000126804	tabula_muris	shortlist1	astrocyte	14.3054	-0.0186384	-0.0883472	0	median.expr	ENSG00000126804	ZBTB1	repressor
M00608_1.94d_ENSG00000126804	tabula_muris	shortlist1	B cell	16.0793	0.15001	0.674325	0	median.expr	ENSG00000126804	ZBTB1	activator
M00608_1.94d_ENSG00000126804	tabula_muris	shortlist1	bladder cell	15.1	0.0593539	0.264355	0	median.expr	ENSG00000126804	ZBTB1	activator
M00608_1.94d_ENSG00000126804	tabula_muris	shortlist1	cardiac muscle cell	13.7	-0.0810188	-0.370448	0	median.expr	ENSG00000126804	ZBTB1	repressor
M00608_1.94d_ENSG00000126804	tabula_muris	shortlist1	endothelial cell	14.4828	-0.000858236	-0.00794041	0	median.expr	ENSG00000126804	ZBTB1	repressor
M00608_1.94d_ENSG00000126804	tabula_muris	shortlist1	epidermal cell	12.6	-0.201771	-0.916523	0	median.expr	ENSG00000126804	ZBTB1	repressor
M00608_1.94d_ENSG00000126804	tabula_muris	shortlist1	epithelial cell	14.6825	0.0189069	0.0814428	0	median.expr	ENSG00000126804	ZBTB1	activator
M00608_1.94d_ENSG00000126804	tabula_muris	shortlist1	fibroblast	12.6	-0.201771	-0.916523	0	median.expr	ENSG00000126804	ZBTB1	repressor
M00608_1.94d_ENSG00000126804	tabula_muris	shortlist1	granulocyte	13.943	-0.0556507	-0.255727	0	median.expr	ENSG00000126804	ZBTB1	repressor
M00608_1.94d_ENSG00000126804	tabula_muris	shortlist1	hepatocyte	10.6	-0.45113	-2.04419	0	median.expr	ENSG00000126804	ZBTB1	repressor
M00608_1.94d_ENSG00000126804	tabula_muris	shortlist1	keratinocyte	12.8	-0.179051	-0.813776	0	median.expr	ENSG00000126804	ZBTB1	repressor
M00608_1.94d_ENSG00000126804	tabula_muris	shortlist1	microglial cell	13.1579	-0.139266	-0.633858	0	median.expr	ENSG00000126804	ZBTB1	repressor
M00608_1.94d_ENSG00000126804	tabula_muris	shortlist1	monocyte	14.5	0.000858236	-0.000178051	0	median.expr	ENSG00000126804	ZBTB1	repressor
M00608_1.94d_ENSG00000126804	tabula_muris	shortlist1	neuron	15.2	0.0688767	0.30742	0	median.expr	ENSG00000126804	ZBTB1	activator
M00608_1.94d_ENSG00000126804	tabula_muris	shortlist1	oligodendrocyte	17	0.23034	1.0376	0	median.expr	ENSG00000126804	ZBTB1	activator
M00608_1.94d_ENSG00000126804	tabula_muris	shortlist1	skeletal muscle satellite cell	15.1188	0.0611481	0.272469	0	median.expr	ENSG00000126804	ZBTB1	activator
M00608_1.94d_ENSG00000126804	tabula_muris	shortlist1	T cell	15.9593	0.139198	0.625434	0	median.expr	ENSG00000126804	ZBTB1	activator
M00608_1.94d_ENSG00000126804	tabula_muris	shortlist1	type B pancreatic cell	16	0.142877	0.642071	0	median.expr	ENSG00000126804	ZBTB1	activator
M00610_1.94d_ENSG00000119138	tabula_muris	shortlist1	astrocyte	5.22696	0.00373026	0.152973	0.470934	median.expr	ENSG00000119138	KLF9	activator
M00610_1.94d_ENSG00000119138	tabula_muris	shortlist1	B cell	3.52423	-0.564934	-1.2771	-1.49198	median.expr	ENSG00000119138	KLF9	repressor
M00610_1.94d_ENSG00000119138	tabula_muris	shortlist1	bladder cell	4.3	-0.277905	-0.55528	1.23511	median.expr	ENSG00000119138	KLF9	repressor
M00610_1.94d_ENSG00000119138	tabula_muris	shortlist1	cardiac muscle cell	6.1	0.226567	0.71336	-0.216316	median.expr	ENSG00000119138	KLF9	activator
M06097_1.94d_ENSG00000203883	tabula_muris	shortlist1	endothelial cell	22.5862	-0.0635816	-0.379749	4.12311	median.expr	ENSG00000203883	SOX18	repressor
M00610_1.94d_ENSG00000119138	tabula_muris	shortlist1	epidermal cell	5.2	-0.00373026	0.134211	0.611768	median.expr	ENSG00000119138	KLF9	activator
M00610_1.94d_ENSG00000119138	tabula_muris	shortlist1	epithelial cell	5.55556	0.0916893	0.374171	0.585762	median.expr	ENSG00000119138	KLF9	activator
M00610_1.94d_ENSG00000119138	tabula_muris	shortlist1	fibroblast	4.9	-0.0894601	-0.0813812	1.04126	median.expr	ENSG00000119138	KLF9	repressor
M00610_1.94d_ENSG00000119138	tabula_muris	shortlist1	granulocyte	4.7976	-0.119929	-0.158003	-1.49198	median.expr	ENSG00000119138	KLF9	repressor
M00610_1.94d_ENSG00000119138	tabula_muris	shortlist1	hepatocyte	5.9	0.178473	0.592414	-0.314001	median.expr	ENSG00000119138	KLF9	activator
M00610_1.94d_ENSG00000119138	tabula_muris	shortlist1	keratinocyte	4.3	-0.277905	-0.55528	0.464917	median.expr	ENSG00000119138	KLF9	repressor
M00610_1.94d_ENSG00000119138	tabula_muris	shortlist1	microglial cell	5.26316	0.0136868	0.178011	-1.49198	median.expr	ENSG00000119138	KLF9	activator
M00610_1.94d_ENSG00000119138	tabula_muris	shortlist1	monocyte	5	-0.0603138	-0.00808438	-1.49198	median.expr	ENSG00000119138	KLF9	repressor
M00610_1.94d_ENSG00000119138	tabula_muris	shortlist1	neuron	5.6	0.103185	0.40308	0.685894	median.expr	ENSG00000119138	KLF9	activator
M00610_1.94d_ENSG00000119138	tabula_muris	shortlist1	oligodendrocyte	5.2	-0.00373026	0.134211	0.443517	median.expr	ENSG00000119138	KLF9	activator
M00610_1.94d_ENSG00000119138	tabula_muris	shortlist1	skeletal muscle satellite cell	6.69546	0.360942	1.05128	1.23949	median.expr	ENSG00000119138	KLF9	activator
M00610_1.94d_ENSG00000119138	tabula_muris	shortlist1	T cell	6.62139	0.344893	1.01092	-1.49198	median.expr	ENSG00000119138	KLF9	activator
M00610_1.94d_ENSG00000119138	tabula_muris	shortlist1	type B pancreatic cell	6.3	0.27311	0.830405	0.500554	median.expr	ENSG00000119138	KLF9	activator
M00616_1.94d_ENSG00000102349	tabula_muris	shortlist1	astrocyte	52.2696	-0.11483	-0.562091	0	median.expr	ENSG00000102349	KLF8	repressor
M00616_1.94d_ENSG00000102349	tabula_muris	shortlist1	B cell	57.2687	0.0169454	0.22151	0	median.expr	ENSG00000102349	KLF8	activator
M00616_1.94d_ENSG00000102349	tabula_muris	shortlist1	bladder cell	56.6	0	0.120745	0	median.expr	ENSG00000102349	KLF8	activator
M00616_1.94d_ENSG00000102349	tabula_muris	shortlist1	cardiac muscle cell	49.9	-0.181762	-0.960105	0	median.expr	ENSG00000102349	KLF8	repressor
M00616_1.94d_ENSG00000102349	tabula_muris	shortlist1	endothelial cell	61.5517	0.120997	0.840255	0	median.expr	ENSG00000102349	KLF8	activator
M00616_1.94d_ENSG00000102349	tabula_muris	shortlist1	epidermal cell	57.2	0.0152131	0.211209	0	median.expr	ENSG00000102349	KLF8	activator
M00616_1.94d_ENSG00000102349	tabula_muris	shortlist1	epithelial cell	65.4762	0.210168	1.37051	0	median.expr	ENSG00000102349	KLF8	activator
M00616_1.94d_ENSG00000102349	tabula_muris	shortlist1	fibroblast	56.2	-0.0102319	0.0599005	0	median.expr	ENSG00000102349	KLF8	activator
M00616_1.94d_ENSG00000102349	tabula_muris	shortlist1	granulocyte	56.8216	0.00563713	0.154266	0	median.expr	ENSG00000102349	KLF8	activator
M00616_1.94d_ENSG00000102349	tabula_muris	shortlist1	hepatocyte	44	-0.363299	-2.03961	0	median.expr	ENSG00000102349	KLF8	repressor
M00616_1.94d_ENSG00000102349	tabula_muris	shortlist1	keratinocyte	57.1	0.0126887	0.196198	0	median.expr	ENSG00000102349	KLF8	activator
M00616_1.94d_ENSG00000102349	tabula_muris	shortlist1	microglial cell	54.0351	-0.0669055	-0.277109	0	median.expr	ENSG00000102349	KLF8	repressor
M00616_1.94d_ENSG00000102349	tabula_muris	shortlist1	monocyte	55.1	-0.0387497	-0.109681	0	median.expr	ENSG00000102349	KLF8	repressor
M00616_1.94d_ENSG00000102349	tabula_muris	shortlist1	neuron	48.1	-0.234765	-1.27529	0	median.expr	ENSG00000102349	KLF8	repressor
M00616_1.94d_ENSG00000102349	tabula_muris	shortlist1	oligodendrocyte	56.6	0	0.120745	0	median.expr	ENSG00000102349	KLF8	activator
M00616_1.94d_ENSG00000102349	tabula_muris	shortlist1	skeletal muscle satellite cell	59.8272	0.0799998	0.596464	0	median.expr	ENSG00000102349	KLF8	activator
M00616_1.94d_ENSG00000102349	tabula_muris	shortlist1	T cell	59.9321	0.0825266	0.611489	0	median.expr	ENSG00000102349	KLF8	activator
M00616_1.94d_ENSG00000102349	tabula_muris	shortlist1	type B pancreatic cell	53.5	-0.0812632	-0.362487	0	median.expr	ENSG00000102349	KLF8	repressor
M00623_1.94d_ENSG00000164011	tabula_muris	shortlist1	astrocyte	20.2201	0.0974027	0.523501	-0.297283	median.expr	ENSG00000164011	ZNF691	activator
M00623_1.94d_ENSG00000164011	tabula_muris	shortlist1	B cell	20.4846	0.116152	0.595652	-0.297283	median.expr	ENSG00000164011	ZNF691	activator
M00623_1.94d_ENSG00000164011	tabula_muris	shortlist1	bladder cell	21.6	0.192645	0.89001	-0.297283	median.expr	ENSG00000164011	ZNF691	activator
M00623_1.94d_ENSG00000164011	tabula_muris	shortlist1	cardiac muscle cell	19.3	0.0302146	0.26495	0.754436	median.expr	ENSG00000164011	ZNF691	activator
M00623_1.94d_ENSG00000164011	tabula_muris	shortlist1	endothelial cell	16.7241	-0.176454	-0.530346	-0.297283	median.expr	ENSG00000164011	ZNF691	repressor
M00623_1.94d_ENSG00000164011	tabula_muris	shortlist1	epidermal cell	18.3	-0.0465426	-0.0304238	-0.297283	median.expr	ENSG00000164011	ZNF691	repressor
M00623_1.94d_ENSG00000164011	tabula_muris	shortlist1	epithelial cell	17.4603	-0.114306	-0.29119	-0.297283	median.expr	ENSG00000164011	ZNF691	repressor
M00623_1.94d_ENSG00000164011	tabula_muris	shortlist1	fibroblast	18.6	-0.0230836	0.0598501	-0.297283	median.expr	ENSG00000164011	ZNF691	activator
M00623_1.94d_ENSG00000164011	tabula_muris	shortlist1	granulocyte	19.6402	0.0554219	0.361952	-0.297283	median.expr	ENSG00000164011	ZNF691	activator
M00623_1.94d_ENSG00000164011	tabula_muris	shortlist1	hepatocyte	23	0.283248	1.23866	-0.297283	median.expr	ENSG00000164011	ZNF691	activator
M00623_1.94d_ENSG00000164011	tabula_muris	shortlist1	keratinocyte	18.9	0	0.14868	-0.297283	median.expr	ENSG00000164011	ZNF691	activator
M00623_1.94d_ENSG00000164011	tabula_muris	shortlist1	microglial cell	21.5789	0.191238	0.884596	4.0021	median.expr	ENSG00000164011	ZNF691	activator
M00623_1.94d_ENSG00000164011	tabula_muris	shortlist1	monocyte	17.7	-0.0946369	-0.215499	-0.297283	median.expr	ENSG00000164011	ZNF691	repressor
M00623_1.94d_ENSG00000164011	tabula_muris	shortlist1	neuron	18.7	-0.015348	0.0896182	-0.297283	median.expr	ENSG00000164011	ZNF691	activator
M00623_1.94d_ENSG00000164011	tabula_muris	shortlist1	oligodendrocyte	18.3	-0.0465426	-0.0304238	-0.297283	median.expr	ENSG00000164011	ZNF691	repressor
M00623_1.94d_ENSG00000164011	tabula_muris	shortlist1	skeletal muscle satellite cell	16.1987	-0.222508	-0.707567	-0.297283	median.expr	ENSG00000164011	ZNF691	repressor
M00623_1.94d_ENSG00000164011	tabula_muris	shortlist1	T cell	19.1851	0.021597	0.231788	-0.297283	median.expr	ENSG00000164011	ZNF691	activator
M00623_1.94d_ENSG00000164011	tabula_muris	shortlist1	type B pancreatic cell	18.9	0	0.14868	-0.297283	median.expr	ENSG00000164011	ZNF691	activator
M00636_1.94d_ENSG00000043355	tabula_muris	shortlist1	astrocyte	34.663	-0.092166	-0.465499	0	median.expr	ENSG00000043355	ZIC2	repressor
M00636_1.94d_ENSG00000043355	tabula_muris	shortlist1	B cell	39.6476	0.10167	0.300985	0	median.expr	ENSG00000043355	ZIC2	activator
M00636_1.94d_ENSG00000043355	tabula_muris	shortlist1	bladder cell	37.1	0.00585671	-0.0778891	0	median.expr	ENSG00000043355	ZIC2	repressor
M00636_1.94d_ENSG00000043355	tabula_muris	shortlist1	cardiac muscle cell	31.9	-0.212006	-0.93938	0	median.expr	ENSG00000043355	ZIC2	repressor
M00636_1.94d_ENSG00000043355	tabula_muris	shortlist1	endothelial cell	41.3793	0.163347	0.544873	0	median.expr	ENSG00000043355	ZIC2	activator
M00636_1.94d_ENSG00000043355	tabula_muris	shortlist1	epidermal cell	35.7	-0.0496384	-0.297333	0	median.expr	ENSG00000043355	ZIC2	repressor
M00636_1.94d_ENSG00000043355	tabula_muris	shortlist1	epithelial cell	43.254	0.22727	0.797642	0	median.expr	ENSG00000043355	ZIC2	activator
M00636_1.94d_ENSG00000043355	tabula_muris	shortlist1	fibroblast	37.4	0.0174758	-0.0319439	0	median.expr	ENSG00000043355	ZIC2	repressor
M00636_1.94d_ENSG00000043355	tabula_muris	shortlist1	granulocyte	37.1814	0.00901898	-0.0653846	0	median.expr	ENSG00000043355	ZIC2	repressor
M00636_1.94d_ENSG00000043355	tabula_muris	shortlist1	hepatocyte	30.2	-0.291014	-1.2518	0	median.expr	ENSG00000043355	ZIC2	repressor
M00636_1.94d_ENSG00000043355	tabula_muris	shortlist1	keratinocyte	33.9	-0.124277	-0.592476	0	median.expr	ENSG00000043355	ZIC2	repressor
M00636_1.94d_ENSG00000043355	tabula_muris	shortlist1	microglial cell	38.4211	0.0563346	0.121715	0	median.expr	ENSG00000043355	ZIC2	activator
M00636_1.94d_ENSG00000043355	tabula_muris	shortlist1	monocyte	35.1	-0.0740914	-0.394027	0	median.expr	ENSG00000043355	ZIC2	repressor
M00636_1.94d_ENSG00000043355	tabula_muris	shortlist1	neuron	33.6	-0.137101	-0.643186	0	median.expr	ENSG00000043355	ZIC2	repressor
M00636_1.94d_ENSG00000043355	tabula_muris	shortlist1	oligodendrocyte	36.8	-0.00585671	-0.124207	0	median.expr	ENSG00000043355	ZIC2	repressor
M00636_1.94d_ENSG00000043355	tabula_muris	shortlist1	skeletal muscle satellite cell	39.7408	0.105059	0.314386	0	median.expr	ENSG00000043355	ZIC2	activator
M00636_1.94d_ENSG00000043355	tabula_muris	shortlist1	T cell	39.0492	0.0797318	0.214234	0	median.expr	ENSG00000043355	ZIC2	activator
M00636_1.94d_ENSG00000043355	tabula_muris	shortlist1	type B pancreatic cell	36.4	-0.021624	-0.186556	0	median.expr	ENSG00000043355	ZIC2	repressor
M00638_1.94d_ENSG00000185670	tabula_muris	shortlist1	astrocyte	25.8597	-0.00779556	0.224094	0	median.expr	ENSG00000185670	ZBTB3	activator
M00638_1.94d_ENSG00000185670	tabula_muris	shortlist1	B cell	27.0925	0.0593932	0.769407	0	median.expr	ENSG00000185670	ZBTB3	activator
M00638_1.94d_ENSG00000185670	tabula_muris	shortlist1	bladder cell	28.2	0.117194	1.23853	0	median.expr	ENSG00000185670	ZBTB3	activator
M00638_1.94d_ENSG00000185670	tabula_muris	shortlist1	cardiac muscle cell	24.8	-0.0681608	-0.265839	0	median.expr	ENSG00000185670	ZBTB3	repressor
M00638_1.94d_ENSG00000185670	tabula_muris	shortlist1	endothelial cell	26.3793	0.0209059	0.457039	0	median.expr	ENSG00000185670	ZBTB3	activator
M00638_1.94d_ENSG00000185670	tabula_muris	shortlist1	epidermal cell	24.7	-0.0739899	-0.313149	0	median.expr	ENSG00000185670	ZBTB3	repressor
M00638_1.94d_ENSG00000185670	tabula_muris	shortlist1	epithelial cell	26.5873	0.0322364	0.548999	0	median.expr	ENSG00000185670	ZBTB3	activator
M00638_1.94d_ENSG00000185670	tabula_muris	shortlist1	fibroblast	28	0.106926	1.15519	0	median.expr	ENSG00000185670	ZBTB3	activator
M00638_1.94d_ENSG00000185670	tabula_muris	shortlist1	granulocyte	23.6882	-0.134335	-0.802918	0	median.expr	ENSG00000185670	ZBTB3	repressor
M00638_1.94d_ENSG00000185670	tabula_muris	shortlist1	hepatocyte	23.2	-0.164376	-1.04674	0	median.expr	ENSG00000185670	ZBTB3	repressor
M00638_1.94d_ENSG00000185670	tabula_muris	shortlist1	keratinocyte	24.4	-0.0916198	-0.456235	0	median.expr	ENSG00000185670	ZBTB3	repressor
M00638_1.94d_ENSG00000185670	tabula_muris	shortlist1	microglial cell	26.6667	0.0365365	0.5839	0	median.expr	ENSG00000185670	ZBTB3	activator
M00638_1.94d_ENSG00000185670	tabula_muris	shortlist1	monocyte	26.1	0.00554885	0.332399	0	median.expr	ENSG00000185670	ZBTB3	activator
M00638_1.94d_ENSG00000185670	tabula_muris	shortlist1	neuron	27.5	0.0809307	0.944209	0	median.expr	ENSG00000185670	ZBTB3	activator
M00638_1.94d_ENSG00000185670	tabula_muris	shortlist1	oligodendrocyte	25.9	-0.00554885	0.242329	0	median.expr	ENSG00000185670	ZBTB3	activator
M00638_1.94d_ENSG00000185670	tabula_muris	shortlist1	skeletal muscle satellite cell	25.8099	-0.0105744	0.20154	0	median.expr	ENSG00000185670	ZBTB3	activator
M00638_1.94d_ENSG00000185670	tabula_muris	shortlist1	T cell	26.146	0.00808986	0.353022	0	median.expr	ENSG00000185670	ZBTB3	activator
M00638_1.94d_ENSG00000185670	tabula_muris	shortlist1	type B pancreatic cell	25.9	-0.00554885	0.242329	0	median.expr	ENSG00000185670	ZBTB3	activator
M00842_1.94d_ENSG00000147488	tabula_muris	shortlist1	astrocyte	43.0536	0.00205723	-0.202454	-0.332261	median.expr	ENSG00000147488	ST18	repressor
M00842_1.94d_ENSG00000147488	tabula_muris	shortlist1	B cell	43.6123	0.0206581	-0.0879217	-0.332261	median.expr	ENSG00000147488	ST18	repressor
M00842_1.94d_ENSG00000147488	tabula_muris	shortlist1	bladder cell	45	0.0658468	0.190322	-0.332261	median.expr	ENSG00000147488	ST18	activator
M00842_1.94d_ENSG00000147488	tabula_muris	shortlist1	cardiac muscle cell	41.1	-0.0649398	-0.614978	-0.332261	median.expr	ENSG00000147488	ST18	repressor
M00842_1.94d_ENSG00000147488	tabula_muris	shortlist1	endothelial cell	42.931	-0.00205723	-0.227788	-0.332261	median.expr	ENSG00000147488	ST18	repressor
M00842_1.94d_ENSG00000147488	tabula_muris	shortlist1	epidermal cell	45	0.0658468	0.190322	-0.332261	median.expr	ENSG00000147488	ST18	activator
M00842_1.94d_ENSG00000147488	tabula_muris	shortlist1	epithelial cell	48.0159	0.159433	0.766566	-0.332261	median.expr	ENSG00000147488	ST18	activator
M00842_1.94d_ENSG00000147488	tabula_muris	shortlist1	fibroblast	44.5	0.0497272	0.0910671	-0.332261	median.expr	ENSG00000147488	ST18	activator
M00842_1.94d_ENSG00000147488	tabula_muris	shortlist1	granulocyte	42.1289	-0.0292667	-0.395326	-0.332261	median.expr	ENSG00000147488	ST18	repressor
M00842_1.94d_ENSG00000147488	tabula_muris	shortlist1	hepatocyte	42.3	-0.0234205	-0.359329	-0.332261	median.expr	ENSG00000147488	ST18	repressor
M00842_1.94d_ENSG00000147488	tabula_muris	shortlist1	keratinocyte	42.1	-0.0302579	-0.40143	-0.332261	median.expr	ENSG00000147488	ST18	repressor
M00842_1.94d_ENSG00000147488	tabula_muris	shortlist1	microglial cell	43.3333	0.0113991	-0.144933	-0.332261	median.expr	ENSG00000147488	ST18	repressor
M00842_1.94d_ENSG00000147488	tabula_muris	shortlist1	monocyte	40.6	-0.0825984	-0.723709	-0.332261	median.expr	ENSG00000147488	ST18	repressor
M00842_1.94d_ENSG00000147488	tabula_muris	shortlist1	neuron	37.9	-0.18188	-1.33502	-0.332261	median.expr	ENSG00000147488	ST18	repressor
M00842_1.94d_ENSG00000147488	tabula_muris	shortlist1	oligodendrocyte	42.8	-0.00646737	-0.254943	1.63272	median.expr	ENSG00000147488	ST18	repressor
M00842_1.94d_ENSG00000147488	tabula_muris	shortlist1	skeletal muscle satellite cell	45.7883	0.090902	0.344595	-0.332261	median.expr	ENSG00000147488	ST18	activator
M00842_1.94d_ENSG00000147488	tabula_muris	shortlist1	T cell	43.1239	0.0044108	-0.187962	-0.332261	median.expr	ENSG00000147488	ST18	repressor
M00842_1.94d_ENSG00000147488	tabula_muris	shortlist1	type B pancreatic cell	40.4	-0.0897229	-0.767576	3.68346	median.expr	ENSG00000147488	ST18	repressor
M00842_1.94d_ENSG00000186487	tabula_muris	shortlist1	astrocyte	43.0536	0.00205723	-0.202454	-0.344293	median.expr	ENSG00000186487	MYT1L	repressor
M00842_1.94d_ENSG00000186487	tabula_muris	shortlist1	B cell	43.6123	0.0206581	-0.0879217	-0.344293	median.expr	ENSG00000186487	MYT1L	repressor
M00842_1.94d_ENSG00000186487	tabula_muris	shortlist1	bladder cell	45	0.0658468	0.190322	-0.344293	median.expr	ENSG00000186487	MYT1L	activator
M00842_1.94d_ENSG00000186487	tabula_muris	shortlist1	cardiac muscle cell	41.1	-0.0649398	-0.614978	-0.344293	median.expr	ENSG00000186487	MYT1L	repressor
M00842_1.94d_ENSG00000186487	tabula_muris	shortlist1	endothelial cell	42.931	-0.00205723	-0.227788	-0.344293	median.expr	ENSG00000186487	MYT1L	repressor
M00842_1.94d_ENSG00000186487	tabula_muris	shortlist1	epidermal cell	45	0.0658468	0.190322	-0.344293	median.expr	ENSG00000186487	MYT1L	activator
M00842_1.94d_ENSG00000186487	tabula_muris	shortlist1	epithelial cell	48.0159	0.159433	0.766566	-0.344293	median.expr	ENSG00000186487	MYT1L	activator
M00842_1.94d_ENSG00000186487	tabula_muris	shortlist1	fibroblast	44.5	0.0497272	0.0910671	-0.344293	median.expr	ENSG00000186487	MYT1L	activator
M00842_1.94d_ENSG00000186487	tabula_muris	shortlist1	granulocyte	42.1289	-0.0292667	-0.395326	-0.344293	median.expr	ENSG00000186487	MYT1L	repressor
M00842_1.94d_ENSG00000186487	tabula_muris	shortlist1	hepatocyte	42.3	-0.0234205	-0.359329	-0.344293	median.expr	ENSG00000186487	MYT1L	repressor
M00842_1.94d_ENSG00000186487	tabula_muris	shortlist1	keratinocyte	42.1	-0.0302579	-0.40143	-0.344293	median.expr	ENSG00000186487	MYT1L	repressor
M00842_1.94d_ENSG00000186487	tabula_muris	shortlist1	microglial cell	43.3333	0.0113991	-0.144933	-0.344293	median.expr	ENSG00000186487	MYT1L	repressor
M00842_1.94d_ENSG00000186487	tabula_muris	shortlist1	monocyte	40.6	-0.0825984	-0.723709	-0.344293	median.expr	ENSG00000186487	MYT1L	repressor
M00842_1.94d_ENSG00000186487	tabula_muris	shortlist1	neuron	37.9	-0.18188	-1.33502	3.43647	median.expr	ENSG00000186487	MYT1L	repressor
M00842_1.94d_ENSG00000186487	tabula_muris	shortlist1	oligodendrocyte	42.8	-0.00646737	-0.254943	-0.344293	median.expr	ENSG00000186487	MYT1L	repressor
M00842_1.94d_ENSG00000186487	tabula_muris	shortlist1	skeletal muscle satellite cell	45.7883	0.090902	0.344595	-0.344293	median.expr	ENSG00000186487	MYT1L	activator
M00842_1.94d_ENSG00000186487	tabula_muris	shortlist1	T cell	43.1239	0.0044108	-0.187962	-0.344293	median.expr	ENSG00000186487	MYT1L	repressor
M00842_1.94d_ENSG00000186487	tabula_muris	shortlist1	type B pancreatic cell	40.4	-0.0897229	-0.767576	2.07222	median.expr	ENSG00000186487	MYT1L	repressor
M00862_1.94d_ENSG00000168214	tabula_muris	shortlist1	astrocyte	38.5144	0.073226	0.372086	-0.242536	median.expr	ENSG00000168214	RBPJ	activator
M00862_1.94d_ENSG00000168214	tabula_muris	shortlist1	B cell	35.9031	-0.0280658	-0.319211	-0.242536	median.expr	ENSG00000168214	RBPJ	repressor
M00862_1.94d_ENSG00000168214	tabula_muris	shortlist1	bladder cell	36.5	-0.00427709	-0.156858	4.12311	median.expr	ENSG00000168214	RBPJ	repressor
M00862_1.94d_ENSG00000168214	tabula_muris	shortlist1	cardiac muscle cell	34.6	-0.0814015	-0.683217	-0.242536	median.expr	ENSG00000168214	RBPJ	repressor
M00862_1.94d_ENSG00000168214	tabula_muris	shortlist1	endothelial cell	40.3448	0.14021	0.829239	-0.242536	median.expr	ENSG00000168214	RBPJ	activator
M00862_1.94d_ENSG00000168214	tabula_muris	shortlist1	epidermal cell	38.1	0.0576174	0.26556	-0.242536	median.expr	ENSG00000168214	RBPJ	activator
M00862_1.94d_ENSG00000168214	tabula_muris	shortlist1	epithelial cell	40.4762	0.1449	0.861246	-0.242536	median.expr	ENSG00000168214	RBPJ	activator
M00862_1.94d_ENSG00000168214	tabula_muris	shortlist1	fibroblast	38.6	0.0764273	0.393934	-0.242536	median.expr	ENSG00000168214	RBPJ	activator
M00862_1.94d_ENSG00000168214	tabula_muris	shortlist1	granulocyte	38.5307	0.0738361	0.37625	-0.242536	median.expr	ENSG00000168214	RBPJ	activator
M00862_1.94d_ENSG00000168214	tabula_muris	shortlist1	hepatocyte	33.7	-0.119425	-0.94272	-0.242536	median.expr	ENSG00000168214	RBPJ	repressor
M00862_1.94d_ENSG00000168214	tabula_muris	shortlist1	keratinocyte	38.2	0.0613991	0.291369	-0.242536	median.expr	ENSG00000168214	RBPJ	activator
M00862_1.94d_ENSG00000168214	tabula_muris	shortlist1	microglial cell	38.7719	0.082839	0.437692	-0.242536	median.expr	ENSG00000168214	RBPJ	activator
M00862_1.94d_ENSG00000168214	tabula_muris	shortlist1	monocyte	36	-0.0241766	-0.292669	-0.242536	median.expr	ENSG00000168214	RBPJ	repressor
M00862_1.94d_ENSG00000168214	tabula_muris	shortlist1	neuron	33.8	-0.11515	-0.913546	-0.242536	median.expr	ENSG00000168214	RBPJ	repressor
M00862_1.94d_ENSG00000168214	tabula_muris	shortlist1	oligodendrocyte	35.4	-0.0484242	-0.458153	-0.242536	median.expr	ENSG00000168214	RBPJ	repressor
M00862_1.94d_ENSG00000168214	tabula_muris	shortlist1	skeletal muscle satellite cell	36.7171	0.00427709	-0.0984774	-0.242536	median.expr	ENSG00000168214	RBPJ	repressor
M00862_1.94d_ENSG00000168214	tabula_muris	shortlist1	T cell	34.2954	-0.0941578	-0.770276	-0.242536	median.expr	ENSG00000168214	RBPJ	repressor
M00862_1.94d_ENSG00000168214	tabula_muris	shortlist1	type B pancreatic cell	36.5	-0.00427709	-0.156858	-0.242536	median.expr	ENSG00000168214	RBPJ	repressor
M00878_1.94d_ENSG00000118058	tabula_muris	shortlist1	astrocyte	12.7923	-0.19601	-0.769094		median.expr	ENSG00000118058	KMT2A	repressor
M00878_1.94d_ENSG00000118058	tabula_muris	shortlist1	B cell	13.8767	-0.0786253	-0.298244		median.expr	ENSG00000118058	KMT2A	repressor
M00878_1.94d_ENSG00000118058	tabula_muris	shortlist1	bladder cell	15.5	0.0809833	0.341976		median.expr	ENSG00000118058	KMT2A	activator
M00878_1.94d_ENSG00000118058	tabula_muris	shortlist1	cardiac muscle cell	11.9	-0.300323	-1.18752		median.expr	ENSG00000118058	KMT2A	repressor
M00878_1.94d_ENSG00000118058	tabula_muris	shortlist1	endothelial cell	16.7241	0.190647	0.781857		median.expr	ENSG00000118058	KMT2A	activator
M00878_1.94d_ENSG00000118058	tabula_muris	shortlist1	epidermal cell	13.8	-0.0866166	-0.330298		median.expr	ENSG00000118058	KMT2A	repressor
M00878_1.94d_ENSG00000118058	tabula_muris	shortlist1	epithelial cell	18.254	0.316925	1.28838		median.expr	ENSG00000118058	KMT2A	activator
M00878_1.94d_ENSG00000118058	tabula_muris	shortlist1	fibroblast	14.4	-0.0252161	-0.0840095		median.expr	ENSG00000118058	KMT2A	repressor
M00878_1.94d_ENSG00000118058	tabula_muris	shortlist1	granulocyte	14.9925	0.0329565	0.149331		median.expr	ENSG00000118058	KMT2A	activator
M00878_1.94d_ENSG00000118058	tabula_muris	shortlist1	hepatocyte	10.6	-0.467221	-1.85697		median.expr	ENSG00000118058	KMT2A	repressor
M00878_1.94d_ENSG00000118058	tabula_muris	shortlist1	keratinocyte	13.1	-0.161718	-0.631544		median.expr	ENSG00000118058	KMT2A	repressor
M00878_1.94d_ENSG00000118058	tabula_muris	shortlist1	microglial cell	14.9123	0.0252161	0.118283		median.expr	ENSG00000118058	KMT2A	activator
M00878_1.94d_ENSG00000118058	tabula_muris	shortlist1	monocyte	14.4	-0.0252161	-0.0840095		median.expr	ENSG00000118058	KMT2A	repressor
M00878_1.94d_ENSG00000118058	tabula_muris	shortlist1	neuron	15.9	0.117742	0.489421		median.expr	ENSG00000118058	KMT2A	activator
M00878_1.94d_ENSG00000118058	tabula_muris	shortlist1	oligodendrocyte	15.5	0.0809833	0.341976		median.expr	ENSG00000118058	KMT2A	activator
M00878_1.94d_ENSG00000118058	tabula_muris	shortlist1	skeletal muscle satellite cell	17.2786	0.237703	0.970607		median.expr	ENSG00000118058	KMT2A	activator
M00878_1.94d_ENSG00000118058	tabula_muris	shortlist1	T cell	14.9406	0.027951	0.129253		median.expr	ENSG00000118058	KMT2A	activator
M00878_1.94d_ENSG00000118058	tabula_muris	shortlist1	type B pancreatic cell	14.1	-0.0555897	-0.205844		median.expr	ENSG00000118058	KMT2A	repressor
M00879_1.94d_ENSG00000130816	tabula_muris	shortlist1	astrocyte	30.2613	-0.121343	-0.443484	-0.242536	median.expr	ENSG00000130816	DNMT1	repressor
M00879_1.94d_ENSG00000130816	tabula_muris	shortlist1	B cell	31.9383	-0.0435304	-0.193906	-0.242536	median.expr	ENSG00000130816	DNMT1	repressor
M00879_1.94d_ENSG00000130816	tabula_muris	shortlist1	bladder cell	36.6	0.153025	0.436529	-0.242536	median.expr	ENSG00000130816	DNMT1	activator
M00879_1.94d_ENSG00000130816	tabula_muris	shortlist1	cardiac muscle cell	27.4	-0.264643	-0.90311	-0.242536	median.expr	ENSG00000130816	DNMT1	repressor
M00879_1.94d_ENSG00000130816	tabula_muris	shortlist1	endothelial cell	34.8276	0.0814114	0.206835	-0.242536	median.expr	ENSG00000130816	DNMT1	activator
M00879_1.94d_ENSG00000130816	tabula_muris	shortlist1	epidermal cell	32.7	-0.00952848	-0.0848477	4.12311	median.expr	ENSG00000130816	DNMT1	repressor
M00879_1.94d_ENSG00000130816	tabula_muris	shortlist1	epithelial cell	35.3175	0.101562	0.271469	-0.242536	median.expr	ENSG00000130816	DNMT1	activator
M00879_1.94d_ENSG00000130816	tabula_muris	shortlist1	fibroblast	30.3	-0.119501	-0.437578	-0.242536	median.expr	ENSG00000130816	DNMT1	repressor
M00879_1.94d_ENSG00000130816	tabula_muris	shortlist1	granulocyte	32.8336	-0.00364691	-0.065983	-0.242536	median.expr	ENSG00000130816	DNMT1	repressor
M00879_1.94d_ENSG00000130816	tabula_muris	shortlist1	hepatocyte	19	-0.79282	-2.5972	-0.242536	median.expr	ENSG00000130816	DNMT1	repressor
M00879_1.94d_ENSG00000130816	tabula_muris	shortlist1	keratinocyte	33	0.00364691	-0.0425886	-0.242536	median.expr	ENSG00000130816	DNMT1	repressor
M00879_1.94d_ENSG00000130816	tabula_muris	shortlist1	microglial cell	33.6842	0.0332534	0.052372	-0.242536	median.expr	ENSG00000130816	DNMT1	activator
M00879_1.94d_ENSG00000130816	tabula_muris	shortlist1	monocyte	32.2	-0.0317584	-0.156149	-0.242536	median.expr	ENSG00000130816	DNMT1	repressor
M00879_1.94d_ENSG00000130816	tabula_muris	shortlist1	neuron	32.5	-0.0183794	-0.113236	-0.242536	median.expr	ENSG00000130816	DNMT1	repressor
M00879_1.94d_ENSG00000130816	tabula_muris	shortlist1	oligodendrocyte	36.3	0.14115	0.398444	-0.242536	median.expr	ENSG00000130816	DNMT1	activator
M00879_1.94d_ENSG00000130816	tabula_muris	shortlist1	skeletal muscle satellite cell	36.1771	0.136258	0.382751	-0.242536	median.expr	ENSG00000130816	DNMT1	activator
M00879_1.94d_ENSG00000130816	tabula_muris	shortlist1	T cell	33.4465	0.023037	0.0196037	-0.242536	median.expr	ENSG00000130816	DNMT1	activator
M00879_1.94d_ENSG00000130816	tabula_muris	shortlist1	type B pancreatic cell	33.6	0.0296421	0.0407892	-0.242536	median.expr	ENSG00000130816	DNMT1	activator
M00880_1.94d_ENSG00000138336	tabula_muris	shortlist1	astrocyte	3.02613	-0.188969	-0.465607	0	median.expr	ENSG00000138336	TET1	repressor
M00880_1.94d_ENSG00000138336	tabula_muris	shortlist1	B cell	3.96476	0.200788	0.380164	0	median.expr	ENSG00000138336	TET1	activator
M00880_1.94d_ENSG00000138336	tabula_muris	shortlist1	bladder cell	3.7	0.10108	0.163799	0	median.expr	ENSG00000138336	TET1	activator
M00880_1.94d_ENSG00000138336	tabula_muris	shortlist1	cardiac muscle cell	2.5	-0.464517	-1.06355	0	median.expr	ENSG00000138336	TET1	repressor
M00880_1.94d_ENSG00000138336	tabula_muris	shortlist1	endothelial cell	3.7931	0.136934	0.241601	0	median.expr	ENSG00000138336	TET1	activator
M00880_1.94d_ENSG00000138336	tabula_muris	shortlist1	epidermal cell	2.7	-0.353485	-0.822608	0	median.expr	ENSG00000138336	TET1	repressor
M00880_1.94d_ENSG00000138336	tabula_muris	shortlist1	epithelial cell	3.57143	0.0500564	0.0530773	0	median.expr	ENSG00000138336	TET1	activator
M00880_1.94d_ENSG00000138336	tabula_muris	shortlist1	fibroblast	3.5	0.0209101	-0.0101703	0	median.expr	ENSG00000138336	TET1	repressor
M00880_1.94d_ENSG00000138336	tabula_muris	shortlist1	granulocyte	2.3988	-0.524132	-1.19291	0	median.expr	ENSG00000138336	TET1	repressor
M00880_1.94d_ENSG00000138336	tabula_muris	shortlist1	hepatocyte	2.9	-0.250392	-0.598895	0	median.expr	ENSG00000138336	TET1	repressor
M00880_1.94d_ENSG00000138336	tabula_muris	shortlist1	keratinocyte	3.9	0.177029	0.328608	0	median.expr	ENSG00000138336	TET1	activator
M00880_1.94d_ENSG00000138336	tabula_muris	shortlist1	microglial cell	2.10526	-0.712444	-1.60155	0	median.expr	ENSG00000138336	TET1	repressor
M00880_1.94d_ENSG00000138336	tabula_muris	shortlist1	monocyte	3.4	-0.0209101	-0.10092	0	median.expr	ENSG00000138336	TET1	repressor
M00880_1.94d_ENSG00000138336	tabula_muris	shortlist1	neuron	3.2	-0.108373	-0.290714	0	median.expr	ENSG00000138336	TET1	repressor
M00880_1.94d_ENSG00000138336	tabula_muris	shortlist1	oligodendrocyte	4.3	0.317892	0.63428	0	median.expr	ENSG00000138336	TET1	activator
M00880_1.94d_ENSG00000138336	tabula_muris	shortlist1	skeletal muscle satellite cell	4.42765	0.360095	0.72586	0	median.expr	ENSG00000138336	TET1	activator
M00880_1.94d_ENSG00000138336	tabula_muris	shortlist1	T cell	3.56537	0.047605	0.0477576	0	median.expr	ENSG00000138336	TET1	activator
M00880_1.94d_ENSG00000138336	tabula_muris	shortlist1	type B pancreatic cell	3.1	-0.154177	-0.390108	0	median.expr	ENSG00000138336	TET1	repressor
M00894_1.94d_ENSG00000064218	tabula_muris	shortlist1	astrocyte	21.1829	-0.00455577	0.0595907	0	median.expr	ENSG00000064218	DMRT3	activator
M00894_1.94d_ENSG00000064218	tabula_muris	shortlist1	B cell	20.0441	-0.0842846	-0.435512	0	median.expr	ENSG00000064218	DMRT3	repressor
M00894_1.94d_ENSG00000064218	tabula_muris	shortlist1	bladder cell	22.4	0.0760399	0.560076	0	median.expr	ENSG00000064218	DMRT3	activator
M00894_1.94d_ENSG00000064218	tabula_muris	shortlist1	cardiac muscle cell	21.3	0.00339458	0.108961	0	median.expr	ENSG00000064218	DMRT3	activator
M00894_1.94d_ENSG00000064218	tabula_muris	shortlist1	endothelial cell	20.1724	-0.0750751	-0.378323	0	median.expr	ENSG00000064218	DMRT3	repressor
M00894_1.94d_ENSG00000064218	tabula_muris	shortlist1	epidermal cell	23.4	0.13905	0.951356	0	median.expr	ENSG00000064218	DMRT3	activator
M00894_1.94d_ENSG00000064218	tabula_muris	shortlist1	epithelial cell	20.2381	-0.0703853	-0.3492	0	median.expr	ENSG00000064218	DMRT3	repressor
M00894_1.94d_ENSG00000064218	tabula_muris	shortlist1	fibroblast	22.1	0.0565875	0.43928	0	median.expr	ENSG00000064218	DMRT3	activator
M00894_1.94d_ENSG00000064218	tabula_muris	shortlist1	granulocyte	18.8906	-0.169794	-0.966509	0	median.expr	ENSG00000064218	DMRT3	repressor
M00894_1.94d_ENSG00000064218	tabula_muris	shortlist1	hepatocyte	22.3	0.0695849	0.519991	0	median.expr	ENSG00000064218	DMRT3	activator
M00894_1.94d_ENSG00000064218	tabula_muris	shortlist1	keratinocyte	20.6	-0.0448145	-0.190409	0	median.expr	ENSG00000064218	DMRT3	repressor
M00894_1.94d_ENSG00000064218	tabula_muris	shortlist1	microglial cell	22.2807	0.0683358	0.512235	0	median.expr	ENSG00000064218	DMRT3	activator
M00894_1.94d_ENSG00000064218	tabula_muris	shortlist1	monocyte	18.9	-0.169073	-0.962031	0	median.expr	ENSG00000064218	DMRT3	repressor
M00894_1.94d_ENSG00000064218	tabula_muris	shortlist1	neuron	23.4	0.13905	0.951356	0	median.expr	ENSG00000064218	DMRT3	activator
M00894_1.94d_ENSG00000064218	tabula_muris	shortlist1	oligodendrocyte	21.2	-0.00339458	0.0668014	0	median.expr	ENSG00000064218	DMRT3	activator
M00894_1.94d_ENSG00000064218	tabula_muris	shortlist1	skeletal muscle satellite cell	22.1382	0.059081	0.454764	0	median.expr	ENSG00000064218	DMRT3	activator
M00894_1.94d_ENSG00000064218	tabula_muris	shortlist1	T cell	21.562	0.0210301	0.218475	0	median.expr	ENSG00000064218	DMRT3	activator
M00894_1.94d_ENSG00000064218	tabula_muris	shortlist1	type B pancreatic cell	21	-0.0170695	-0.0181176	0	median.expr	ENSG00000064218	DMRT3	repressor
M00895_1.94d_ENSG00000137090	tabula_muris	shortlist1	astrocyte	18.4319	0.0171044	0.013825	0	median.expr	ENSG00000137090	DMRT1	activator
M00895_1.94d_ENSG00000137090	tabula_muris	shortlist1	B cell	16.9604	-0.102935	-0.698488	0	median.expr	ENSG00000137090	DMRT1	repressor
M00895_1.94d_ENSG00000137090	tabula_muris	shortlist1	bladder cell	16.8	-0.11664	-0.779813	0	median.expr	ENSG00000137090	DMRT1	repressor
M00895_1.94d_ENSG00000137090	tabula_muris	shortlist1	cardiac muscle cell	18.8	0.0456313	0.183103	0	median.expr	ENSG00000137090	DMRT1	activator
M00895_1.94d_ENSG00000137090	tabula_muris	shortlist1	endothelial cell	18.9655	0.0582774	0.258145	0	median.expr	ENSG00000137090	DMRT1	activator
M00895_1.94d_ENSG00000137090	tabula_muris	shortlist1	epidermal cell	20.4	0.163468	0.882343	0	median.expr	ENSG00000137090	DMRT1	activator
M00895_1.94d_ENSG00000137090	tabula_muris	shortlist1	epithelial cell	14.6825	-0.311	-1.93314	0	median.expr	ENSG00000137090	DMRT1	repressor
M00895_1.94d_ENSG00000137090	tabula_muris	shortlist1	fibroblast	19.2	0.076005	0.36334	0	median.expr	ENSG00000137090	DMRT1	activator
M00895_1.94d_ENSG00000137090	tabula_muris	shortlist1	granulocyte	16.7916	-0.117361	-0.784092	0	median.expr	ENSG00000137090	DMRT1	repressor
M00895_1.94d_ENSG00000137090	tabula_muris	shortlist1	hepatocyte	18	-0.0171044	-0.18917	0	median.expr	ENSG00000137090	DMRT1	repressor
M00895_1.94d_ENSG00000137090	tabula_muris	shortlist1	keratinocyte	17.9	-0.0251417	-0.236863	0	median.expr	ENSG00000137090	DMRT1	repressor
M00895_1.94d_ENSG00000137090	tabula_muris	shortlist1	microglial cell	19.8246	0.122188	0.637387	0	median.expr	ENSG00000137090	DMRT1	activator
M00895_1.94d_ENSG00000137090	tabula_muris	shortlist1	monocyte	16.8	-0.11664	-0.779813	0	median.expr	ENSG00000137090	DMRT1	repressor
M00895_1.94d_ENSG00000137090	tabula_muris	shortlist1	neuron	19.3	0.0834995	0.407812	0	median.expr	ENSG00000137090	DMRT1	activator
M00895_1.94d_ENSG00000137090	tabula_muris	shortlist1	oligodendrocyte	19.3	0.0834995	0.407812	0	median.expr	ENSG00000137090	DMRT1	activator
M00895_1.94d_ENSG00000137090	tabula_muris	shortlist1	skeletal muscle satellite cell	17.7106	-0.0404896	-0.327937	0	median.expr	ENSG00000137090	DMRT1	repressor
M00895_1.94d_ENSG00000137090	tabula_muris	shortlist1	T cell	20.2037	0.149521	0.799581	0	median.expr	ENSG00000137090	DMRT1	activator
M00895_1.94d_ENSG00000137090	tabula_muris	shortlist1	type B pancreatic cell	17.3	-0.0743293	-0.528741	0	median.expr	ENSG00000137090	DMRT1	repressor
M00897_1.94d_ENSG00000142700	tabula_muris	shortlist1	astrocyte	15.5433	-0.100888	-0.696466	0	median.expr	ENSG00000142700	DMRTA2	repressor
M00897_1.94d_ENSG00000142700	tabula_muris	shortlist1	B cell	15.1982	-0.13328	-0.911453	0	median.expr	ENSG00000142700	DMRTA2	repressor
M00897_1.94d_ENSG00000142700	tabula_muris	shortlist1	bladder cell	16.5	-0.0147177	-0.124538	0	median.expr	ENSG00000142700	DMRTA2	repressor
M00897_1.94d_ENSG00000142700	tabula_muris	shortlist1	cardiac muscle cell	17.8	0.0946936	0.601643	0	median.expr	ENSG00000142700	DMRTA2	activator
M00897_1.94d_ENSG00000142700	tabula_muris	shortlist1	endothelial cell	17.069	0.0341919	0.200084	0	median.expr	ENSG00000142700	DMRTA2	activator
M00897_1.94d_ENSG00000142700	tabula_muris	shortlist1	epidermal cell	18.3	0.13466	0.866907	0	median.expr	ENSG00000142700	DMRTA2	activator
M00897_1.94d_ENSG00000142700	tabula_muris	shortlist1	epithelial cell	15.0794	-0.144608	-0.986642	0	median.expr	ENSG00000142700	DMRTA2	repressor
M00897_1.94d_ENSG00000142700	tabula_muris	shortlist1	fibroblast	17.7	0.0865657	0.547697	0	median.expr	ENSG00000142700	DMRTA2	activator
M00897_1.94d_ENSG00000142700	tabula_muris	shortlist1	granulocyte	16.1919	-0.041911	-0.305025	0	median.expr	ENSG00000142700	DMRTA2	repressor
M00897_1.94d_ENSG00000142700	tabula_muris	shortlist1	hepatocyte	16.6	-0.00600044	-0.0666799	0	median.expr	ENSG00000142700	DMRTA2	repressor
M00897_1.94d_ENSG00000142700	tabula_muris	shortlist1	keratinocyte	15.5	-0.104915	-0.723196	0	median.expr	ENSG00000142700	DMRTA2	repressor
M00897_1.94d_ENSG00000142700	tabula_muris	shortlist1	microglial cell	17.7193	0.0881378	0.558132	0	median.expr	ENSG00000142700	DMRTA2	activator
M00897_1.94d_ENSG00000142700	tabula_muris	shortlist1	monocyte	15.8	-0.0772591	-0.539636	0	median.expr	ENSG00000142700	DMRTA2	repressor
M00897_1.94d_ENSG00000142700	tabula_muris	shortlist1	neuron	18.2	0.126755	0.814439	0	median.expr	ENSG00000142700	DMRTA2	activator
M00897_1.94d_ENSG00000142700	tabula_muris	shortlist1	oligodendrocyte	17.3	0.0535884	0.328821	0	median.expr	ENSG00000142700	DMRTA2	activator
M00897_1.94d_ENSG00000142700	tabula_muris	shortlist1	skeletal muscle satellite cell	16.7387	0.00600044	0.0129719	0	median.expr	ENSG00000142700	DMRTA2	activator
M00897_1.94d_ENSG00000142700	tabula_muris	shortlist1	T cell	17.4873	0.0691211	0.431915	0	median.expr	ENSG00000142700	DMRTA2	activator
M00897_1.94d_ENSG00000142700	tabula_muris	shortlist1	type B pancreatic cell	16.3	-0.0323117	-0.241312	0	median.expr	ENSG00000142700	DMRTA2	repressor
M00898_1.94d_ENSG00000173253	tabula_muris	shortlist1	astrocyte	35.7634	-0.0208284	-0.242447	0	median.expr	ENSG00000173253	DMRT2	repressor
M00898_1.94d_ENSG00000173253	tabula_muris	shortlist1	B cell	36.1233	-0.00638115	-0.177797	0	median.expr	ENSG00000173253	DMRT2	repressor
M00898_1.94d_ENSG00000173253	tabula_muris	shortlist1	bladder cell	33.8	-0.10229	-0.606979	0	median.expr	ENSG00000173253	DMRT2	repressor
M00898_1.94d_ENSG00000173253	tabula_muris	shortlist1	cardiac muscle cell	36.7	0.0164673	-0.0755515	0	median.expr	ENSG00000173253	DMRT2	repressor
M00898_1.94d_ENSG00000173253	tabula_muris	shortlist1	endothelial cell	34.1379	-0.0879371	-0.542753	0	median.expr	ENSG00000173253	DMRT2	repressor
M00898_1.94d_ENSG00000173253	tabula_muris	shortlist1	epidermal cell	34.9	-0.0560857	-0.400221	0	median.expr	ENSG00000173253	DMRT2	repressor
M00898_1.94d_ENSG00000173253	tabula_muris	shortlist1	epithelial cell	30.5556	-0.247878	-1.25848	0	median.expr	ENSG00000173253	DMRT2	repressor
M00898_1.94d_ENSG00000173253	tabula_muris	shortlist1	fibroblast	36.2	-0.00332306	-0.164112	0	median.expr	ENSG00000173253	DMRT2	repressor
M00898_1.94d_ENSG00000173253	tabula_muris	shortlist1	granulocyte	36.2819	-6.43767e-05	-0.149529	0	median.expr	ENSG00000173253	DMRT2	repressor
M00898_1.94d_ENSG00000173253	tabula_muris	shortlist1	hepatocyte	37.4	0.0437255	0.0464268	0	median.expr	ENSG00000173253	DMRT2	activator
M00898_1.94d_ENSG00000173253	tabula_muris	shortlist1	keratinocyte	37.8	0.0590735	0.115108	0	median.expr	ENSG00000173253	DMRT2	activator
M00898_1.94d_ENSG00000173253	tabula_muris	shortlist1	microglial cell	35.7895	-0.0197774	-0.237744	0	median.expr	ENSG00000173253	DMRT2	repressor
M00898_1.94d_ENSG00000173253	tabula_muris	shortlist1	monocyte	36.9	0.0243081	-0.0404647	0	median.expr	ENSG00000173253	DMRT2	repressor
M00898_1.94d_ENSG00000173253	tabula_muris	shortlist1	neuron	38.9	0.100457	0.300298	0	median.expr	ENSG00000173253	DMRT2	activator
M00898_1.94d_ENSG00000173253	tabula_muris	shortlist1	oligodendrocyte	38.1	0.0704782	0.166143	0	median.expr	ENSG00000173253	DMRT2	activator
M00898_1.94d_ENSG00000173253	tabula_muris	shortlist1	skeletal muscle satellite cell	36.2851	6.43767e-05	-0.148953	0	median.expr	ENSG00000173253	DMRT2	repressor
M00898_1.94d_ENSG00000173253	tabula_muris	shortlist1	T cell	36.6723	0.015379	-0.0804215	0	median.expr	ENSG00000173253	DMRT2	repressor
M00898_1.94d_ENSG00000173253	tabula_muris	shortlist1	type B pancreatic cell	37.1	0.0321064	-0.00556765	0	median.expr	ENSG00000173253	DMRT2	repressor
M00977_1.94d_ENSG00000253831	tabula_muris	shortlist1	astrocyte	7.15268	-0.536449	-0.931851		median.expr	ENSG00000253831	ETV3L	repressor
M00977_1.94d_ENSG00000253831	tabula_muris	shortlist1	B cell	13.2159	0.349265	0.552037		median.expr	ENSG00000253831	ETV3L	activator
M00977_1.94d_ENSG00000253831	tabula_muris	shortlist1	bladder cell	7.8	-0.411459	-0.722449		median.expr	ENSG00000253831	ETV3L	repressor
M00977_1.94d_ENSG00000253831	tabula_muris	shortlist1	cardiac muscle cell	10.9	0.0713231	0.0863841		median.expr	ENSG00000253831	ETV3L	activator
M00977_1.94d_ENSG00000253831	tabula_muris	shortlist1	endothelial cell	9.65517	-0.103631	-0.206727		median.expr	ENSG00000253831	ETV3L	repressor
M00977_1.94d_ENSG00000253831	tabula_muris	shortlist1	epidermal cell	12	0.210029	0.318767		median.expr	ENSG00000253831	ETV3L	activator
M00977_1.94d_ENSG00000253831	tabula_muris	shortlist1	epithelial cell	10.7143	0.0465307	0.0448478		median.expr	ENSG00000253831	ETV3L	activator
M00977_1.94d_ENSG00000253831	tabula_muris	shortlist1	fibroblast	9.6	-0.111899	-0.220578		median.expr	ENSG00000253831	ETV3L	repressor
M00977_1.94d_ENSG00000253831	tabula_muris	shortlist1	granulocyte	10.045	-0.0465307	-0.111063		median.expr	ENSG00000253831	ETV3L	repressor
M00977_1.94d_ENSG00000253831	tabula_muris	shortlist1	hepatocyte	8.9	-0.221128	-0.403576		median.expr	ENSG00000253831	ETV3L	repressor
M00977_1.94d_ENSG00000253831	tabula_muris	shortlist1	keratinocyte	12.9	0.314366	0.493568		median.expr	ENSG00000253831	ETV3L	activator
M00977_1.94d_ENSG00000253831	tabula_muris	shortlist1	microglial cell	8.42105	-0.300933	-0.537277		median.expr	ENSG00000253831	ETV3L	repressor
M00977_1.94d_ENSG00000253831	tabula_muris	shortlist1	monocyte	12	0.210029	0.318767		median.expr	ENSG00000253831	ETV3L	activator
M00977_1.94d_ENSG00000253831	tabula_muris	shortlist1	neuron	9.7	-0.0969484	-0.195531		median.expr	ENSG00000253831	ETV3L	repressor
M00977_1.94d_ENSG00000253831	tabula_muris	shortlist1	oligodendrocyte	9.7	-0.0969484	-0.195531		median.expr	ENSG00000253831	ETV3L	repressor
M00977_1.94d_ENSG00000253831	tabula_muris	shortlist1	skeletal muscle satellite cell	11.879	0.195414	0.294281		median.expr	ENSG00000253831	ETV3L	activator
M00977_1.94d_ENSG00000253831	tabula_muris	shortlist1	T cell	14.601	0.493064	0.792951		median.expr	ENSG00000253831	ETV3L	activator
M00977_1.94d_ENSG00000253831	tabula_muris	shortlist1	type B pancreatic cell	11.3	0.123318	0.173494		median.expr	ENSG00000253831	ETV3L	activator
M01019_1.94d_ENSG00000114861	tabula_muris	shortlist1	astrocyte	20.0825	-0.11637	-0.524641	-1.00768	median.expr	ENSG00000114861	FOXP1	repressor
M01019_1.94d_ENSG00000114861	tabula_muris	shortlist1	B cell	21.3656	-0.0270187	-0.133396	1.98468	median.expr	ENSG00000114861	FOXP1	repressor
M01019_1.94d_ENSG00000114861	tabula_muris	shortlist1	bladder cell	22.4	0.0411875	0.165261	0.645405	median.expr	ENSG00000114861	FOXP1	activator
M01019_1.94d_ENSG00000114861	tabula_muris	shortlist1	cardiac muscle cell	23.4	0.104197	0.441164	-1.00768	median.expr	ENSG00000114861	FOXP1	activator
M05706_1.94d_ENSG00000151702	tabula_muris	shortlist1	endothelial cell	18.9655	-0.080219	-0.226818	2.36604	median.expr	ENSG00000151702	FLI1	repressor
M01019_1.94d_ENSG00000114861	tabula_muris	shortlist1	epidermal cell	21.8	0.00201695	-0.00625636	0.0827559	median.expr	ENSG00000114861	FOXP1	repressor
M01019_1.94d_ENSG00000114861	tabula_muris	shortlist1	epithelial cell	18.6508	-0.223074	-0.99187	-1.00768	median.expr	ENSG00000114861	FOXP1	repressor
M01019_1.94d_ENSG00000114861	tabula_muris	shortlist1	fibroblast	19.1	-0.188739	-0.841523	-0.34387	median.expr	ENSG00000114861	FOXP1	repressor
M01019_1.94d_ENSG00000114861	tabula_muris	shortlist1	granulocyte	21.7391	-0.00201695	-0.0239197	-1.00768	median.expr	ENSG00000114861	FOXP1	repressor
M01019_1.94d_ENSG00000114861	tabula_muris	shortlist1	hepatocyte	21.3	-0.0314578	-0.152833	-0.844414	median.expr	ENSG00000114861	FOXP1	repressor
M01019_1.94d_ENSG00000114861	tabula_muris	shortlist1	keratinocyte	20	-0.122311	-0.550656	1.13775	median.expr	ENSG00000114861	FOXP1	repressor
M01019_1.94d_ENSG00000114861	tabula_muris	shortlist1	microglial cell	22.9825	0.0782218	0.327424	-1.00768	median.expr	ENSG00000114861	FOXP1	activator
M01019_1.94d_ENSG00000114861	tabula_muris	shortlist1	monocyte	23.8	0.12865	0.548237	0.916437	median.expr	ENSG00000114861	FOXP1	activator
M01019_1.94d_ENSG00000114861	tabula_muris	shortlist1	neuron	22	0.0151923	0.0514351	0.510313	median.expr	ENSG00000114861	FOXP1	activator
M01019_1.94d_ENSG00000114861	tabula_muris	shortlist1	oligodendrocyte	23	0.0793227	0.332245	-1.00768	median.expr	ENSG00000114861	FOXP1	activator
M01019_1.94d_ENSG00000114861	tabula_muris	shortlist1	skeletal muscle satellite cell	20.0864	-0.116093	-0.523427	-1.00768	median.expr	ENSG00000114861	FOXP1	repressor
M01019_1.94d_ENSG00000114861	tabula_muris	shortlist1	T cell	20.3735	-0.0956163	-0.433766	1.48213	median.expr	ENSG00000114861	FOXP1	repressor
M01019_1.94d_ENSG00000114861	tabula_muris	shortlist1	type B pancreatic cell	22.5	0.0476138	0.1934	0.804792	median.expr	ENSG00000114861	FOXP1	activator
M01020_1.94d_ENSG00000164916	tabula_muris	shortlist1	astrocyte	24.7593	-0.119637	-1.01342	-0.305058	median.expr	ENSG00000164916	FOXK1	repressor
M01020_1.94d_ENSG00000164916	tabula_muris	shortlist1	B cell	27.9736	0.0564581	0.272077	-0.305058	median.expr	ENSG00000164916	FOXK1	activator
M01020_1.94d_ENSG00000164916	tabula_muris	shortlist1	bladder cell	27.7	0.0422798	0.168575	-0.305058	median.expr	ENSG00000164916	FOXK1	activator
M01020_1.94d_ENSG00000164916	tabula_muris	shortlist1	cardiac muscle cell	30.2	0.166942	1.07861	-0.305058	median.expr	ENSG00000164916	FOXK1	activator
M01020_1.94d_ENSG00000164916	tabula_muris	shortlist1	endothelial cell	26.7241	-0.00946276	-0.209147	-0.305058	median.expr	ENSG00000164916	FOXK1	repressor
M01020_1.94d_ENSG00000164916	tabula_muris	shortlist1	epidermal cell	26.9	0	-0.140069	0.923997	median.expr	ENSG00000164916	FOXK1	repressor
M01020_1.94d_ENSG00000164916	tabula_muris	shortlist1	epithelial cell	25	-0.105678	-0.91152	-0.305058	median.expr	ENSG00000164916	FOXK1	repressor
M01020_1.94d_ENSG00000164916	tabula_muris	shortlist1	fibroblast	25.3	-0.0884688	-0.785892	-0.305058	median.expr	ENSG00000164916	FOXK1	repressor
M01020_1.94d_ENSG00000164916	tabula_muris	shortlist1	granulocyte	26.6867	-0.0114876	-0.223928	-0.305058	median.expr	ENSG00000164916	FOXK1	repressor
M01020_1.94d_ENSG00000164916	tabula_muris	shortlist1	hepatocyte	27.6	0.0370621	0.130485	-0.305058	median.expr	ENSG00000164916	FOXK1	activator
M01020_1.94d_ENSG00000164916	tabula_muris	shortlist1	keratinocyte	25.5	-0.0771089	-0.702965	3.95693	median.expr	ENSG00000164916	FOXK1	repressor
M01020_1.94d_ENSG00000164916	tabula_muris	shortlist1	microglial cell	27.3684	0.024906	0.0417459	-0.305058	median.expr	ENSG00000164916	FOXK1	activator
M01020_1.94d_ENSG00000164916	tabula_muris	shortlist1	monocyte	25.3	-0.0884688	-0.785892	-0.305058	median.expr	ENSG00000164916	FOXK1	repressor
M01020_1.94d_ENSG00000164916	tabula_muris	shortlist1	neuron	29.2	0.118362	0.723977	-0.305058	median.expr	ENSG00000164916	FOXK1	activator
M01020_1.94d_ENSG00000164916	tabula_muris	shortlist1	oligodendrocyte	26.9	0	-0.140069	-0.305058	median.expr	ENSG00000164916	FOXK1	repressor
M01020_1.94d_ENSG00000164916	tabula_muris	shortlist1	skeletal muscle satellite cell	25.7019	-0.0657287	-0.619889	-0.305058	median.expr	ENSG00000164916	FOXK1	repressor
M01020_1.94d_ENSG00000164916	tabula_muris	shortlist1	T cell	26.9949	0.00508105	-0.102977	-0.305058	median.expr	ENSG00000164916	FOXK1	repressor
M01020_1.94d_ENSG00000164916	tabula_muris	shortlist1	type B pancreatic cell	27	0.00535323	-0.10099	-0.305058	median.expr	ENSG00000164916	FOXK1	repressor
M01021_1.94d_ENSG00000170802	tabula_muris	shortlist1	astrocyte	2.33838	-0.335	-1.04096	-0.464337	median.expr	ENSG00000170802	FOXN2	repressor
M01021_1.94d_ENSG00000170802	tabula_muris	shortlist1	B cell	2.20264	-0.421272	-1.25615	-0.464337	median.expr	ENSG00000170802	FOXN2	repressor
M01021_1.94d_ENSG00000170802	tabula_muris	shortlist1	bladder cell	3.8	0.365492	0.706297	-0.464337	median.expr	ENSG00000170802	FOXN2	activator
M01021_1.94d_ENSG00000170802	tabula_muris	shortlist1	cardiac muscle cell	2.9	-0.0244548	-0.26636	-0.464337	median.expr	ENSG00000170802	FOXN2	repressor
M01021_1.94d_ENSG00000170802	tabula_muris	shortlist1	endothelial cell	3.10345	0.0733644	-0.022366	-0.464337	median.expr	ENSG00000170802	FOXN2	repressor
M01021_1.94d_ENSG00000170802	tabula_muris	shortlist1	epidermal cell	3.1	0.0717605	-0.0263666	1.50044	median.expr	ENSG00000170802	FOXN2	repressor
M01021_1.94d_ENSG00000170802	tabula_muris	shortlist1	epithelial cell	3.57143	0.275994	0.483059	-0.464337	median.expr	ENSG00000170802	FOXN2	activator
M01021_1.94d_ENSG00000170802	tabula_muris	shortlist1	fibroblast	3.1	0.0717605	-0.0263666	-0.464337	median.expr	ENSG00000170802	FOXN2	repressor
M01021_1.94d_ENSG00000170802	tabula_muris	shortlist1	granulocyte	3.14843	0.094123	0.0294128	-0.464337	median.expr	ENSG00000170802	FOXN2	activator
M01021_1.94d_ENSG00000170802	tabula_muris	shortlist1	hepatocyte	2.6	-0.181996	-0.659321	-0.043595	median.expr	ENSG00000170802	FOXN2	repressor
M01021_1.94d_ENSG00000170802	tabula_muris	shortlist1	keratinocyte	2.3	-0.358874	-1.10051	2.58484	median.expr	ENSG00000170802	FOXN2	repressor
M01021_1.94d_ENSG00000170802	tabula_muris	shortlist1	microglial cell	3.15789	0.0984554	0.0402194	-0.464337	median.expr	ENSG00000170802	FOXN2	activator
M01021_1.94d_ENSG00000170802	tabula_muris	shortlist1	monocyte	3	0.0244548	-0.144363	2.45904	median.expr	ENSG00000170802	FOXN2	repressor
M01021_1.94d_ENSG00000170802	tabula_muris	shortlist1	neuron	2.6	-0.181996	-0.659321	-0.464337	median.expr	ENSG00000170802	FOXN2	repressor
M01021_1.94d_ENSG00000170802	tabula_muris	shortlist1	oligodendrocyte	2.7	-0.127548	-0.52351	-0.464337	median.expr	ENSG00000170802	FOXN2	repressor
M01021_1.94d_ENSG00000170802	tabula_muris	shortlist1	skeletal muscle satellite cell	3.88769	0.398405	0.788394	-0.464337	median.expr	ENSG00000170802	FOXN2	activator
M01021_1.94d_ENSG00000170802	tabula_muris	shortlist1	T cell	2.71647	-0.118775	-0.501627	-0.464337	median.expr	ENSG00000170802	FOXN2	repressor
M01021_1.94d_ENSG00000170802	tabula_muris	shortlist1	type B pancreatic cell	2.9	-0.0244548	-0.26636	-0.464337	median.expr	ENSG00000170802	FOXN2	repressor
M01022_1.94d_ENSG00000176165	tabula_muris	shortlist1	astrocyte	33.2875	-0.0785318	-0.478001	-0.242536	median.expr	ENSG00000176165	FOXG1	repressor
M01022_1.94d_ENSG00000176165	tabula_muris	shortlist1	B cell	34.141	-0.0420075	-0.314768	-0.242536	median.expr	ENSG00000176165	FOXG1	repressor
M01022_1.94d_ENSG00000176165	tabula_muris	shortlist1	bladder cell	36.6	0.0583321	0.133665	-0.242536	median.expr	ENSG00000176165	FOXG1	activator
M01022_1.94d_ENSG00000176165	tabula_muris	shortlist1	cardiac muscle cell	39	0.149963	0.543175	-0.242536	median.expr	ENSG00000176165	FOXG1	activator
M01022_1.94d_ENSG00000176165	tabula_muris	shortlist1	endothelial cell	36.0345	0.0358666	0.033263	-0.242536	median.expr	ENSG00000176165	FOXG1	activator
M01022_1.94d_ENSG00000176165	tabula_muris	shortlist1	epidermal cell	35	-0.00615663	-0.154545	-0.242536	median.expr	ENSG00000176165	FOXG1	repressor
M01022_1.94d_ENSG00000176165	tabula_muris	shortlist1	epithelial cell	32.5397	-0.111311	-0.624498	-0.242536	median.expr	ENSG00000176165	FOXG1	repressor
M01022_1.94d_ENSG00000176165	tabula_muris	shortlist1	fibroblast	31.9	-0.139955	-0.752511	-0.242536	median.expr	ENSG00000176165	FOXG1	repressor
M01022_1.94d_ENSG00000176165	tabula_muris	shortlist1	granulocyte	34.033	-0.0465779	-0.335194	-0.242536	median.expr	ENSG00000176165	FOXG1	repressor
M01022_1.94d_ENSG00000176165	tabula_muris	shortlist1	hepatocyte	37	0.0740137	0.203748	-0.242536	median.expr	ENSG00000176165	FOXG1	activator
M01022_1.94d_ENSG00000176165	tabula_muris	shortlist1	keratinocyte	32	-0.13544	-0.732331	-0.242536	median.expr	ENSG00000176165	FOXG1	repressor
M01022_1.94d_ENSG00000176165	tabula_muris	shortlist1	microglial cell	35.7895	0.0260238	-0.010726	-0.242536	median.expr	ENSG00000176165	FOXG1	repressor
M01022_1.94d_ENSG00000176165	tabula_muris	shortlist1	monocyte	35.7	0.0224125	-0.0268653	-0.242536	median.expr	ENSG00000176165	FOXG1	repressor
M01022_1.94d_ENSG00000176165	tabula_muris	shortlist1	neuron	35.3	0.00615663	-0.0995153	4.12311	median.expr	ENSG00000176165	FOXG1	repressor
M01022_1.94d_ENSG00000176165	tabula_muris	shortlist1	oligodendrocyte	37	0.0740137	0.203748	-0.242536	median.expr	ENSG00000176165	FOXG1	activator
M01022_1.94d_ENSG00000176165	tabula_muris	shortlist1	skeletal muscle satellite cell	33.6933	-0.0610496	-0.39987	-0.242536	median.expr	ENSG00000176165	FOXG1	repressor
M01022_1.94d_ENSG00000176165	tabula_muris	shortlist1	T cell	32.4278	-0.116278	-0.646696	-0.242536	median.expr	ENSG00000176165	FOXG1	repressor
M01022_1.94d_ENSG00000176165	tabula_muris	shortlist1	type B pancreatic cell	36.9	0.0701093	0.186299	-0.242536	median.expr	ENSG00000176165	FOXG1	activator
M01023_1.94d_ENSG00000176302	tabula_muris	shortlist1	astrocyte	12.5172	-0.0492105	-0.118649	0	median.expr	ENSG00000176302	FOXR1	repressor
M01023_1.94d_ENSG00000176302	tabula_muris	shortlist1	B cell	13.2159	0.0291485	0.180178	0	median.expr	ENSG00000176302	FOXR1	activator
M01023_1.94d_ENSG00000176302	tabula_muris	shortlist1	bladder cell	13	0.00538992	0.089573	0	median.expr	ENSG00000176302	FOXR1	activator
M01023_1.94d_ENSG00000176302	tabula_muris	shortlist1	cardiac muscle cell	13.3	0.0383045	0.215095	0	median.expr	ENSG00000176302	FOXR1	activator
M01023_1.94d_ENSG00000176302	tabula_muris	shortlist1	endothelial cell	12.069	-0.10182	-0.319277	0	median.expr	ENSG00000176302	FOXR1	repressor
M01023_1.94d_ENSG00000176302	tabula_muris	shortlist1	epidermal cell	12.6	-0.039698	-0.0823724	0	median.expr	ENSG00000176302	FOXR1	repressor
M01023_1.94d_ENSG00000176302	tabula_muris	shortlist1	epithelial cell	11.9048	-0.121583	-0.394646	0	median.expr	ENSG00000176302	FOXR1	repressor
M01023_1.94d_ENSG00000176302	tabula_muris	shortlist1	fibroblast	12.6	-0.039698	-0.0823724	0	median.expr	ENSG00000176302	FOXR1	repressor
M01023_1.94d_ENSG00000176302	tabula_muris	shortlist1	granulocyte	13.4933	0.0591165	0.294463	0	median.expr	ENSG00000176302	FOXR1	activator
M01023_1.94d_ENSG00000176302	tabula_muris	shortlist1	hepatocyte	15.1	0.221427	0.913443	0	median.expr	ENSG00000176302	FOXR1	activator
M01023_1.94d_ENSG00000176302	tabula_muris	shortlist1	keratinocyte	12.7	-0.0282932	-0.0388796	0	median.expr	ENSG00000176302	FOXR1	repressor
M01023_1.94d_ENSG00000176302	tabula_muris	shortlist1	microglial cell	11.9298	-0.118549	-0.383075	0	median.expr	ENSG00000176302	FOXR1	repressor
M01023_1.94d_ENSG00000176302	tabula_muris	shortlist1	monocyte	14	0.112305	0.497301	0	median.expr	ENSG00000176302	FOXR1	activator
M01023_1.94d_ENSG00000176302	tabula_muris	shortlist1	neuron	15	0.211841	0.876886	0	median.expr	ENSG00000176302	FOXR1	activator
M01023_1.94d_ENSG00000176302	tabula_muris	shortlist1	oligodendrocyte	13.2	0.0274162	0.173572	0	median.expr	ENSG00000176302	FOXR1	activator
M01023_1.94d_ENSG00000176302	tabula_muris	shortlist1	skeletal muscle satellite cell	11.987	-0.111646	-0.356751	0	median.expr	ENSG00000176302	FOXR1	repressor
M01023_1.94d_ENSG00000176302	tabula_muris	shortlist1	T cell	12.9032	-0.00538992	0.0484634	0	median.expr	ENSG00000176302	FOXR1	activator
M01023_1.94d_ENSG00000176302	tabula_muris	shortlist1	type B pancreatic cell	13.5	0.0598377	0.297213	0	median.expr	ENSG00000176302	FOXR1	activator
M01025_1.94d_ENSG00000111206	tabula_muris	shortlist1	astrocyte	18.0193	0.0813157	0.338075	0	median.expr	ENSG00000111206	FOXM1	activator
M01025_1.94d_ENSG00000111206	tabula_muris	shortlist1	B cell	16.5198	-0.0440255	-0.237273	0	median.expr	ENSG00000111206	FOXM1	repressor
M01025_1.94d_ENSG00000111206	tabula_muris	shortlist1	bladder cell	15.3	-0.154692	-0.745261	0	median.expr	ENSG00000111206	FOXM1	repressor
M01025_1.94d_ENSG00000111206	tabula_muris	shortlist1	cardiac muscle cell	17.3	0.0225482	0.068317	0	median.expr	ENSG00000111206	FOXM1	activator
M01025_1.94d_ENSG00000111206	tabula_muris	shortlist1	endothelial cell	17.2414	0.0176514	0.0458393	0	median.expr	ENSG00000111206	FOXM1	activator
M01025_1.94d_ENSG00000111206	tabula_muris	shortlist1	epidermal cell	17.2	0.0141847	0.0299266	0	median.expr	ENSG00000111206	FOXM1	activator
M01025_1.94d_ENSG00000111206	tabula_muris	shortlist1	epithelial cell	17.0635	0.00268909	-0.0228413	0	median.expr	ENSG00000111206	FOXM1	repressor
M01025_1.94d_ENSG00000111206	tabula_muris	shortlist1	fibroblast	17	-0.00268909	-0.0475285	0	median.expr	ENSG00000111206	FOXM1	repressor
M01025_1.94d_ENSG00000111206	tabula_muris	shortlist1	granulocyte	15.5922	-0.127399	-0.619979	0	median.expr	ENSG00000111206	FOXM1	repressor
M01025_1.94d_ENSG00000111206	tabula_muris	shortlist1	hepatocyte	17.5	0.0391311	0.144437	0	median.expr	ENSG00000111206	FOXM1	activator
M01025_1.94d_ENSG00000111206	tabula_muris	shortlist1	keratinocyte	14	-0.282797	-1.3333	0	median.expr	ENSG00000111206	FOXM1	repressor
M01025_1.94d_ENSG00000111206	tabula_muris	shortlist1	microglial cell	16.1404	-0.0775519	-0.391168	0	median.expr	ENSG00000111206	FOXM1	repressor
M01025_1.94d_ENSG00000111206	tabula_muris	shortlist1	monocyte	15.6	-0.126678	-0.616668	0	median.expr	ENSG00000111206	FOXM1	repressor
M01025_1.94d_ENSG00000111206	tabula_muris	shortlist1	neuron	17.7	0.0555255	0.219691	0	median.expr	ENSG00000111206	FOXM1	activator
M01025_1.94d_ENSG00000111206	tabula_muris	shortlist1	oligodendrocyte	17.9	0.0717358	0.2941	0	median.expr	ENSG00000111206	FOXM1	activator
M01025_1.94d_ENSG00000111206	tabula_muris	shortlist1	skeletal muscle satellite cell	16.4147	-0.0532366	-0.279555	0	median.expr	ENSG00000111206	FOXM1	repressor
M01025_1.94d_ENSG00000111206	tabula_muris	shortlist1	T cell	16.4686	-0.0485067	-0.257843	0	median.expr	ENSG00000111206	FOXM1	repressor
M01025_1.94d_ENSG00000111206	tabula_muris	shortlist1	type B pancreatic cell	18.1	0.0877659	0.367683	0	median.expr	ENSG00000111206	FOXM1	activator
M01031_1.94d_ENSG00000137166	tabula_muris	shortlist1	astrocyte	32.3246	-0.0579332	-0.411119		median.expr	ENSG00000137166	FOXP4	repressor
M01031_1.94d_ENSG00000137166	tabula_muris	shortlist1	B cell	33.2599	-0.0167823	-0.207403		median.expr	ENSG00000137166	FOXP4	repressor
M01031_1.94d_ENSG00000137166	tabula_muris	shortlist1	bladder cell	35.6	0.0813106	0.278202		median.expr	ENSG00000137166	FOXP4	activator
M01031_1.94d_ENSG00000137166	tabula_muris	shortlist1	cardiac muscle cell	36.4	0.113372	0.43692		median.expr	ENSG00000137166	FOXP4	activator
M01031_1.94d_ENSG00000137166	tabula_muris	shortlist1	endothelial cell	35	0.0567882	0.156805		median.expr	ENSG00000137166	FOXP4	activator
M01031_1.94d_ENSG00000137166	tabula_muris	shortlist1	epidermal cell	33.4	-0.0107186	-0.177385		median.expr	ENSG00000137166	FOXP4	repressor
M01031_1.94d_ENSG00000137166	tabula_muris	shortlist1	epithelial cell	32.9365	-0.0308791	-0.277189		median.expr	ENSG00000137166	FOXP4	repressor
M01031_1.94d_ENSG00000137166	tabula_muris	shortlist1	fibroblast	31.6	-0.0906421	-0.573043		median.expr	ENSG00000137166	FOXP4	repressor
M01031_1.94d_ENSG00000137166	tabula_muris	shortlist1	granulocyte	33.2834	-0.0157657	-0.20237		median.expr	ENSG00000137166	FOXP4	repressor
M01031_1.94d_ENSG00000137166	tabula_muris	shortlist1	hepatocyte	35.7	0.0853574	0.298236		median.expr	ENSG00000137166	FOXP4	activator
M01031_1.94d_ENSG00000137166	tabula_muris	shortlist1	keratinocyte	31.8	-0.0815399	-0.527983		median.expr	ENSG00000137166	FOXP4	repressor
M01031_1.94d_ENSG00000137166	tabula_muris	shortlist1	microglial cell	34.5614	0.0385951	0.0667411		median.expr	ENSG00000137166	FOXP4	activator
M01031_1.94d_ENSG00000137166	tabula_muris	shortlist1	monocyte	34.2	0.0234296	-0.00833508		median.expr	ENSG00000137166	FOXP4	repressor
M01031_1.94d_ENSG00000137166	tabula_muris	shortlist1	neuron	33.9	0.0107186	-0.0712607		median.expr	ENSG00000137166	FOXP4	repressor
M01031_1.94d_ENSG00000137166	tabula_muris	shortlist1	oligodendrocyte	35.8	0.0893929	0.318214		median.expr	ENSG00000137166	FOXP4	activator
M01031_1.94d_ENSG00000137166	tabula_muris	shortlist1	skeletal muscle satellite cell	32.6134	-0.0451022	-0.3476		median.expr	ENSG00000137166	FOXP4	repressor
M01031_1.94d_ENSG00000137166	tabula_muris	shortlist1	T cell	31.5789	-0.0916036	-0.577803		median.expr	ENSG00000137166	FOXP4	repressor
M01031_1.94d_ENSG00000137166	tabula_muris	shortlist1	type B pancreatic cell	35.1	0.0609043	0.177182		median.expr	ENSG00000137166	FOXP4	activator
M01034_1.94d_ENSG00000129654	tabula_muris	shortlist1	astrocyte	69.7387	0.00806297	0.126167	0	median.expr	ENSG00000129654	FOXJ1	activator
M01034_1.94d_ENSG00000129654	tabula_muris	shortlist1	B cell	73.5683	0.0851884	1.15681	0	median.expr	ENSG00000129654	FOXJ1	activator
M01034_1.94d_ENSG00000129654	tabula_muris	shortlist1	bladder cell	70	0.0134594	0.19828	0	median.expr	ENSG00000129654	FOXJ1	activator
M01034_1.94d_ENSG00000129654	tabula_muris	shortlist1	cardiac muscle cell	68.3	-0.0220099	-0.275704	0	median.expr	ENSG00000129654	FOXJ1	repressor
M01034_1.94d_ENSG00000129654	tabula_muris	shortlist1	endothelial cell	70.8621	0.0311181	0.434257	0	median.expr	ENSG00000129654	FOXJ1	activator
M01034_1.94d_ENSG00000129654	tabula_muris	shortlist1	epidermal cell	69.4	0.00104016	0.0323191	0	median.expr	ENSG00000129654	FOXJ1	activator
M01034_1.94d_ENSG00000129654	tabula_muris	shortlist1	epithelial cell	67.8571	-0.0313948	-0.401117	0	median.expr	ENSG00000129654	FOXJ1	repressor
M01034_1.94d_ENSG00000129654	tabula_muris	shortlist1	fibroblast	69.3	-0.00104016	0.00451944	0	median.expr	ENSG00000129654	FOXJ1	activator
M01034_1.94d_ENSG00000129654	tabula_muris	shortlist1	granulocyte	68.9655	-0.00802031	-0.088758	0	median.expr	ENSG00000129654	FOXJ1	repressor
M01034_1.94d_ENSG00000129654	tabula_muris	shortlist1	hepatocyte	67.5	-0.039008	-0.502854	0	median.expr	ENSG00000129654	FOXJ1	repressor
M01034_1.94d_ENSG00000129654	tabula_muris	shortlist1	keratinocyte	68.8	-0.0114869	-0.135083	0	median.expr	ENSG00000129654	FOXJ1	repressor
M01034_1.94d_ENSG00000129654	tabula_muris	shortlist1	microglial cell	70	0.0134594	0.19828	0	median.expr	ENSG00000129654	FOXJ1	activator
M01034_1.94d_ENSG00000129654	tabula_muris	shortlist1	monocyte	69.4	0.00104016	0.0323191	0	median.expr	ENSG00000129654	FOXJ1	activator
M01034_1.94d_ENSG00000129654	tabula_muris	shortlist1	neuron	67	-0.0497344	-0.646193	0	median.expr	ENSG00000129654	FOXJ1	repressor
M01034_1.94d_ENSG00000129654	tabula_muris	shortlist1	oligodendrocyte	67.3	-0.043289	-0.560062	0	median.expr	ENSG00000129654	FOXJ1	repressor
M01034_1.94d_ENSG00000129654	tabula_muris	shortlist1	skeletal muscle satellite cell	72.8942	0.0719079	0.979341	0	median.expr	ENSG00000129654	FOXJ1	activator
M01034_1.94d_ENSG00000129654	tabula_muris	shortlist1	T cell	73.5144	0.084132	1.14269	0	median.expr	ENSG00000129654	FOXJ1	activator
M01034_1.94d_ENSG00000129654	tabula_muris	shortlist1	type B pancreatic cell	68	-0.0283608	-0.360572	0	median.expr	ENSG00000129654	FOXJ1	repressor
M01039_1.94d_ENSG00000179772	tabula_muris	shortlist1	astrocyte	59.0096	0.000117712	-0.163043	0	median.expr	ENSG00000179772	FOXS1	repressor
M01039_1.94d_ENSG00000179772	tabula_muris	shortlist1	B cell	57.2687	-0.0430852	-0.667607	0	median.expr	ENSG00000179772	FOXS1	repressor
M01039_1.94d_ENSG00000179772	tabula_muris	shortlist1	bladder cell	56.2	-0.0702625	-0.985009	0	median.expr	ENSG00000179772	FOXS1	repressor
M01039_1.94d_ENSG00000179772	tabula_muris	shortlist1	cardiac muscle cell	59.5	0.012057	-0.023605	0	median.expr	ENSG00000179772	FOXS1	repressor
M01039_1.94d_ENSG00000179772	tabula_muris	shortlist1	endothelial cell	59.4828	0.0116389	-0.0284881	0	median.expr	ENSG00000179772	FOXS1	repressor
M01039_1.94d_ENSG00000179772	tabula_muris	shortlist1	epidermal cell	57.4	-0.0397819	-0.629028	0	median.expr	ENSG00000179772	FOXS1	repressor
M01039_1.94d_ENSG00000179772	tabula_muris	shortlist1	epithelial cell	63.4921	0.105744	1.07055	0	median.expr	ENSG00000179772	FOXS1	activator
M01039_1.94d_ENSG00000179772	tabula_muris	shortlist1	fibroblast	58.8	-0.00501651	-0.223005	0	median.expr	ENSG00000179772	FOXS1	repressor
M01039_1.94d_ENSG00000179772	tabula_muris	shortlist1	granulocyte	58.1709	-0.0205347	-0.404241	0	median.expr	ENSG00000179772	FOXS1	repressor
M01039_1.94d_ENSG00000179772	tabula_muris	shortlist1	hepatocyte	59.4	0.00963026	-0.0519467	0	median.expr	ENSG00000179772	FOXS1	repressor
M01039_1.94d_ENSG00000179772	tabula_muris	shortlist1	keratinocyte	59.6	0.0144797	0.00468911	0	median.expr	ENSG00000179772	FOXS1	activator
M01039_1.94d_ENSG00000179772	tabula_muris	shortlist1	microglial cell	60.5263	0.0367299	0.264548	0	median.expr	ENSG00000179772	FOXS1	activator
M01039_1.94d_ENSG00000179772	tabula_muris	shortlist1	monocyte	59	-0.000117712	-0.165793	0	median.expr	ENSG00000179772	FOXS1	repressor
M01039_1.94d_ENSG00000179772	tabula_muris	shortlist1	neuron	58.7	-0.00747216	-0.251685	0	median.expr	ENSG00000179772	FOXS1	repressor
M01039_1.94d_ENSG00000179772	tabula_muris	shortlist1	oligodendrocyte	57.1	-0.0473419	-0.71732	0	median.expr	ENSG00000179772	FOXS1	repressor
M01039_1.94d_ENSG00000179772	tabula_muris	shortlist1	skeletal muscle satellite cell	59.8272	0.0199692	0.0688011	0	median.expr	ENSG00000179772	FOXS1	activator
M01039_1.94d_ENSG00000179772	tabula_muris	shortlist1	T cell	58.5739	-0.0105758	-0.287932	0	median.expr	ENSG00000179772	FOXS1	repressor
M01039_1.94d_ENSG00000179772	tabula_muris	shortlist1	type B pancreatic cell	59.1	0.00232546	-0.137259	0	median.expr	ENSG00000179772	FOXS1	repressor
M01043_1.94d_ENSG00000141568	tabula_muris	shortlist1	astrocyte	39.2022	-0.00195985	-0.123554	0	median.expr	ENSG00000141568	FOXK2	repressor
M01043_1.94d_ENSG00000141568	tabula_muris	shortlist1	B cell	39.4273	0.00630088	-0.084727	0	median.expr	ENSG00000141568	FOXK2	repressor
M01043_1.94d_ENSG00000141568	tabula_muris	shortlist1	bladder cell	38.5	-0.0280361	-0.246118	0	median.expr	ENSG00000141568	FOXK2	repressor
M01043_1.94d_ENSG00000141568	tabula_muris	shortlist1	cardiac muscle cell	41.6	0.083689	0.279015	0	median.expr	ENSG00000141568	FOXK2	activator
M01043_1.94d_ENSG00000141568	tabula_muris	shortlist1	endothelial cell	37.5862	-0.0626912	-0.409005	0	median.expr	ENSG00000141568	FOXK2	repressor
M01043_1.94d_ENSG00000141568	tabula_muris	shortlist1	epidermal cell	37.1	-0.0814753	-0.497295	0	median.expr	ENSG00000141568	FOXK2	repressor
M01043_1.94d_ENSG00000141568	tabula_muris	shortlist1	epithelial cell	37.6984	-0.0583907	-0.388792	0	median.expr	ENSG00000141568	FOXK2	repressor
M01043_1.94d_ENSG00000141568	tabula_muris	shortlist1	fibroblast	38.7	-0.0205609	-0.210984	0	median.expr	ENSG00000141568	FOXK2	repressor
M01043_1.94d_ENSG00000141568	tabula_muris	shortlist1	granulocyte	38.081	-0.0438247	-0.320329	0	median.expr	ENSG00000141568	FOXK2	repressor
M01043_1.94d_ENSG00000141568	tabula_muris	shortlist1	hepatocyte	39.8	0.0198739	-0.0209306	0	median.expr	ENSG00000141568	FOXK2	repressor
M01043_1.94d_ENSG00000141568	tabula_muris	shortlist1	keratinocyte	37.4	-0.0698562	-0.442683	0	median.expr	ENSG00000141568	FOXK2	repressor
M01043_1.94d_ENSG00000141568	tabula_muris	shortlist1	microglial cell	40.3509	0.0397055	0.0722825	0	median.expr	ENSG00000141568	FOXK2	activator
M01043_1.94d_ENSG00000141568	tabula_muris	shortlist1	monocyte	41.2	0.0697498	0.213498	0	median.expr	ENSG00000141568	FOXK2	activator
M01043_1.94d_ENSG00000141568	tabula_muris	shortlist1	neuron	41	0.0627294	0.1805	0	median.expr	ENSG00000141568	FOXK2	activator
M01043_1.94d_ENSG00000141568	tabula_muris	shortlist1	oligodendrocyte	38	-0.0468951	-0.33476	0	median.expr	ENSG00000141568	FOXK2	repressor
M01043_1.94d_ENSG00000141568	tabula_muris	shortlist1	skeletal muscle satellite cell	39.3089	0.00195985	-0.105131	0	median.expr	ENSG00000141568	FOXK2	repressor
M01043_1.94d_ENSG00000141568	tabula_muris	shortlist1	T cell	39.8981	0.0234267	-0.00423168	0	median.expr	ENSG00000141568	FOXK2	repressor
M01043_1.94d_ENSG00000141568	tabula_muris	shortlist1	type B pancreatic cell	39.8	0.0198739	-0.0209306	0	median.expr	ENSG00000141568	FOXK2	repressor
M01044_1.94d_ENSG00000204612	tabula_muris	shortlist1	astrocyte	44.8418	-0.0592232	-0.633596	0	median.expr	ENSG00000204612	FOXB2	repressor
M01044_1.94d_ENSG00000204612	tabula_muris	shortlist1	B cell	46.2555	-0.0144428	-0.148945	0	median.expr	ENSG00000204612	FOXB2	repressor
M01044_1.94d_ENSG00000204612	tabula_muris	shortlist1	bladder cell	44.3	-0.0767612	-0.823407	0	median.expr	ENSG00000204612	FOXB2	repressor
M01044_1.94d_ENSG00000204612	tabula_muris	shortlist1	cardiac muscle cell	48.5	0.0539168	0.590899	0	median.expr	ENSG00000204612	FOXB2	activator
M01044_1.94d_ENSG00000204612	tabula_muris	shortlist1	endothelial cell	44.4828	-0.0708217	-0.759124	0	median.expr	ENSG00000204612	FOXB2	repressor
M01044_1.94d_ENSG00000204612	tabula_muris	shortlist1	epidermal cell	42.7	-0.129832	-1.39778	0	median.expr	ENSG00000204612	FOXB2	repressor
M01044_1.94d_ENSG00000204612	tabula_muris	shortlist1	epithelial cell	50	0.0978602	1.06649	0	median.expr	ENSG00000204612	FOXB2	activator
M01044_1.94d_ENSG00000204612	tabula_muris	shortlist1	fibroblast	43.8	-0.0931371	-1.00064	0	median.expr	ENSG00000204612	FOXB2	repressor
M01044_1.94d_ENSG00000204612	tabula_muris	shortlist1	granulocyte	47.2264	0.0155252	0.175394	0	median.expr	ENSG00000204612	FOXB2	activator
M01044_1.94d_ENSG00000204612	tabula_muris	shortlist1	hepatocyte	46.6	-0.00373798	-0.0330887	0	median.expr	ENSG00000204612	FOXB2	repressor
M01044_1.94d_ENSG00000204612	tabula_muris	shortlist1	keratinocyte	42.4	-0.140004	-1.50787	0	median.expr	ENSG00000204612	FOXB2	repressor
M01044_1.94d_ENSG00000204612	tabula_muris	shortlist1	microglial cell	46.8421	0.00373798	0.0478223	0	median.expr	ENSG00000204612	FOXB2	activator
M01044_1.94d_ENSG00000204612	tabula_muris	shortlist1	monocyte	47.7	0.0299213	0.3312	0	median.expr	ENSG00000204612	FOXB2	activator
M01044_1.94d_ENSG00000204612	tabula_muris	shortlist1	neuron	45.2	-0.0477452	-0.509371	0	median.expr	ENSG00000204612	FOXB2	repressor
M01044_1.94d_ENSG00000204612	tabula_muris	shortlist1	oligodendrocyte	47	0.00859282	0.100365	0	median.expr	ENSG00000204612	FOXB2	activator
M01044_1.94d_ENSG00000204612	tabula_muris	shortlist1	skeletal muscle satellite cell	48.2721	0.0471228	0.517369	0	median.expr	ENSG00000204612	FOXB2	activator
M01044_1.94d_ENSG00000204612	tabula_muris	shortlist1	T cell	47.0289	0.0094785	0.109951	0	median.expr	ENSG00000204612	FOXB2	activator
M01044_1.94d_ENSG00000204612	tabula_muris	shortlist1	type B pancreatic cell	47.6	0.0268936	0.298432	0	median.expr	ENSG00000204612	FOXB2	activator
M01230_1.94d_ENSG00000105717	tabula_muris	shortlist1	astrocyte	4.5392	0.219439	0.616945	0	median.expr	ENSG00000105717	PBX4	activator
M01230_1.94d_ENSG00000105717	tabula_muris	shortlist1	B cell	5.06608	0.37787	1.03183	0	median.expr	ENSG00000105717	PBX4	activator
M01230_1.94d_ENSG00000105717	tabula_muris	shortlist1	bladder cell	5	0.358928	0.982227	0	median.expr	ENSG00000105717	PBX4	activator
M01230_1.94d_ENSG00000105717	tabula_muris	shortlist1	cardiac muscle cell	2.8	-0.477573	-1.20833	0	median.expr	ENSG00000105717	PBX4	repressor
M01230_1.94d_ENSG00000105717	tabula_muris	shortlist1	endothelial cell	3.7931	-0.039621	-0.0614587	0	median.expr	ENSG00000105717	PBX4	repressor
M01230_1.94d_ENSG00000105717	tabula_muris	shortlist1	epidermal cell	3.8	-0.0370003	-0.0545959	0	median.expr	ENSG00000105717	PBX4	repressor
M01230_1.94d_ENSG00000105717	tabula_muris	shortlist1	epithelial cell	3.57143	-0.126498	-0.288966	0	median.expr	ENSG00000105717	PBX4	repressor
M01230_1.94d_ENSG00000105717	tabula_muris	shortlist1	fibroblast	4.1	0.0726242	0.232479	0	median.expr	ENSG00000105717	PBX4	activator
M01230_1.94d_ENSG00000105717	tabula_muris	shortlist1	granulocyte	4.04798	0.054201	0.184234	0	median.expr	ENSG00000105717	PBX4	activator
M01230_1.94d_ENSG00000105717	tabula_muris	shortlist1	hepatocyte	4	0.0370003	0.13919	0	median.expr	ENSG00000105717	PBX4	activator
M01230_1.94d_ENSG00000105717	tabula_muris	shortlist1	keratinocyte	4.2	0.10739	0.32352	0	median.expr	ENSG00000105717	PBX4	activator
M01230_1.94d_ENSG00000105717	tabula_muris	shortlist1	microglial cell	2.80702	-0.473962	-1.19887	0	median.expr	ENSG00000105717	PBX4	repressor
M01230_1.94d_ENSG00000105717	tabula_muris	shortlist1	monocyte	4	0.0370003	0.13919	0	median.expr	ENSG00000105717	PBX4	activator
M01230_1.94d_ENSG00000105717	tabula_muris	shortlist1	neuron	3.3	-0.240534	-0.587591	0	median.expr	ENSG00000105717	PBX4	repressor
M01230_1.94d_ENSG00000105717	tabula_muris	shortlist1	oligodendrocyte	3.5	-0.155645	-0.365292	0	median.expr	ENSG00000105717	PBX4	repressor
M01230_1.94d_ENSG00000105717	tabula_muris	shortlist1	skeletal muscle satellite cell	4.10367	0.0739156	0.235861	0	median.expr	ENSG00000105717	PBX4	activator
M01230_1.94d_ENSG00000105717	tabula_muris	shortlist1	T cell	2.71647	-0.521267	-1.32275	0	median.expr	ENSG00000105717	PBX4	repressor
M01230_1.94d_ENSG00000105717	tabula_muris	shortlist1	type B pancreatic cell	3.7	-0.0754744	-0.155349	0	median.expr	ENSG00000105717	PBX4	repressor
M01232_1.94d_ENSG00000106410	tabula_muris	shortlist1	astrocyte	7.70289	-0.0299539	-0.167084	0	median.expr	ENSG00000106410	NOBOX	repressor
M01232_1.94d_ENSG00000106410	tabula_muris	shortlist1	B cell	7.92952	0.0118793	-0.0278355	0	median.expr	ENSG00000106410	NOBOX	repressor
M01232_1.94d_ENSG00000106410	tabula_muris	shortlist1	bladder cell	8	0.0246466	0.0146625	0	median.expr	ENSG00000106410	NOBOX	activator
M01232_1.94d_ENSG00000106410	tabula_muris	shortlist1	cardiac muscle cell	6.7	-0.231192	-0.836938	0	median.expr	ENSG00000106410	NOBOX	repressor
M01232_1.94d_ENSG00000106410	tabula_muris	shortlist1	endothelial cell	9.65517	0.295949	0.917735	0	median.expr	ENSG00000106410	NOBOX	activator
M01232_1.94d_ENSG00000106410	tabula_muris	shortlist1	epidermal cell	7.4	-0.0878281	-0.359728	0	median.expr	ENSG00000106410	NOBOX	repressor
M01232_1.94d_ENSG00000106410	tabula_muris	shortlist1	epithelial cell	9.12698	0.214785	0.647568	0	median.expr	ENSG00000106410	NOBOX	activator
M01232_1.94d_ENSG00000106410	tabula_muris	shortlist1	fibroblast	8.4	0.0950359	0.248965	0	median.expr	ENSG00000106410	NOBOX	activator
M01232_1.94d_ENSG00000106410	tabula_muris	shortlist1	granulocyte	8.24588	0.0683195	0.160035	0	median.expr	ENSG00000106410	NOBOX	activator
M01232_1.94d_ENSG00000106410	tabula_muris	shortlist1	hepatocyte	7	-0.167998	-0.626588	0	median.expr	ENSG00000106410	NOBOX	repressor
M01232_1.94d_ENSG00000106410	tabula_muris	shortlist1	keratinocyte	6.9	-0.188757	-0.695686	0	median.expr	ENSG00000106410	NOBOX	repressor
M01232_1.94d_ENSG00000106410	tabula_muris	shortlist1	microglial cell	6.84211	-0.200913	-0.736149	0	median.expr	ENSG00000106410	NOBOX	repressor
M01232_1.94d_ENSG00000106410	tabula_muris	shortlist1	monocyte	7.8	-0.0118793	-0.10692	0	median.expr	ENSG00000106410	NOBOX	repressor
M01232_1.94d_ENSG00000106410	tabula_muris	shortlist1	neuron	5.9	-0.414638	-1.44757	0	median.expr	ENSG00000106410	NOBOX	repressor
M01232_1.94d_ENSG00000106410	tabula_muris	shortlist1	oligodendrocyte	7	-0.167998	-0.626588	0	median.expr	ENSG00000106410	NOBOX	repressor
M01232_1.94d_ENSG00000106410	tabula_muris	shortlist1	skeletal muscle satellite cell	8.20734	0.0615619	0.137541	0	median.expr	ENSG00000106410	NOBOX	activator
M01232_1.94d_ENSG00000106410	tabula_muris	shortlist1	T cell	8.14941	0.0513415	0.103521	0	median.expr	ENSG00000106410	NOBOX	activator
M01232_1.94d_ENSG00000106410	tabula_muris	shortlist1	type B pancreatic cell	9.5	0.272574	0.839929	0	median.expr	ENSG00000106410	NOBOX	activator
M01233_1.94d_ENSG00000106689	tabula_muris	shortlist1	astrocyte	10.0413	-0.0781232	-0.56063	4.12311	median.expr	ENSG00000106689	LHX2	repressor
M01233_1.94d_ENSG00000106689	tabula_muris	shortlist1	B cell	10.793	0.0260252	-0.0447315	-0.242536	median.expr	ENSG00000106689	LHX2	repressor
M01233_1.94d_ENSG00000106689	tabula_muris	shortlist1	bladder cell	11.3	0.0922585	0.283355	-0.242536	median.expr	ENSG00000106689	LHX2	activator
M01233_1.94d_ENSG00000106689	tabula_muris	shortlist1	cardiac muscle cell	9.8	-0.113211	-0.734435	-0.242536	median.expr	ENSG00000106689	LHX2	repressor
M01233_1.94d_ENSG00000106689	tabula_muris	shortlist1	endothelial cell	8.44828	-0.327335	-1.7951	-0.242536	median.expr	ENSG00000106689	LHX2	repressor
M01233_1.94d_ENSG00000106689	tabula_muris	shortlist1	epidermal cell	10.6	0	-0.173647	-0.242536	median.expr	ENSG00000106689	LHX2	repressor
M01233_1.94d_ENSG00000106689	tabula_muris	shortlist1	epithelial cell	11.1111	0.0679388	0.162887	-0.242536	median.expr	ENSG00000106689	LHX2	activator
M01233_1.94d_ENSG00000106689	tabula_muris	shortlist1	fibroblast	11.3	0.0922585	0.283355	-0.242536	median.expr	ENSG00000106689	LHX2	activator
M01233_1.94d_ENSG00000106689	tabula_muris	shortlist1	granulocyte	9.44528	-0.166399	-0.997905	-0.242536	median.expr	ENSG00000106689	LHX2	repressor
M01233_1.94d_ENSG00000106689	tabula_muris	shortlist1	hepatocyte	10.6	0	-0.173647	-0.242536	median.expr	ENSG00000106689	LHX2	repressor
M01233_1.94d_ENSG00000106689	tabula_muris	shortlist1	keratinocyte	9.2	-0.204358	-1.18594	-0.242536	median.expr	ENSG00000106689	LHX2	repressor
M01233_1.94d_ENSG00000106689	tabula_muris	shortlist1	microglial cell	10.8772	0.037242	0.0108311	-0.242536	median.expr	ENSG00000106689	LHX2	activator
M01233_1.94d_ENSG00000106689	tabula_muris	shortlist1	monocyte	8.6	-0.301656	-1.6679	-0.242536	median.expr	ENSG00000106689	LHX2	repressor
M01233_1.94d_ENSG00000106689	tabula_muris	shortlist1	neuron	10.6	0	-0.173647	-0.242536	median.expr	ENSG00000106689	LHX2	repressor
M01233_1.94d_ENSG00000106689	tabula_muris	shortlist1	oligodendrocyte	10	-0.0840643	-0.590059	-0.242536	median.expr	ENSG00000106689	LHX2	repressor
M01233_1.94d_ENSG00000106689	tabula_muris	shortlist1	skeletal muscle satellite cell	11.3391	0.097241	0.308035	-0.242536	median.expr	ENSG00000106689	LHX2	activator
M01233_1.94d_ENSG00000106689	tabula_muris	shortlist1	T cell	9.8472	-0.106279	-0.7001	-0.242536	median.expr	ENSG00000106689	LHX2	repressor
M01233_1.94d_ENSG00000106689	tabula_muris	shortlist1	type B pancreatic cell	10.9	0.0402639	0.0257997	-0.242536	median.expr	ENSG00000106689	LHX2	activator
M01234_1.94d_ENSG00000106852	tabula_muris	shortlist1	astrocyte	10.0413	0.0648348	0.232067	0	median.expr	ENSG00000106852	LHX6	activator
M01234_1.94d_ENSG00000106852	tabula_muris	shortlist1	B cell	8.14978	-0.236273	-0.761101	0	median.expr	ENSG00000106852	LHX6	repressor
M01234_1.94d_ENSG00000106852	tabula_muris	shortlist1	bladder cell	9.6	0	0.0182172	0	median.expr	ENSG00000106852	LHX6	activator
M01234_1.94d_ENSG00000106852	tabula_muris	shortlist1	cardiac muscle cell	10.4	0.115477	0.399105	0	median.expr	ENSG00000106852	LHX6	activator
M01234_1.94d_ENSG00000106852	tabula_muris	shortlist1	endothelial cell	8.96552	-0.0986476	-0.30716	0	median.expr	ENSG00000106852	LHX6	repressor
M01234_1.94d_ENSG00000106852	tabula_muris	shortlist1	epidermal cell	8.4	-0.192645	-0.617199	0	median.expr	ENSG00000106852	LHX6	repressor
M01234_1.94d_ENSG00000106852	tabula_muris	shortlist1	epithelial cell	8.73016	-0.137027	-0.433748	0	median.expr	ENSG00000106852	LHX6	repressor
M01234_1.94d_ENSG00000106852	tabula_muris	shortlist1	fibroblast	9.1	-0.0771679	-0.236311	0	median.expr	ENSG00000106852	LHX6	repressor
M01234_1.94d_ENSG00000106852	tabula_muris	shortlist1	granulocyte	8.69565	-0.14274	-0.452594	0	median.expr	ENSG00000106852	LHX6	repressor
M01234_1.94d_ENSG00000106852	tabula_muris	shortlist1	hepatocyte	11.8	0.297681	1.00008	0	median.expr	ENSG00000106852	LHX6	activator
M01234_1.94d_ENSG00000106852	tabula_muris	shortlist1	keratinocyte	9.6	0	0.0182172	0	median.expr	ENSG00000106852	LHX6	activator
M01234_1.94d_ENSG00000106852	tabula_muris	shortlist1	microglial cell	8.42105	-0.189034	-0.605288	0	median.expr	ENSG00000106852	LHX6	repressor
M01234_1.94d_ENSG00000106852	tabula_muris	shortlist1	monocyte	10.7	0.156504	0.534428	0	median.expr	ENSG00000106852	LHX6	activator
M01234_1.94d_ENSG00000106852	tabula_muris	shortlist1	neuron	10.9	0.183222	0.622552	0	median.expr	ENSG00000106852	LHX6	activator
M01234_1.94d_ENSG00000106852	tabula_muris	shortlist1	oligodendrocyte	10.9	0.183222	0.622552	0	median.expr	ENSG00000106852	LHX6	activator
M01234_1.94d_ENSG00000106852	tabula_muris	shortlist1	skeletal muscle satellite cell	10.6911	0.15531	0.530488	0	median.expr	ENSG00000106852	LHX6	activator
M01234_1.94d_ENSG00000106852	tabula_muris	shortlist1	T cell	8.31919	-0.206592	-0.663202	0	median.expr	ENSG00000106852	LHX6	repressor
M01234_1.94d_ENSG00000106852	tabula_muris	shortlist1	type B pancreatic cell	11.7	0.285402	0.959581	0	median.expr	ENSG00000106852	LHX6	activator
M01240_1.94d_ENSG00000115297	tabula_muris	shortlist1	astrocyte	6.18982	0.296532	0.717101	0	median.expr	ENSG00000115297	TLX2	activator
M01240_1.94d_ENSG00000115297	tabula_muris	shortlist1	B cell	3.52423	-0.516058	-1.20775	0	median.expr	ENSG00000115297	TLX2	repressor
M01240_1.94d_ENSG00000115297	tabula_muris	shortlist1	bladder cell	5.2	0.0451456	0.121623	0	median.expr	ENSG00000115297	TLX2	activator
M01240_1.94d_ENSG00000115297	tabula_muris	shortlist1	cardiac muscle cell	5.3	0.0726263	0.186718	0	median.expr	ENSG00000115297	TLX2	activator
M01240_1.94d_ENSG00000115297	tabula_muris	shortlist1	endothelial cell	4.48276	-0.168979	-0.385592	0	median.expr	ENSG00000115297	TLX2	repressor
M01240_1.94d_ENSG00000115297	tabula_muris	shortlist1	epidermal cell	4.9	-0.0405843	-0.0814527	0	median.expr	ENSG00000115297	TLX2	repressor
M01240_1.94d_ENSG00000115297	tabula_muris	shortlist1	epithelial cell	3.96825	-0.344862	-0.802219	0	median.expr	ENSG00000115297	TLX2	repressor
M01240_1.94d_ENSG00000115297	tabula_muris	shortlist1	fibroblast	5.5	0.126066	0.313304	0	median.expr	ENSG00000115297	TLX2	activator
M01240_1.94d_ENSG00000115297	tabula_muris	shortlist1	granulocyte	4.64768	-0.116856	-0.262125	0	median.expr	ENSG00000115297	TLX2	repressor
M01240_1.94d_ENSG00000115297	tabula_muris	shortlist1	hepatocyte	5.4	0.0995934	0.250598	0	median.expr	ENSG00000115297	TLX2	activator
M01240_1.94d_ENSG00000115297	tabula_muris	shortlist1	keratinocyte	5.6	0.152061	0.374881	0	median.expr	ENSG00000115297	TLX2	activator
M01240_1.94d_ENSG00000115297	tabula_muris	shortlist1	microglial cell	3.85965	-0.384896	-0.897053	0	median.expr	ENSG00000115297	TLX2	repressor
M01240_1.94d_ENSG00000115297	tabula_muris	shortlist1	monocyte	4.7	-0.100705	-0.223866	0	median.expr	ENSG00000115297	TLX2	repressor
M01240_1.94d_ENSG00000115297	tabula_muris	shortlist1	neuron	4.7	-0.100705	-0.223866	0	median.expr	ENSG00000115297	TLX2	repressor
M01240_1.94d_ENSG00000115297	tabula_muris	shortlist1	oligodendrocyte	5.6	0.152061	0.374881	0	median.expr	ENSG00000115297	TLX2	activator
M01240_1.94d_ENSG00000115297	tabula_muris	shortlist1	skeletal muscle satellite cell	5.18359	0.0405843	0.110818	0	median.expr	ENSG00000115297	TLX2	activator
M01240_1.94d_ENSG00000115297	tabula_muris	shortlist1	T cell	3.39559	-0.569706	-1.33483	0	median.expr	ENSG00000115297	TLX2	repressor
M01240_1.94d_ENSG00000115297	tabula_muris	shortlist1	type B pancreatic cell	6.5	0.367074	0.8842	0	median.expr	ENSG00000115297	TLX2	activator
M01262_1.94d_ENSG00000136367	tabula_muris	shortlist1	astrocyte	10.3164	-0.0868467	-0.390741	-0.242536	median.expr	ENSG00000136367	ZFHX2	repressor
M01262_1.94d_ENSG00000136367	tabula_muris	shortlist1	B cell	11.0132	0.00745383	-0.00783231	-0.242536	median.expr	ENSG00000136367	ZFHX2	repressor
M01262_1.94d_ENSG00000136367	tabula_muris	shortlist1	bladder cell	10.9	-0.00745383	-0.0683651	-0.242536	median.expr	ENSG00000136367	ZFHX2	repressor
M01262_1.94d_ENSG00000136367	tabula_muris	shortlist1	cardiac muscle cell	9.6	-0.190676	-0.81234	-0.242536	median.expr	ENSG00000136367	ZFHX2	repressor
M01262_1.94d_ENSG00000136367	tabula_muris	shortlist1	endothelial cell	10.5172	-0.0590256	-0.277773	-0.242536	median.expr	ENSG00000136367	ZFHX2	repressor
M01262_1.94d_ENSG00000136367	tabula_muris	shortlist1	epidermal cell	10.8	-0.0207507	-0.122357	-0.242536	median.expr	ENSG00000136367	ZFHX2	repressor
M01262_1.94d_ENSG00000136367	tabula_muris	shortlist1	epithelial cell	11.1111	0.0202211	0.0440095	-0.242536	median.expr	ENSG00000136367	ZFHX2	activator
M01262_1.94d_ENSG00000136367	tabula_muris	shortlist1	fibroblast	11.8	0.107005	0.396396	-0.242536	median.expr	ENSG00000136367	ZFHX2	activator
M01262_1.94d_ENSG00000136367	tabula_muris	shortlist1	granulocyte	8.9955	-0.284506	-1.19334	-0.242536	median.expr	ENSG00000136367	ZFHX2	repressor
M01262_1.94d_ENSG00000136367	tabula_muris	shortlist1	hepatocyte	12.1	0.143225	0.543469	-0.242536	median.expr	ENSG00000136367	ZFHX2	activator
M01262_1.94d_ENSG00000136367	tabula_muris	shortlist1	keratinocyte	9.7	-0.175725	-0.751634	-0.242536	median.expr	ENSG00000136367	ZFHX2	repressor
M01262_1.94d_ENSG00000136367	tabula_muris	shortlist1	microglial cell	11.4035	0.0576958	0.196176	-0.242536	median.expr	ENSG00000136367	ZFHX2	activator
M01262_1.94d_ENSG00000136367	tabula_muris	shortlist1	monocyte	8.5	-0.366247	-1.52525	-0.242536	median.expr	ENSG00000136367	ZFHX2	repressor
M01262_1.94d_ENSG00000136367	tabula_muris	shortlist1	neuron	10.8	-0.0207507	-0.122357	-0.242536	median.expr	ENSG00000136367	ZFHX2	repressor
M01262_1.94d_ENSG00000136367	tabula_muris	shortlist1	oligodendrocyte	11.7	0.0947266	0.34654	-0.242536	median.expr	ENSG00000136367	ZFHX2	activator
M01262_1.94d_ENSG00000136367	tabula_muris	shortlist1	skeletal muscle satellite cell	12.095	0.142633	0.541064	-0.242536	median.expr	ENSG00000136367	ZFHX2	activator
M01262_1.94d_ENSG00000136367	tabula_muris	shortlist1	T cell	11.3752	0.0541115	0.181622	-0.242536	median.expr	ENSG00000136367	ZFHX2	activator
M01262_1.94d_ENSG00000136367	tabula_muris	shortlist1	type B pancreatic cell	11.6	0.0823428	0.296256	4.12311	median.expr	ENSG00000136367	ZFHX2	activator
M01263_1.94d_ENSG00000138136	tabula_muris	shortlist1	astrocyte	22.4209	0.096874	0.328528	0	median.expr	ENSG00000138136	LBX1	activator
M01263_1.94d_ENSG00000138136	tabula_muris	shortlist1	B cell	18.7225	-0.1632	-1.01119	0	median.expr	ENSG00000138136	LBX1	repressor
M01263_1.94d_ENSG00000138136	tabula_muris	shortlist1	bladder cell	22.9	0.127377	0.485658	0	median.expr	ENSG00000138136	LBX1	activator
M01263_1.94d_ENSG00000138136	tabula_muris	shortlist1	cardiac muscle cell	21.4	0.0296401	-0.0178147	0	median.expr	ENSG00000138136	LBX1	repressor
M01263_1.94d_ENSG00000138136	tabula_muris	shortlist1	endothelial cell	19.6552	-0.0930616	-0.649889	0	median.expr	ENSG00000138136	LBX1	repressor
M01263_1.94d_ENSG00000138136	tabula_muris	shortlist1	epidermal cell	20.5	-0.0323468	-0.337128	0	median.expr	ENSG00000138136	LBX1	repressor
M01263_1.94d_ENSG00000138136	tabula_muris	shortlist1	epithelial cell	20.6349	-0.0228828	-0.288376	0	median.expr	ENSG00000138136	LBX1	repressor
M01263_1.94d_ENSG00000138136	tabula_muris	shortlist1	fibroblast	21.7	0.0497244	0.0856455	0	median.expr	ENSG00000138136	LBX1	activator
M01263_1.94d_ENSG00000138136	tabula_muris	shortlist1	granulocyte	19.3403	-0.116358	-0.769897	0	median.expr	ENSG00000138136	LBX1	repressor
M01263_1.94d_ENSG00000138136	tabula_muris	shortlist1	hepatocyte	23.2	0.146154	0.582385	0	median.expr	ENSG00000138136	LBX1	activator
M01263_1.94d_ENSG00000138136	tabula_muris	shortlist1	keratinocyte	19.4	-0.111914	-0.747004	0	median.expr	ENSG00000138136	LBX1	repressor
M01263_1.94d_ENSG00000138136	tabula_muris	shortlist1	microglial cell	19.6491	-0.0935058	-0.652177	0	median.expr	ENSG00000138136	LBX1	repressor
M01263_1.94d_ENSG00000138136	tabula_muris	shortlist1	monocyte	18.7	-0.164932	-1.02012	0	median.expr	ENSG00000138136	LBX1	repressor
M01263_1.94d_ENSG00000138136	tabula_muris	shortlist1	neuron	21.3	0.0228828	-0.0526239	0	median.expr	ENSG00000138136	LBX1	repressor
M01263_1.94d_ENSG00000138136	tabula_muris	shortlist1	oligodendrocyte	21.6	0.0430607	0.0513185	0	median.expr	ENSG00000138136	LBX1	activator
M01263_1.94d_ENSG00000138136	tabula_muris	shortlist1	skeletal muscle satellite cell	23.3261	0.153977	0.62268	0	median.expr	ENSG00000138136	LBX1	activator
M01263_1.94d_ENSG00000138136	tabula_muris	shortlist1	T cell	18.3362	-0.193279	-1.16614	0	median.expr	ENSG00000138136	LBX1	repressor
M01263_1.94d_ENSG00000138136	tabula_muris	shortlist1	type B pancreatic cell	22.5	0.101954	0.354698	0	median.expr	ENSG00000138136	LBX1	activator
M01268_1.94d_ENSG00000159184	tabula_muris	shortlist1	astrocyte	26.2724	0.100377	0.634536	0	median.expr	ENSG00000159184	HOXB13	activator
M01268_1.94d_ENSG00000159184	tabula_muris	shortlist1	B cell	25.1101	0.0351011	0.141061	0	median.expr	ENSG00000159184	HOXB13	activator
M01268_1.94d_ENSG00000159184	tabula_muris	shortlist1	bladder cell	23.8	-0.0422069	-0.443377	0	median.expr	ENSG00000159184	HOXB13	repressor
M01268_1.94d_ENSG00000159184	tabula_muris	shortlist1	cardiac muscle cell	24.8	0.0171716	0.00551617	0	median.expr	ENSG00000159184	HOXB13	activator
M01268_1.94d_ENSG00000159184	tabula_muris	shortlist1	endothelial cell	22.4138	-0.128782	-1.09787	0	median.expr	ENSG00000159184	HOXB13	repressor
M01268_1.94d_ENSG00000159184	tabula_muris	shortlist1	epidermal cell	24.1	-0.0241353	-0.306759	0	median.expr	ENSG00000159184	HOXB13	repressor
M01268_1.94d_ENSG00000159184	tabula_muris	shortlist1	epithelial cell	21.0317	-0.2206	-1.792	0	median.expr	ENSG00000159184	HOXB13	repressor
M01268_1.94d_ENSG00000159184	tabula_muris	shortlist1	fibroblast	22.8	-0.104135	-0.911542	0	median.expr	ENSG00000159184	HOXB13	repressor
M01268_1.94d_ENSG00000159184	tabula_muris	shortlist1	granulocyte	22.039	-0.153111	-1.2818	0	median.expr	ENSG00000159184	HOXB13	repressor
M01268_1.94d_ENSG00000159184	tabula_muris	shortlist1	hepatocyte	26.3	0.101894	0.646008	0	median.expr	ENSG00000159184	HOXB13	activator
M01268_1.94d_ENSG00000159184	tabula_muris	shortlist1	keratinocyte	25.8	0.0742026	0.436662	0	median.expr	ENSG00000159184	HOXB13	activator
M01268_1.94d_ENSG00000159184	tabula_muris	shortlist1	microglial cell	24.7368	0.0134929	-0.0222949	0	median.expr	ENSG00000159184	HOXB13	repressor
M01268_1.94d_ENSG00000159184	tabula_muris	shortlist1	monocyte	23.4	-0.0666599	-0.628239	0	median.expr	ENSG00000159184	HOXB13	repressor
M01268_1.94d_ENSG00000159184	tabula_muris	shortlist1	neuron	25.1	0.0345189	0.136659	0	median.expr	ENSG00000159184	HOXB13	activator
M01268_1.94d_ENSG00000159184	tabula_muris	shortlist1	oligodendrocyte	26.5	0.112824	0.728634	0	median.expr	ENSG00000159184	HOXB13	activator
M01268_1.94d_ENSG00000159184	tabula_muris	shortlist1	skeletal muscle satellite cell	24.838	0.0193813	0.0222208	0	median.expr	ENSG00000159184	HOXB13	activator
M01268_1.94d_ENSG00000159184	tabula_muris	shortlist1	T cell	24.2784	-0.0134929	-0.226303	0	median.expr	ENSG00000159184	HOXB13	repressor
M01268_1.94d_ENSG00000159184	tabula_muris	shortlist1	type B pancreatic cell	23.5	-0.0605077	-0.581729	0	median.expr	ENSG00000159184	HOXB13	repressor
M01298_1.94d_ENSG00000227059	tabula_muris	shortlist1	astrocyte	14.9931	-0.00512384	-0.13926		median.expr	ENSG00000227059	ANHX	repressor
M01298_1.94d_ENSG00000227059	tabula_muris	shortlist1	B cell	15.4185	0.0352379	0.05435		median.expr	ENSG00000227059	ANHX	activator
M01298_1.94d_ENSG00000227059	tabula_muris	shortlist1	bladder cell	14.8	-0.0238275	-0.228979		median.expr	ENSG00000227059	ANHX	repressor
M01298_1.94d_ENSG00000227059	tabula_muris	shortlist1	cardiac muscle cell	15.6	0.0521213	0.135338		median.expr	ENSG00000227059	ANHX	activator
M01298_1.94d_ENSG00000227059	tabula_muris	shortlist1	endothelial cell	13.7931	-0.125478	-0.716581		median.expr	ENSG00000227059	ANHX	repressor
M01298_1.94d_ENSG00000227059	tabula_muris	shortlist1	epidermal cell	13.4	-0.167192	-0.916678		median.expr	ENSG00000227059	ANHX	repressor
M01298_1.94d_ENSG00000227059	tabula_muris	shortlist1	epithelial cell	12.6984	-0.244777	-1.28884		median.expr	ENSG00000227059	ANHX	repressor
M01298_1.94d_ENSG00000227059	tabula_muris	shortlist1	fibroblast	15.8	0.0704999	0.223497		median.expr	ENSG00000227059	ANHX	activator
M01298_1.94d_ENSG00000227059	tabula_muris	shortlist1	granulocyte	16.6417	0.145376	0.582669		median.expr	ENSG00000227059	ANHX	activator
M01298_1.94d_ENSG00000227059	tabula_muris	shortlist1	hepatocyte	17.6	0.226151	0.970134		median.expr	ENSG00000227059	ANHX	activator
M01298_1.94d_ENSG00000227059	tabula_muris	shortlist1	keratinocyte	13.5	-0.156465	-0.865225		median.expr	ENSG00000227059	ANHX	repressor
M01298_1.94d_ENSG00000227059	tabula_muris	shortlist1	microglial cell	14.7368	-0.0299973	-0.258575		median.expr	ENSG00000227059	ANHX	repressor
M01298_1.94d_ENSG00000227059	tabula_muris	shortlist1	monocyte	15.6	0.0521213	0.135338		median.expr	ENSG00000227059	ANHX	activator
M01298_1.94d_ENSG00000227059	tabula_muris	shortlist1	neuron	14.1	-0.0937295	-0.56429		median.expr	ENSG00000227059	ANHX	repressor
M01298_1.94d_ENSG00000227059	tabula_muris	shortlist1	oligodendrocyte	16.4	0.124271	0.481431		median.expr	ENSG00000227059	ANHX	activator
M01298_1.94d_ENSG00000227059	tabula_muris	shortlist1	skeletal muscle satellite cell	14.3629	-0.0670826	-0.436468		median.expr	ENSG00000227059	ANHX	repressor
M01298_1.94d_ENSG00000227059	tabula_muris	shortlist1	T cell	15.2801	0.0222327	-0.00803446		median.expr	ENSG00000227059	ANHX	repressor
M01298_1.94d_ENSG00000227059	tabula_muris	shortlist1	type B pancreatic cell	15.1	0.00512384	-0.0901032		median.expr	ENSG00000227059	ANHX	repressor
M01308_1.94d_ENSG00000274529	tabula_muris	shortlist1	astrocyte	25.447	0.051778	0.17554	0	median.expr	ENSG00000274529	SEBOX	activator
M01308_1.94d_ENSG00000274529	tabula_muris	shortlist1	B cell	23.348	-0.07242	-0.469903	0	median.expr	ENSG00000274529	SEBOX	repressor
M01308_1.94d_ENSG00000274529	tabula_muris	shortlist1	bladder cell	25.8	0.071651	0.278819	0	median.expr	ENSG00000274529	SEBOX	activator
M01308_1.94d_ENSG00000274529	tabula_muris	shortlist1	cardiac muscle cell	24.8	0.0146201	-0.017565	0	median.expr	ENSG00000274529	SEBOX	repressor
M01308_1.94d_ENSG00000274529	tabula_muris	shortlist1	endothelial cell	21.8966	-0.165016	-0.951116	0	median.expr	ENSG00000274529	SEBOX	repressor
M01308_1.94d_ENSG00000274529	tabula_muris	shortlist1	epidermal cell	23.7	-0.050833	-0.357717	0	median.expr	ENSG00000274529	SEBOX	repressor
M01308_1.94d_ENSG00000274529	tabula_muris	shortlist1	epithelial cell	24.2063	-0.0203345	-0.19922	0	median.expr	ENSG00000274529	SEBOX	repressor
M01308_1.94d_ENSG00000274529	tabula_muris	shortlist1	fibroblast	24.6	0.00293828	-0.0782741	0	median.expr	ENSG00000274529	SEBOX	repressor
M01308_1.94d_ENSG00000274529	tabula_muris	shortlist1	granulocyte	22.6387	-0.11693	-0.701217	0	median.expr	ENSG00000274529	SEBOX	repressor
M01308_1.94d_ENSG00000274529	tabula_muris	shortlist1	hepatocyte	25.4	0.0491085	0.161667	0	median.expr	ENSG00000274529	SEBOX	activator
M01308_1.94d_ENSG00000274529	tabula_muris	shortlist1	keratinocyte	24.9	0.0204257	0.0126062	0	median.expr	ENSG00000274529	SEBOX	activator
M01308_1.94d_ENSG00000274529	tabula_muris	shortlist1	microglial cell	23.8596	-0.0411472	-0.307382	0	median.expr	ENSG00000274529	SEBOX	repressor
M01308_1.94d_ENSG00000274529	tabula_muris	shortlist1	monocyte	22	-0.158217	-0.915778	0	median.expr	ENSG00000274529	SEBOX	repressor
M01308_1.94d_ENSG00000274529	tabula_muris	shortlist1	neuron	24.5	-0.00293828	-0.108814	0	median.expr	ENSG00000274529	SEBOX	repressor
M01308_1.94d_ENSG00000274529	tabula_muris	shortlist1	oligodendrocyte	26.1	0.0883298	0.365496	0	median.expr	ENSG00000274529	SEBOX	activator
M01308_1.94d_ENSG00000274529	tabula_muris	shortlist1	skeletal muscle satellite cell	26.4579	0.107978	0.467604	0	median.expr	ENSG00000274529	SEBOX	activator
M01308_1.94d_ENSG00000274529	tabula_muris	shortlist1	T cell	23.2598	-0.0778837	-0.498297	0	median.expr	ENSG00000274529	SEBOX	repressor
M01308_1.94d_ENSG00000274529	tabula_muris	shortlist1	type B pancreatic cell	28.1	0.19485	0.919071	0	median.expr	ENSG00000274529	SEBOX	activator
M01310_1.94d_ENSG00000125816	tabula_muris	shortlist1	astrocyte	9.0784	-0.0660686	-0.322038	0	median.expr	ENSG00000125816	NKX2-4	repressor
M01310_1.94d_ENSG00000125816	tabula_muris	shortlist1	B cell	10.5727	0.153763	0.279757	0	median.expr	ENSG00000125816	NKX2-4	activator
M01310_1.94d_ENSG00000125816	tabula_muris	shortlist1	bladder cell	9.8	0.0442743	-0.0199706	0	median.expr	ENSG00000125816	NKX2-4	repressor
M01310_1.94d_ENSG00000125816	tabula_muris	shortlist1	cardiac muscle cell	11.4	0.262455	0.577305	0	median.expr	ENSG00000125816	NKX2-4	activator
M01310_1.94d_ENSG00000125816	tabula_muris	shortlist1	endothelial cell	8.27586	-0.199598	-0.687578	0	median.expr	ENSG00000125816	NKX2-4	repressor
M01310_1.94d_ENSG00000125816	tabula_muris	shortlist1	epidermal cell	10.9	0.197749	0.400171	0	median.expr	ENSG00000125816	NKX2-4	activator
M01310_1.94d_ENSG00000125816	tabula_muris	shortlist1	epithelial cell	6.74603	-0.494468	-1.4948	0	median.expr	ENSG00000125816	NKX2-4	repressor
M01310_1.94d_ENSG00000125816	tabula_muris	shortlist1	fibroblast	8.8	-0.111004	-0.44505	0	median.expr	ENSG00000125816	NKX2-4	repressor
M01310_1.94d_ENSG00000125816	tabula_muris	shortlist1	granulocyte	7.94603	-0.258274	-0.848206	0	median.expr	ENSG00000125816	NKX2-4	repressor
M01310_1.94d_ENSG00000125816	tabula_muris	shortlist1	hepatocyte	8.9	-0.0947021	-0.400423	0	median.expr	ENSG00000125816	NKX2-4	repressor
M01310_1.94d_ENSG00000125816	tabula_muris	shortlist1	keratinocyte	11	0.210924	0.436239	0	median.expr	ENSG00000125816	NKX2-4	activator
M01310_1.94d_ENSG00000125816	tabula_muris	shortlist1	microglial cell	9.12281	-0.0590296	-0.302768	0	median.expr	ENSG00000125816	NKX2-4	repressor
M01310_1.94d_ENSG00000125816	tabula_muris	shortlist1	monocyte	9.5	-0.000579887	-0.142761	0	median.expr	ENSG00000125816	NKX2-4	repressor
M01310_1.94d_ENSG00000125816	tabula_muris	shortlist1	neuron	8.9	-0.0947021	-0.400423	0	median.expr	ENSG00000125816	NKX2-4	repressor
M01310_1.94d_ENSG00000125816	tabula_muris	shortlist1	oligodendrocyte	10	0.0734207	0.0598184	0	median.expr	ENSG00000125816	NKX2-4	activator
M01310_1.94d_ENSG00000125816	tabula_muris	shortlist1	skeletal muscle satellite cell	11.0151	0.212906	0.441663	0	median.expr	ENSG00000125816	NKX2-4	activator
M01310_1.94d_ENSG00000125816	tabula_muris	shortlist1	T cell	9.50764	0.000579887	-0.139586	0	median.expr	ENSG00000125816	NKX2-4	repressor
M01310_1.94d_ENSG00000125816	tabula_muris	shortlist1	type B pancreatic cell	10.8	0.184452	0.36377	0	median.expr	ENSG00000125816	NKX2-4	activator
M01310_1.94d_ENSG00000136352	tabula_muris	shortlist1	astrocyte	9.0784	-0.0660686	-0.322038	0	median.expr	ENSG00000136352	NKX2-1	repressor
M01310_1.94d_ENSG00000136352	tabula_muris	shortlist1	B cell	10.5727	0.153763	0.279757	0	median.expr	ENSG00000136352	NKX2-1	activator
M01310_1.94d_ENSG00000136352	tabula_muris	shortlist1	bladder cell	9.8	0.0442743	-0.0199706	0	median.expr	ENSG00000136352	NKX2-1	repressor
M01310_1.94d_ENSG00000136352	tabula_muris	shortlist1	cardiac muscle cell	11.4	0.262455	0.577305	0	median.expr	ENSG00000136352	NKX2-1	activator
M01310_1.94d_ENSG00000136352	tabula_muris	shortlist1	endothelial cell	8.27586	-0.199598	-0.687578	0	median.expr	ENSG00000136352	NKX2-1	repressor
M01310_1.94d_ENSG00000136352	tabula_muris	shortlist1	epidermal cell	10.9	0.197749	0.400171	0	median.expr	ENSG00000136352	NKX2-1	activator
M01310_1.94d_ENSG00000136352	tabula_muris	shortlist1	epithelial cell	6.74603	-0.494468	-1.4948	0	median.expr	ENSG00000136352	NKX2-1	repressor
M01310_1.94d_ENSG00000136352	tabula_muris	shortlist1	fibroblast	8.8	-0.111004	-0.44505	0	median.expr	ENSG00000136352	NKX2-1	repressor
M01310_1.94d_ENSG00000136352	tabula_muris	shortlist1	granulocyte	7.94603	-0.258274	-0.848206	0	median.expr	ENSG00000136352	NKX2-1	repressor
M01310_1.94d_ENSG00000136352	tabula_muris	shortlist1	hepatocyte	8.9	-0.0947021	-0.400423	0	median.expr	ENSG00000136352	NKX2-1	repressor
M01310_1.94d_ENSG00000136352	tabula_muris	shortlist1	keratinocyte	11	0.210924	0.436239	0	median.expr	ENSG00000136352	NKX2-1	activator
M01310_1.94d_ENSG00000136352	tabula_muris	shortlist1	microglial cell	9.12281	-0.0590296	-0.302768	0	median.expr	ENSG00000136352	NKX2-1	repressor
M01310_1.94d_ENSG00000136352	tabula_muris	shortlist1	monocyte	9.5	-0.000579887	-0.142761	0	median.expr	ENSG00000136352	NKX2-1	repressor
M01310_1.94d_ENSG00000136352	tabula_muris	shortlist1	neuron	8.9	-0.0947021	-0.400423	0	median.expr	ENSG00000136352	NKX2-1	repressor
M01310_1.94d_ENSG00000136352	tabula_muris	shortlist1	oligodendrocyte	10	0.0734207	0.0598184	0	median.expr	ENSG00000136352	NKX2-1	activator
M01310_1.94d_ENSG00000136352	tabula_muris	shortlist1	skeletal muscle satellite cell	11.0151	0.212906	0.441663	0	median.expr	ENSG00000136352	NKX2-1	activator
M01310_1.94d_ENSG00000136352	tabula_muris	shortlist1	T cell	9.50764	0.000579887	-0.139586	0	median.expr	ENSG00000136352	NKX2-1	repressor
M01310_1.94d_ENSG00000136352	tabula_muris	shortlist1	type B pancreatic cell	10.8	0.184452	0.36377	0	median.expr	ENSG00000136352	NKX2-1	activator
M01317_1.94d_ENSG00000197757	tabula_muris	shortlist1	astrocyte	22.5585	0.0541679	0.191064	0	median.expr	ENSG00000197757	HOXC6	activator
M01317_1.94d_ENSG00000197757	tabula_muris	shortlist1	B cell	21.3656	-0.0242082	-0.229618	0	median.expr	ENSG00000197757	HOXC6	repressor
M01317_1.94d_ENSG00000197757	tabula_muris	shortlist1	bladder cell	21.8	0.00482747	-0.0737695	0	median.expr	ENSG00000197757	HOXC6	repressor
M01317_1.94d_ENSG00000197757	tabula_muris	shortlist1	cardiac muscle cell	21.9	0.0114302	-0.0383295	0	median.expr	ENSG00000197757	HOXC6	repressor
M01317_1.94d_ENSG00000197757	tabula_muris	shortlist1	endothelial cell	19.6552	-0.144592	-0.875772	0	median.expr	ENSG00000197757	HOXC6	repressor
M01317_1.94d_ENSG00000197757	tabula_muris	shortlist1	epidermal cell	20.9	-0.0559977	-0.400247	0	median.expr	ENSG00000197757	HOXC6	repressor
M01317_1.94d_ENSG00000197757	tabula_muris	shortlist1	epithelial cell	20.2381	-0.102427	-0.649456	0	median.expr	ENSG00000197757	HOXC6	repressor
M01317_1.94d_ENSG00000197757	tabula_muris	shortlist1	fibroblast	21.7	-0.00180563	-0.109372	0	median.expr	ENSG00000197757	HOXC6	repressor
M01317_1.94d_ENSG00000197757	tabula_muris	shortlist1	granulocyte	19.4903	-0.156748	-0.94102	0	median.expr	ENSG00000197757	HOXC6	repressor
M01317_1.94d_ENSG00000197757	tabula_muris	shortlist1	hepatocyte	21.9	0.0114302	-0.0383295	0	median.expr	ENSG00000197757	HOXC6	repressor
M01317_1.94d_ENSG00000197757	tabula_muris	shortlist1	keratinocyte	21.8	0.00482747	-0.0737695	0	median.expr	ENSG00000197757	HOXC6	repressor
M01317_1.94d_ENSG00000197757	tabula_muris	shortlist1	microglial cell	21.7544	0.00180563	-0.0899892	0	median.expr	ENSG00000197757	HOXC6	repressor
M01317_1.94d_ENSG00000197757	tabula_muris	shortlist1	monocyte	18.9	-0.201114	-1.17916	0	median.expr	ENSG00000197757	HOXC6	repressor
M01317_1.94d_ENSG00000197757	tabula_muris	shortlist1	neuron	21.6	-0.00846936	-0.14514	0	median.expr	ENSG00000197757	HOXC6	repressor
M01317_1.94d_ENSG00000197757	tabula_muris	shortlist1	oligodendrocyte	22.6	0.0568221	0.20531	0	median.expr	ENSG00000197757	HOXC6	activator
M01317_1.94d_ENSG00000197757	tabula_muris	shortlist1	skeletal muscle satellite cell	22.8942	0.0754795	0.305453	0	median.expr	ENSG00000197757	HOXC6	activator
M01317_1.94d_ENSG00000197757	tabula_muris	shortlist1	T cell	20.3735	-0.0928058	-0.597813	0	median.expr	ENSG00000197757	HOXC6	repressor
M01317_1.94d_ENSG00000197757	tabula_muris	shortlist1	type B pancreatic cell	24.4	0.16738	0.798729	0	median.expr	ENSG00000197757	HOXC6	activator
M01344_1.94d_ENSG00000171540	tabula_muris	shortlist1	astrocyte	22.0083	0.0407306	-0.0403772	0	median.expr	ENSG00000171540	OTP	repressor
M01344_1.94d_ENSG00000171540	tabula_muris	shortlist1	B cell	22.2467	0.056277	0.0292661	0	median.expr	ENSG00000171540	OTP	activator
M01344_1.94d_ENSG00000171540	tabula_muris	shortlist1	bladder cell	22.2	0.0532456	0.0156863	0	median.expr	ENSG00000171540	OTP	activator
M01344_1.94d_ENSG00000171540	tabula_muris	shortlist1	cardiac muscle cell	20.6	-0.0546697	-0.467741	0	median.expr	ENSG00000171540	OTP	repressor
M01344_1.94d_ENSG00000171540	tabula_muris	shortlist1	endothelial cell	18.7931	-0.187111	-1.06104	0	median.expr	ENSG00000171540	OTP	repressor
M01344_1.94d_ENSG00000171540	tabula_muris	shortlist1	epidermal cell	20.7	-0.0476833	-0.436444	0	median.expr	ENSG00000171540	OTP	repressor
M01344_1.94d_ENSG00000171540	tabula_muris	shortlist1	epithelial cell	19.8413	-0.10881	-0.710272	0	median.expr	ENSG00000171540	OTP	repressor
M01344_1.94d_ENSG00000171540	tabula_muris	shortlist1	fibroblast	22.2	0.0532456	0.0156863	0	median.expr	ENSG00000171540	OTP	activator
M01344_1.94d_ENSG00000171540	tabula_muris	shortlist1	granulocyte	18.8906	-0.179649	-1.02761	0	median.expr	ENSG00000171540	OTP	repressor
M01344_1.94d_ENSG00000171540	tabula_muris	shortlist1	hepatocyte	22.1	0.0467323	-0.0134913	0	median.expr	ENSG00000171540	OTP	repressor
M01344_1.94d_ENSG00000171540	tabula_muris	shortlist1	keratinocyte	20.8	-0.0407306	-0.405298	0	median.expr	ENSG00000171540	OTP	repressor
M01344_1.94d_ENSG00000171540	tabula_muris	shortlist1	microglial cell	22.9825	0.103219	0.239551	0	median.expr	ENSG00000171540	OTP	activator
M01344_1.94d_ENSG00000171540	tabula_muris	shortlist1	monocyte	18.7	-0.194276	-1.09313	0	median.expr	ENSG00000171540	OTP	repressor
M01344_1.94d_ENSG00000171540	tabula_muris	shortlist1	neuron	20.2	-0.0829588	-0.594468	0	median.expr	ENSG00000171540	OTP	repressor
M01344_1.94d_ENSG00000171540	tabula_muris	shortlist1	oligodendrocyte	22.3	0.0597296	0.0447328	0	median.expr	ENSG00000171540	OTP	activator
M01344_1.94d_ENSG00000171540	tabula_muris	shortlist1	skeletal muscle satellite cell	23.5421	0.13793	0.395046	0	median.expr	ENSG00000171540	OTP	activator
M01344_1.94d_ENSG00000171540	tabula_muris	shortlist1	T cell	19.6944	-0.119529	-0.75829	0	median.expr	ENSG00000171540	OTP	repressor
M01344_1.94d_ENSG00000171540	tabula_muris	shortlist1	type B pancreatic cell	23.3	0.123016	0.328236	0	median.expr	ENSG00000171540	OTP	activator
M01363_1.94d_ENSG00000107187	tabula_muris	shortlist1	astrocyte	22.5585	0.0600088	0.25463	0	median.expr	ENSG00000107187	LHX3	activator
M01363_1.94d_ENSG00000107187	tabula_muris	shortlist1	B cell	21.1454	-0.0333177	-0.250133	0	median.expr	ENSG00000107187	LHX3	repressor
M01363_1.94d_ENSG00000107187	tabula_muris	shortlist1	bladder cell	22.2	0.0368999	0.129644	0	median.expr	ENSG00000107187	LHX3	activator
M01363_1.94d_ENSG00000107187	tabula_muris	shortlist1	cardiac muscle cell	22.7	0.0690325	0.303435	0	median.expr	ENSG00000107187	LHX3	activator
M01363_1.94d_ENSG00000107187	tabula_muris	shortlist1	endothelial cell	19.3103	-0.164286	-0.958483	0	median.expr	ENSG00000107187	LHX3	repressor
M01363_1.94d_ENSG00000107187	tabula_muris	shortlist1	epidermal cell	21	-0.0432704	-0.303963	0	median.expr	ENSG00000107187	LHX3	repressor
M01363_1.94d_ENSG00000107187	tabula_muris	shortlist1	epithelial cell	21.0317	-0.0410911	-0.292176	0	median.expr	ENSG00000107187	LHX3	repressor
M01363_1.94d_ENSG00000107187	tabula_muris	shortlist1	fibroblast	21.7	0.00403528	-0.0481067	0	median.expr	ENSG00000107187	LHX3	repressor
M01363_1.94d_ENSG00000107187	tabula_muris	shortlist1	granulocyte	19.7901	-0.128881	-0.766991	0	median.expr	ENSG00000107187	LHX3	repressor
M01363_1.94d_ENSG00000107187	tabula_muris	shortlist1	hepatocyte	23	0.0879741	0.405882	0	median.expr	ENSG00000107187	LHX3	activator
M01363_1.94d_ENSG00000107187	tabula_muris	shortlist1	keratinocyte	22.3	0.0433839	0.164713	0	median.expr	ENSG00000107187	LHX3	activator
M01363_1.94d_ENSG00000107187	tabula_muris	shortlist1	microglial cell	21.5789	-0.00403528	-0.0917569	0	median.expr	ENSG00000107187	LHX3	repressor
M01363_1.94d_ENSG00000107187	tabula_muris	shortlist1	monocyte	19.7	-0.135464	-0.802599	0	median.expr	ENSG00000107187	LHX3	repressor
M01363_1.94d_ENSG00000107187	tabula_muris	shortlist1	neuron	21.3	-0.0228063	-0.193281	0	median.expr	ENSG00000107187	LHX3	repressor
M01363_1.94d_ENSG00000107187	tabula_muris	shortlist1	oligodendrocyte	23.3	0.10667	0.507001	0	median.expr	ENSG00000107187	LHX3	activator
M01363_1.94d_ENSG00000107187	tabula_muris	shortlist1	skeletal muscle satellite cell	23.5421	0.121584	0.587665	0	median.expr	ENSG00000107187	LHX3	activator
M01363_1.94d_ENSG00000107187	tabula_muris	shortlist1	T cell	21.3922	-0.0165756	-0.159582	0	median.expr	ENSG00000107187	LHX3	repressor
M01363_1.94d_ENSG00000107187	tabula_muris	shortlist1	type B pancreatic cell	24.6	0.184999	0.930646	0	median.expr	ENSG00000107187	LHX3	activator
M01366_1.94d_ENSG00000125820	tabula_muris	shortlist1	astrocyte	17.0564	-0.128858	-0.542323	-0.242536	median.expr	ENSG00000125820	NKX2-2	repressor
M01366_1.94d_ENSG00000125820	tabula_muris	shortlist1	B cell	20.2643	0.119771	0.722894	-0.242536	median.expr	ENSG00000125820	NKX2-2	activator
M01366_1.94d_ENSG00000125820	tabula_muris	shortlist1	bladder cell	17.8	-0.0672932	-0.229035	-0.242536	median.expr	ENSG00000125820	NKX2-2	repressor
M01366_1.94d_ENSG00000125820	tabula_muris	shortlist1	cardiac muscle cell	18.6	-0.00386782	0.0937225	-0.242536	median.expr	ENSG00000125820	NKX2-2	activator
M01366_1.94d_ENSG00000125820	tabula_muris	shortlist1	endothelial cell	15.5172	-0.265298	-1.23664	-0.242536	median.expr	ENSG00000125820	NKX2-2	repressor
M01366_1.94d_ENSG00000125820	tabula_muris	shortlist1	epidermal cell	19.8	0.08633	0.552719	-0.242536	median.expr	ENSG00000125820	NKX2-2	activator
M01366_1.94d_ENSG00000125820	tabula_muris	shortlist1	epithelial cell	16.2698	-0.19697	-0.888934	-0.242536	median.expr	ENSG00000125820	NKX2-2	repressor
M01366_1.94d_ENSG00000125820	tabula_muris	shortlist1	fibroblast	18.2	-0.035232	-0.065883	-0.242536	median.expr	ENSG00000125820	NKX2-2	repressor
M01366_1.94d_ENSG00000125820	tabula_muris	shortlist1	granulocyte	18.1409	-0.0399221	-0.0897497	-0.242536	median.expr	ENSG00000125820	NKX2-2	repressor
M01366_1.94d_ENSG00000125820	tabula_muris	shortlist1	hepatocyte	18.2	-0.035232	-0.065883	-0.242536	median.expr	ENSG00000125820	NKX2-2	repressor
M01366_1.94d_ENSG00000125820	tabula_muris	shortlist1	keratinocyte	20.8	0.157413	0.914446	-0.242536	median.expr	ENSG00000125820	NKX2-2	activator
M01366_1.94d_ENSG00000125820	tabula_muris	shortlist1	microglial cell	18.9474	0.022827	0.229567	-0.242536	median.expr	ENSG00000125820	NKX2-2	activator
M01366_1.94d_ENSG00000125820	tabula_muris	shortlist1	monocyte	19.6	0.0716832	0.478185	-0.242536	median.expr	ENSG00000125820	NKX2-2	activator
M01366_1.94d_ENSG00000125820	tabula_muris	shortlist1	neuron	17.4	-0.100083	-0.395896	-0.242536	median.expr	ENSG00000125820	NKX2-2	repressor
M01366_1.94d_ENSG00000125820	tabula_muris	shortlist1	oligodendrocyte	18.7	0.00386782	0.133087	-0.242536	median.expr	ENSG00000125820	NKX2-2	activator
M01366_1.94d_ENSG00000125820	tabula_muris	shortlist1	skeletal muscle satellite cell	19.8704	0.0914512	0.57878	-0.242536	median.expr	ENSG00000125820	NKX2-2	activator
M01366_1.94d_ENSG00000125820	tabula_muris	shortlist1	T cell	18.8455	0.0150497	0.18999	-0.242536	median.expr	ENSG00000125820	NKX2-2	activator
M01366_1.94d_ENSG00000125820	tabula_muris	shortlist1	type B pancreatic cell	21.5	0.205166	1.15745	4.12311	median.expr	ENSG00000125820	NKX2-2	activator
M01370_1.94d_ENSG00000235608	tabula_muris	shortlist1	astrocyte	15.4058	0.0628311	-0.0374572		median.expr	ENSG00000235608	NKX1-1	repressor
M01370_1.94d_ENSG00000235608	tabula_muris	shortlist1	B cell	15.4185	0.0640223	-0.0334118		median.expr	ENSG00000235608	NKX1-1	repressor
M01370_1.94d_ENSG00000235608	tabula_muris	shortlist1	bladder cell	12.2	-0.273759	-1.1806		median.expr	ENSG00000235608	NKX1-1	repressor
M01370_1.94d_ENSG00000235608	tabula_muris	shortlist1	cardiac muscle cell	13.2	-0.160102	-0.794592		median.expr	ENSG00000235608	NKX1-1	repressor
M01370_1.94d_ENSG00000235608	tabula_muris	shortlist1	endothelial cell	13.9655	-0.0787713	-0.518372		median.expr	ENSG00000235608	NKX1-1	repressor
M01370_1.94d_ENSG00000235608	tabula_muris	shortlist1	epidermal cell	15.4	0.06229	-0.039295		median.expr	ENSG00000235608	NKX1-1	repressor
M01370_1.94d_ENSG00000235608	tabula_muris	shortlist1	epithelial cell	19.0476	0.36897	1.00226		median.expr	ENSG00000235608	NKX1-1	activator
M01370_1.94d_ENSG00000235608	tabula_muris	shortlist1	fibroblast	15.6	0.0809057	0.0239282		median.expr	ENSG00000235608	NKX1-1	activator
M01370_1.94d_ENSG00000235608	tabula_muris	shortlist1	granulocyte	14.093	-0.0656664	-0.473865		median.expr	ENSG00000235608	NKX1-1	repressor
M01370_1.94d_ENSG00000235608	tabula_muris	shortlist1	hepatocyte	15.5	0.0716279	-0.0075814		median.expr	ENSG00000235608	NKX1-1	repressor
M01370_1.94d_ENSG00000235608	tabula_muris	shortlist1	keratinocyte	14.1	-0.0649452	-0.471415		median.expr	ENSG00000235608	NKX1-1	repressor
M01370_1.94d_ENSG00000235608	tabula_muris	shortlist1	microglial cell	11.7544	-0.327441	-1.36291		median.expr	ENSG00000235608	NKX1-1	repressor
M01370_1.94d_ENSG00000235608	tabula_muris	shortlist1	monocyte	13	-0.182129	-0.869398		median.expr	ENSG00000235608	NKX1-1	repressor
M01370_1.94d_ENSG00000235608	tabula_muris	shortlist1	neuron	14.9	0.014672	-0.201017		median.expr	ENSG00000235608	NKX1-1	repressor
M01370_1.94d_ENSG00000235608	tabula_muris	shortlist1	oligodendrocyte	14.6	-0.014672	-0.300676		median.expr	ENSG00000235608	NKX1-1	repressor
M01370_1.94d_ENSG00000235608	tabula_muris	shortlist1	skeletal muscle satellite cell	15.8747	0.106092	0.109466		median.expr	ENSG00000235608	NKX1-1	activator
M01370_1.94d_ENSG00000235608	tabula_muris	shortlist1	T cell	14.0917	-0.0657966	-0.474307		median.expr	ENSG00000235608	NKX1-1	repressor
M01370_1.94d_ENSG00000235608	tabula_muris	shortlist1	type B pancreatic cell	16.7	0.179208	0.357785		median.expr	ENSG00000235608	NKX1-1	activator
M01380_1.94d_ENSG00000109851	tabula_muris	shortlist1	astrocyte	34.663	-0.0457352	-0.303166	0	median.expr	ENSG00000109851	DBX1	repressor
M01380_1.94d_ENSG00000109851	tabula_muris	shortlist1	B cell	34.3612	-0.0583498	-0.411602	0	median.expr	ENSG00000109851	DBX1	repressor
M01380_1.94d_ENSG00000109851	tabula_muris	shortlist1	bladder cell	33.3	-0.103609	-0.800656	0	median.expr	ENSG00000109851	DBX1	repressor
M01380_1.94d_ENSG00000109851	tabula_muris	shortlist1	cardiac muscle cell	32.8	-0.125436	-0.988277	0	median.expr	ENSG00000109851	DBX1	repressor
M01380_1.94d_ENSG00000109851	tabula_muris	shortlist1	endothelial cell	32.7586	-0.127257	-1.00393	0	median.expr	ENSG00000109851	DBX1	repressor
M01380_1.94d_ENSG00000109851	tabula_muris	shortlist1	epidermal cell	35.4	-0.0153823	-0.0422507	0	median.expr	ENSG00000109851	DBX1	repressor
M01380_1.94d_ENSG00000109851	tabula_muris	shortlist1	epithelial cell	34.127	-0.0682187	-0.496436	0	median.expr	ENSG00000109851	DBX1	repressor
M01380_1.94d_ENSG00000109851	tabula_muris	shortlist1	fibroblast	36.3	0.0208379	0.2691	0	median.expr	ENSG00000109851	DBX1	activator
M01380_1.94d_ENSG00000109851	tabula_muris	shortlist1	granulocyte	34.6327	-0.0469974	-0.314016	0	median.expr	ENSG00000109851	DBX1	repressor
M01380_1.94d_ENSG00000109851	tabula_muris	shortlist1	hepatocyte	37.3	0.060044	0.606118	0	median.expr	ENSG00000109851	DBX1	activator
M01380_1.94d_ENSG00000109851	tabula_muris	shortlist1	keratinocyte	36.7	0.0366484	0.405008	0	median.expr	ENSG00000109851	DBX1	activator
M01380_1.94d_ENSG00000109851	tabula_muris	shortlist1	microglial cell	36.3158	0.0214653	0.274493	0	median.expr	ENSG00000109851	DBX1	activator
M01380_1.94d_ENSG00000109851	tabula_muris	shortlist1	monocyte	35.4	-0.0153823	-0.0422507	0	median.expr	ENSG00000109851	DBX1	repressor
M01380_1.94d_ENSG00000109851	tabula_muris	shortlist1	neuron	37	0.0483936	0.505971	0	median.expr	ENSG00000109851	DBX1	activator
M01380_1.94d_ENSG00000109851	tabula_muris	shortlist1	oligodendrocyte	36.4	0.0248068	0.303217	0	median.expr	ENSG00000109851	DBX1	activator
M01380_1.94d_ENSG00000109851	tabula_muris	shortlist1	skeletal muscle satellite cell	36.933	0.0457806	0.483509	0	median.expr	ENSG00000109851	DBX1	activator
M01380_1.94d_ENSG00000109851	tabula_muris	shortlist1	T cell	36.163	0.0153823	0.222203	0	median.expr	ENSG00000109851	DBX1	activator
M01380_1.94d_ENSG00000109851	tabula_muris	shortlist1	type B pancreatic cell	36.4	0.0248068	0.303217	0	median.expr	ENSG00000109851	DBX1	activator
M01395_1.94d_ENSG00000163623	tabula_muris	shortlist1	astrocyte	27.6479	-0.0707478	-0.621084	-0.242536	median.expr	ENSG00000163623	NKX6-1	repressor
M01395_1.94d_ENSG00000163623	tabula_muris	shortlist1	B cell	30.6167	0.0764047	0.525714	-0.242536	median.expr	ENSG00000163623	NKX6-1	activator
M01395_1.94d_ENSG00000163623	tabula_muris	shortlist1	bladder cell	27.7	-0.06803	-0.599904	-0.242536	median.expr	ENSG00000163623	NKX6-1	repressor
M01395_1.94d_ENSG00000163623	tabula_muris	shortlist1	cardiac muscle cell	28.6	-0.0219009	-0.240407	-0.242536	median.expr	ENSG00000163623	NKX6-1	repressor
M01395_1.94d_ENSG00000163623	tabula_muris	shortlist1	endothelial cell	25.6897	-0.176728	-1.44702	-0.242536	median.expr	ENSG00000163623	NKX6-1	repressor
M01395_1.94d_ENSG00000163623	tabula_muris	shortlist1	epidermal cell	30.6	0.0756157	0.519564	-0.242536	median.expr	ENSG00000163623	NKX6-1	activator
M01395_1.94d_ENSG00000163623	tabula_muris	shortlist1	epithelial cell	28.5714	-0.0233428	-0.251645	-0.242536	median.expr	ENSG00000163623	NKX6-1	repressor
M01395_1.94d_ENSG00000163623	tabula_muris	shortlist1	fibroblast	27.4	-0.0837401	-0.722337	-0.242536	median.expr	ENSG00000163623	NKX6-1	repressor
M01395_1.94d_ENSG00000163623	tabula_muris	shortlist1	granulocyte	27.5862	-0.0739689	-0.646187	-0.242536	median.expr	ENSG00000163623	NKX6-1	repressor
M01395_1.94d_ENSG00000163623	tabula_muris	shortlist1	hepatocyte	31.7	0.126567	0.91664	-0.242536	median.expr	ENSG00000163623	NKX6-1	activator
M01395_1.94d_ENSG00000163623	tabula_muris	shortlist1	keratinocyte	31	0.0943522	0.665583	-0.242536	median.expr	ENSG00000163623	NKX6-1	activator
M01395_1.94d_ENSG00000163623	tabula_muris	shortlist1	microglial cell	30	0.0470465	0.296918	-0.242536	median.expr	ENSG00000163623	NKX6-1	activator
M01395_1.94d_ENSG00000163623	tabula_muris	shortlist1	monocyte	28.1	-0.0473459	-0.438707	-0.242536	median.expr	ENSG00000163623	NKX6-1	repressor
M01395_1.94d_ENSG00000163623	tabula_muris	shortlist1	neuron	30	0.0470465	0.296918	-0.242536	median.expr	ENSG00000163623	NKX6-1	activator
M01395_1.94d_ENSG00000163623	tabula_muris	shortlist1	oligodendrocyte	28	-0.0524892	-0.47879	-0.242536	median.expr	ENSG00000163623	NKX6-1	repressor
M01395_1.94d_ENSG00000163623	tabula_muris	shortlist1	skeletal muscle satellite cell	29.4816	0.0219009	0.100951	-0.242536	median.expr	ENSG00000163623	NKX6-1	activator
M01395_1.94d_ENSG00000163623	tabula_muris	shortlist1	T cell	30.0509	0.0494938	0.31599	-0.242536	median.expr	ENSG00000163623	NKX6-1	activator
M01395_1.94d_ENSG00000163623	tabula_muris	shortlist1	type B pancreatic cell	31.9	0.13564	0.987353	4.12311	median.expr	ENSG00000163623	NKX6-1	activator
M01425_1.94d_ENSG00000180053	tabula_muris	shortlist1	astrocyte	22.2834	-0.0736181	-0.355722	0	median.expr	ENSG00000180053	NKX2-6	repressor
M01425_1.94d_ENSG00000180053	tabula_muris	shortlist1	B cell	23.5683	0.00726195	0.240479	0	median.expr	ENSG00000180053	NKX2-6	activator
M01425_1.94d_ENSG00000180053	tabula_muris	shortlist1	bladder cell	23.8	0.0213769	0.344527	0	median.expr	ENSG00000180053	NKX2-6	activator
M01425_1.94d_ENSG00000180053	tabula_muris	shortlist1	cardiac muscle cell	23.6	0.00920222	0.254782	0	median.expr	ENSG00000180053	NKX2-6	activator
M01425_1.94d_ENSG00000180053	tabula_muris	shortlist1	endothelial cell	20.3448	-0.204923	-1.32362	0	median.expr	ENSG00000180053	NKX2-6	repressor
M01425_1.94d_ENSG00000180053	tabula_muris	shortlist1	epidermal cell	23.7	0.0153024	0.299749	0	median.expr	ENSG00000180053	NKX2-6	activator
M01425_1.94d_ENSG00000180053	tabula_muris	shortlist1	epithelial cell	19.8413	-0.24108	-1.59016	0	median.expr	ENSG00000180053	NKX2-6	repressor
M01425_1.94d_ENSG00000180053	tabula_muris	shortlist1	fibroblast	21.9	-0.0986538	-0.540271	0	median.expr	ENSG00000180053	NKX2-6	repressor
M01425_1.94d_ENSG00000180053	tabula_muris	shortlist1	granulocyte	20.6897	-0.180675	-1.14488	0	median.expr	ENSG00000180053	NKX2-6	repressor
M01425_1.94d_ENSG00000180053	tabula_muris	shortlist1	hepatocyte	23.1	-0.0216918	0.0270489	0	median.expr	ENSG00000180053	NKX2-6	activator
M01425_1.94d_ENSG00000180053	tabula_muris	shortlist1	keratinocyte	25.1	0.0981027	0.910106	0	median.expr	ENSG00000180053	NKX2-6	activator
M01425_1.94d_ENSG00000180053	tabula_muris	shortlist1	microglial cell	24.0351	0.0355574	0.449058	0	median.expr	ENSG00000180053	NKX2-6	activator
M01425_1.94d_ENSG00000180053	tabula_muris	shortlist1	monocyte	23.4	-0.00307611	0.164273	0	median.expr	ENSG00000180053	NKX2-6	activator
M01425_1.94d_ENSG00000180053	tabula_muris	shortlist1	neuron	23.4	-0.00307611	0.164273	0	median.expr	ENSG00000180053	NKX2-6	activator
M01425_1.94d_ENSG00000180053	tabula_muris	shortlist1	oligodendrocyte	23.5	0.00307611	0.209624	0	median.expr	ENSG00000180053	NKX2-6	activator
M01425_1.94d_ENSG00000180053	tabula_muris	shortlist1	skeletal muscle satellite cell	23.0022	-0.0278153	-0.0180902	0	median.expr	ENSG00000180053	NKX2-6	repressor
M01425_1.94d_ENSG00000180053	tabula_muris	shortlist1	T cell	23.5993	0.0091607	0.254476	0	median.expr	ENSG00000180053	NKX2-6	activator
M01425_1.94d_ENSG00000180053	tabula_muris	shortlist1	type B pancreatic cell	24.9	0.0865611	0.825028	0	median.expr	ENSG00000180053	NKX2-6	activator
M01433_1.94d_ENSG00000229544	tabula_muris	shortlist1	astrocyte	11.5543	-0.0364403	-0.257516	0	median.expr	ENSG00000229544	NKX1-2	repressor
M01433_1.94d_ENSG00000229544	tabula_muris	shortlist1	B cell	14.3172	0.272873	0.659763	0	median.expr	ENSG00000229544	NKX1-2	activator
M01433_1.94d_ENSG00000229544	tabula_muris	shortlist1	bladder cell	10.8	-0.133843	-0.546367	0	median.expr	ENSG00000229544	NKX1-2	repressor
M01433_1.94d_ENSG00000229544	tabula_muris	shortlist1	cardiac muscle cell	11.1	-0.0943145	-0.429144	0	median.expr	ENSG00000229544	NKX1-2	repressor
M01433_1.94d_ENSG00000229544	tabula_muris	shortlist1	endothelial cell	10.6897	-0.148659	-0.590304	0	median.expr	ENSG00000229544	NKX1-2	repressor
M01433_1.94d_ENSG00000229544	tabula_muris	shortlist1	epidermal cell	11.9	0.00608736	-0.131399	0	median.expr	ENSG00000229544	NKX1-2	repressor
M01433_1.94d_ENSG00000229544	tabula_muris	shortlist1	epithelial cell	16.6667	0.492091	1.30986	0	median.expr	ENSG00000229544	NKX1-2	activator
M01433_1.94d_ENSG00000229544	tabula_muris	shortlist1	fibroblast	11.8	-0.00608736	-0.167504	0	median.expr	ENSG00000229544	NKX1-2	repressor
M01433_1.94d_ENSG00000229544	tabula_muris	shortlist1	granulocyte	12.8936	0.121776	0.211678	0	median.expr	ENSG00000229544	NKX1-2	activator
M01433_1.94d_ENSG00000229544	tabula_muris	shortlist1	hepatocyte	14.8	0.320723	0.801663	0	median.expr	ENSG00000229544	NKX1-2	activator
M01433_1.94d_ENSG00000229544	tabula_muris	shortlist1	keratinocyte	10.5	-0.174485	-0.666892	0	median.expr	ENSG00000229544	NKX1-2	repressor
M01433_1.94d_ENSG00000229544	tabula_muris	shortlist1	microglial cell	9.12281	-0.377325	-1.26842	0	median.expr	ENSG00000229544	NKX1-2	repressor
M01433_1.94d_ENSG00000229544	tabula_muris	shortlist1	monocyte	11.6	-0.0307494	-0.24064	0	median.expr	ENSG00000229544	NKX1-2	repressor
M01433_1.94d_ENSG00000229544	tabula_muris	shortlist1	neuron	12.6	0.0885495	0.113145	0	median.expr	ENSG00000229544	NKX1-2	activator
M01433_1.94d_ENSG00000229544	tabula_muris	shortlist1	oligodendrocyte	10.7	-0.147263	-0.586166	0	median.expr	ENSG00000229544	NKX1-2	repressor
M01433_1.94d_ENSG00000229544	tabula_muris	shortlist1	skeletal muscle satellite cell	13.067	0.141049	0.268833	0	median.expr	ENSG00000229544	NKX1-2	activator
M01433_1.94d_ENSG00000229544	tabula_muris	shortlist1	T cell	12.9032	0.122858	0.214887	0	median.expr	ENSG00000229544	NKX1-2	activator
M01433_1.94d_ENSG00000229544	tabula_muris	shortlist1	type B pancreatic cell	13.5	0.188085	0.408321	0	median.expr	ENSG00000229544	NKX1-2	activator
M01445_1.94d_ENSG00000125816	tabula_muris	shortlist1	astrocyte	22.696	-0.141249	-0.921245	0	median.expr	ENSG00000125816	NKX2-4	repressor
M01445_1.94d_ENSG00000125816	tabula_muris	shortlist1	B cell	28.4141	0.182919	1.33148	0	median.expr	ENSG00000125816	NKX2-4	activator
M01445_1.94d_ENSG00000125816	tabula_muris	shortlist1	bladder cell	25.5	0.0268097	0.246634	0	median.expr	ENSG00000125816	NKX2-4	activator
M01445_1.94d_ENSG00000125816	tabula_muris	shortlist1	cardiac muscle cell	23.2	-0.109563	-0.701051	0	median.expr	ENSG00000125816	NKX2-4	repressor
M01445_1.94d_ENSG00000125816	tabula_muris	shortlist1	endothelial cell	22.069	-0.181669	-1.20213	0	median.expr	ENSG00000125816	NKX2-4	repressor
M01445_1.94d_ENSG00000125816	tabula_muris	shortlist1	epidermal cell	26.4	0.0768504	0.594379	0	median.expr	ENSG00000125816	NKX2-4	activator
M01445_1.94d_ENSG00000125816	tabula_muris	shortlist1	epithelial cell	24.2063	-0.048302	-0.275336	0	median.expr	ENSG00000125816	NKX2-4	repressor
M01445_1.94d_ENSG00000125816	tabula_muris	shortlist1	fibroblast	24	-0.0606531	-0.361166	0	median.expr	ENSG00000125816	NKX2-4	repressor
M01445_1.94d_ENSG00000125816	tabula_muris	shortlist1	granulocyte	23.0885	-0.116516	-0.74937	0	median.expr	ENSG00000125816	NKX2-4	repressor
M01445_1.94d_ENSG00000125816	tabula_muris	shortlist1	hepatocyte	24.8	-0.0133474	-0.0324275	0	median.expr	ENSG00000125816	NKX2-4	repressor
M01445_1.94d_ENSG00000125816	tabula_muris	shortlist1	keratinocyte	27.1	0.114605	0.856747	0	median.expr	ENSG00000125816	NKX2-4	activator
M01445_1.94d_ENSG00000125816	tabula_muris	shortlist1	microglial cell	25.2632	0.0133474	0.153082	0	median.expr	ENSG00000125816	NKX2-4	activator
M01445_1.94d_ENSG00000125816	tabula_muris	shortlist1	monocyte	25.3	0.0154498	0.167692	0	median.expr	ENSG00000125816	NKX2-4	activator
M01445_1.94d_ENSG00000125816	tabula_muris	shortlist1	neuron	24.6	-0.0250292	-0.113607	0	median.expr	ENSG00000125816	NKX2-4	repressor
M01445_1.94d_ENSG00000125816	tabula_muris	shortlist1	oligodendrocyte	25.3	0.0154498	0.167692	0	median.expr	ENSG00000125816	NKX2-4	activator
M01445_1.94d_ENSG00000125816	tabula_muris	shortlist1	skeletal muscle satellite cell	25.378	0.0198891	0.198541	0	median.expr	ENSG00000125816	NKX2-4	activator
M01445_1.94d_ENSG00000125816	tabula_muris	shortlist1	T cell	24.7878	-0.0140587	-0.0373704	0	median.expr	ENSG00000125816	NKX2-4	repressor
M01445_1.94d_ENSG00000125816	tabula_muris	shortlist1	type B pancreatic cell	27.7	0.146198	1.0763	0	median.expr	ENSG00000125816	NKX2-4	activator
M01445_1.94d_ENSG00000136352	tabula_muris	shortlist1	astrocyte	22.696	-0.141249	-0.921245	0	median.expr	ENSG00000136352	NKX2-1	repressor
M01445_1.94d_ENSG00000136352	tabula_muris	shortlist1	B cell	28.4141	0.182919	1.33148	0	median.expr	ENSG00000136352	NKX2-1	activator
M01445_1.94d_ENSG00000136352	tabula_muris	shortlist1	bladder cell	25.5	0.0268097	0.246634	0	median.expr	ENSG00000136352	NKX2-1	activator
M01445_1.94d_ENSG00000136352	tabula_muris	shortlist1	cardiac muscle cell	23.2	-0.109563	-0.701051	0	median.expr	ENSG00000136352	NKX2-1	repressor
M01445_1.94d_ENSG00000136352	tabula_muris	shortlist1	endothelial cell	22.069	-0.181669	-1.20213	0	median.expr	ENSG00000136352	NKX2-1	repressor
M01445_1.94d_ENSG00000136352	tabula_muris	shortlist1	epidermal cell	26.4	0.0768504	0.594379	0	median.expr	ENSG00000136352	NKX2-1	activator
M01445_1.94d_ENSG00000136352	tabula_muris	shortlist1	epithelial cell	24.2063	-0.048302	-0.275336	0	median.expr	ENSG00000136352	NKX2-1	repressor
M01445_1.94d_ENSG00000136352	tabula_muris	shortlist1	fibroblast	24	-0.0606531	-0.361166	0	median.expr	ENSG00000136352	NKX2-1	repressor
M01445_1.94d_ENSG00000136352	tabula_muris	shortlist1	granulocyte	23.0885	-0.116516	-0.74937	0	median.expr	ENSG00000136352	NKX2-1	repressor
M01445_1.94d_ENSG00000136352	tabula_muris	shortlist1	hepatocyte	24.8	-0.0133474	-0.0324275	0	median.expr	ENSG00000136352	NKX2-1	repressor
M01445_1.94d_ENSG00000136352	tabula_muris	shortlist1	keratinocyte	27.1	0.114605	0.856747	0	median.expr	ENSG00000136352	NKX2-1	activator
M01445_1.94d_ENSG00000136352	tabula_muris	shortlist1	microglial cell	25.2632	0.0133474	0.153082	0	median.expr	ENSG00000136352	NKX2-1	activator
M01445_1.94d_ENSG00000136352	tabula_muris	shortlist1	monocyte	25.3	0.0154498	0.167692	0	median.expr	ENSG00000136352	NKX2-1	activator
M01445_1.94d_ENSG00000136352	tabula_muris	shortlist1	neuron	24.6	-0.0250292	-0.113607	0	median.expr	ENSG00000136352	NKX2-1	repressor
M01445_1.94d_ENSG00000136352	tabula_muris	shortlist1	oligodendrocyte	25.3	0.0154498	0.167692	0	median.expr	ENSG00000136352	NKX2-1	activator
M01445_1.94d_ENSG00000136352	tabula_muris	shortlist1	skeletal muscle satellite cell	25.378	0.0198891	0.198541	0	median.expr	ENSG00000136352	NKX2-1	activator
M01445_1.94d_ENSG00000136352	tabula_muris	shortlist1	T cell	24.7878	-0.0140587	-0.0373704	0	median.expr	ENSG00000136352	NKX2-1	repressor
M01445_1.94d_ENSG00000136352	tabula_muris	shortlist1	type B pancreatic cell	27.7	0.146198	1.0763	0	median.expr	ENSG00000136352	NKX2-1	activator
M01465_1.94d_ENSG00000105997	tabula_muris	shortlist1	astrocyte	20.2201	0.0672655	-0.0399083	0	median.expr	ENSG00000105997	HOXA3	repressor
M01465_1.94d_ENSG00000105997	tabula_muris	shortlist1	B cell	20.0441	0.0546509	-0.0850692	0	median.expr	ENSG00000105997	HOXA3	repressor
M01465_1.94d_ENSG00000105997	tabula_muris	shortlist1	bladder cell	20.3	0.0729563	-0.0195348	0	median.expr	ENSG00000105997	HOXA3	repressor
M01465_1.94d_ENSG00000105997	tabula_muris	shortlist1	cardiac muscle cell	22	0.18898	0.395835	0	median.expr	ENSG00000105997	HOXA3	activator
M01465_1.94d_ENSG00000105997	tabula_muris	shortlist1	endothelial cell	16.2069	-0.251916	-1.18259	0	median.expr	ENSG00000105997	HOXA3	repressor
M01465_1.94d_ENSG00000105997	tabula_muris	shortlist1	epidermal cell	20.3	0.0729563	-0.0195348	0	median.expr	ENSG00000105997	HOXA3	repressor
M01465_1.94d_ENSG00000105997	tabula_muris	shortlist1	epithelial cell	16.2698	-0.246323	-1.16257	0	median.expr	ENSG00000105997	HOXA3	repressor
M01465_1.94d_ENSG00000105997	tabula_muris	shortlist1	fibroblast	17.9	-0.108564	-0.669384	0	median.expr	ENSG00000105997	HOXA3	repressor
M01465_1.94d_ENSG00000105997	tabula_muris	shortlist1	granulocyte	19.7901	0.0362559	-0.150924	0	median.expr	ENSG00000105997	HOXA3	repressor
M01465_1.94d_ENSG00000105997	tabula_muris	shortlist1	hepatocyte	19.5	0.0149507	-0.227197	0	median.expr	ENSG00000105997	HOXA3	repressor
M01465_1.94d_ENSG00000105997	tabula_muris	shortlist1	keratinocyte	18.8	-0.0377907	-0.416014	0	median.expr	ENSG00000105997	HOXA3	repressor
M01465_1.94d_ENSG00000105997	tabula_muris	shortlist1	microglial cell	18.2456	-0.0809737	-0.570611	0	median.expr	ENSG00000105997	HOXA3	repressor
M01465_1.94d_ENSG00000105997	tabula_muris	shortlist1	monocyte	18	-0.100526	-0.64061	0	median.expr	ENSG00000105997	HOXA3	repressor
M01465_1.94d_ENSG00000105997	tabula_muris	shortlist1	neuron	20.3	0.0729563	-0.0195348	0	median.expr	ENSG00000105997	HOXA3	repressor
M01465_1.94d_ENSG00000105997	tabula_muris	shortlist1	oligodendrocyte	19.1	-0.0149507	-0.334246	0	median.expr	ENSG00000105997	HOXA3	repressor
M01465_1.94d_ENSG00000105997	tabula_muris	shortlist1	skeletal muscle satellite cell	17.4946	-0.141614	-0.787704	0	median.expr	ENSG00000105997	HOXA3	repressor
M01465_1.94d_ENSG00000105997	tabula_muris	shortlist1	T cell	17.657	-0.128279	-0.739967	0	median.expr	ENSG00000105997	HOXA3	repressor
M01465_1.94d_ENSG00000105997	tabula_muris	shortlist1	type B pancreatic cell	22.5	0.221402	0.511905	0	median.expr	ENSG00000105997	HOXA3	activator
M01466_1.94d_ENSG00000105997	tabula_muris	shortlist1	astrocyte	8.11554	0.15363	0.292888	0	median.expr	ENSG00000105997	HOXA3	activator
M01466_1.94d_ENSG00000105997	tabula_muris	shortlist1	B cell	9.69163	0.409682	0.974438	0	median.expr	ENSG00000105997	HOXA3	activator
M01466_1.94d_ENSG00000105997	tabula_muris	shortlist1	bladder cell	7	-0.0597028	-0.274953	0	median.expr	ENSG00000105997	HOXA3	repressor
M01466_1.94d_ENSG00000105997	tabula_muris	shortlist1	cardiac muscle cell	8.5	0.220405	0.470628	0	median.expr	ENSG00000105997	HOXA3	activator
M01466_1.94d_ENSG00000105997	tabula_muris	shortlist1	endothelial cell	5.86207	-0.315648	-0.956219	0	median.expr	ENSG00000105997	HOXA3	repressor
M01466_1.94d_ENSG00000105997	tabula_muris	shortlist1	epidermal cell	7.5	0.0398329	-0.0100128	0	median.expr	ENSG00000105997	HOXA3	repressor
M01466_1.94d_ENSG00000105997	tabula_muris	shortlist1	epithelial cell	3.96825	-0.878553	-2.45454	0	median.expr	ENSG00000105997	HOXA3	repressor
M01466_1.94d_ENSG00000105997	tabula_muris	shortlist1	fibroblast	6.6	-0.144592	-0.500908	0	median.expr	ENSG00000105997	HOXA3	repressor
M01466_1.94d_ENSG00000105997	tabula_muris	shortlist1	granulocyte	7.64618	0.0676809	0.064112	0	median.expr	ENSG00000105997	HOXA3	activator
M01466_1.94d_ENSG00000105997	tabula_muris	shortlist1	hepatocyte	7	-0.0597028	-0.274953	0	median.expr	ENSG00000105997	HOXA3	repressor
M01466_1.94d_ENSG00000105997	tabula_muris	shortlist1	keratinocyte	6.8	-0.101523	-0.386269	0	median.expr	ENSG00000105997	HOXA3	repressor
M01466_1.94d_ENSG00000105997	tabula_muris	shortlist1	microglial cell	7.19298	-0.0204676	-0.170519	0	median.expr	ENSG00000105997	HOXA3	repressor
M01466_1.94d_ENSG00000105997	tabula_muris	shortlist1	monocyte	7.7	0.0778008	0.0910487	0	median.expr	ENSG00000105997	HOXA3	activator
M01466_1.94d_ENSG00000105997	tabula_muris	shortlist1	neuron	7.9	0.114795	0.189519	0	median.expr	ENSG00000105997	HOXA3	activator
M01466_1.94d_ENSG00000105997	tabula_muris	shortlist1	oligodendrocyte	7.4	0.0204676	-0.0615588	0	median.expr	ENSG00000105997	HOXA3	repressor
M01466_1.94d_ENSG00000105997	tabula_muris	shortlist1	skeletal muscle satellite cell	6.91145	-0.0780699	-0.323842	0	median.expr	ENSG00000105997	HOXA3	repressor
M01466_1.94d_ENSG00000105997	tabula_muris	shortlist1	T cell	6.45161	-0.177398	-0.58823	0	median.expr	ENSG00000105997	HOXA3	repressor
M01466_1.94d_ENSG00000105997	tabula_muris	shortlist1	type B pancreatic cell	7.8	0.0964164	0.140599	0	median.expr	ENSG00000105997	HOXA3	activator
M01857_1.94d_ENSG00000132604	tabula_muris	shortlist1	astrocyte	27.6479	0.0264046	0.189728	-0.242536	median.expr	ENSG00000132604	TERF2	activator
M01857_1.94d_ENSG00000132604	tabula_muris	shortlist1	B cell	25.5507	-0.087403	-0.369295	-0.242536	median.expr	ENSG00000132604	TERF2	repressor
M01857_1.94d_ENSG00000132604	tabula_muris	shortlist1	bladder cell	27.2	0.00284303	0.0739932	-0.242536	median.expr	ENSG00000132604	TERF2	activator
M01857_1.94d_ENSG00000132604	tabula_muris	shortlist1	cardiac muscle cell	29.9	0.139382	0.744672	-0.242536	median.expr	ENSG00000132604	TERF2	activator
M01857_1.94d_ENSG00000132604	tabula_muris	shortlist1	endothelial cell	26.2069	-0.0508171	-0.189585	-0.242536	median.expr	ENSG00000132604	TERF2	repressor
M01857_1.94d_ENSG00000132604	tabula_muris	shortlist1	epidermal cell	26	-0.062252	-0.245754	-0.242536	median.expr	ENSG00000132604	TERF2	repressor
M01857_1.94d_ENSG00000132604	tabula_muris	shortlist1	epithelial cell	31.746	0.225813	1.16922	-0.242536	median.expr	ENSG00000132604	TERF2	activator
M01857_1.94d_ENSG00000132604	tabula_muris	shortlist1	fibroblast	26.9	-0.0131574	-0.00460114	-0.242536	median.expr	ENSG00000132604	TERF2	repressor
M01857_1.94d_ENSG00000132604	tabula_muris	shortlist1	granulocyte	27.8861	0.0387803	0.250517	-0.242536	median.expr	ENSG00000132604	TERF2	activator
M01857_1.94d_ENSG00000132604	tabula_muris	shortlist1	hepatocyte	27.1	-0.00247077	0.0478918	-0.242536	median.expr	ENSG00000132604	TERF2	activator
M01857_1.94d_ENSG00000132604	tabula_muris	shortlist1	keratinocyte	26.8	-0.0185306	-0.0309942	-0.242536	median.expr	ENSG00000132604	TERF2	repressor
M01857_1.94d_ENSG00000132604	tabula_muris	shortlist1	microglial cell	27.193	0.00247077	0.0721647	-0.242536	median.expr	ENSG00000132604	TERF2	activator
M01857_1.94d_ENSG00000132604	tabula_muris	shortlist1	monocyte	27.8	0.0343213	0.228614	-0.242536	median.expr	ENSG00000132604	TERF2	activator
M01857_1.94d_ENSG00000132604	tabula_muris	shortlist1	neuron	25.8	-0.0733926	-0.300476	-0.242536	median.expr	ENSG00000132604	TERF2	repressor
M01857_1.94d_ENSG00000132604	tabula_muris	shortlist1	oligodendrocyte	27.6	0.0239046	0.177448	-0.242536	median.expr	ENSG00000132604	TERF2	activator
M01857_1.94d_ENSG00000132604	tabula_muris	shortlist1	skeletal muscle satellite cell	28.1857	0.0542021	0.326269	-0.242536	median.expr	ENSG00000132604	TERF2	activator
M01857_1.94d_ENSG00000132604	tabula_muris	shortlist1	T cell	25.6367	-0.0825546	-0.34548	-0.242536	median.expr	ENSG00000132604	TERF2	repressor
M01857_1.94d_ENSG00000132604	tabula_muris	shortlist1	type B pancreatic cell	27.1	-0.00247077	0.0478918	4.12311	median.expr	ENSG00000132604	TERF2	activator
M01967_1.94d_ENSG00000124920	tabula_muris	shortlist1	astrocyte	3.16369	0.39172	0.797304		median.expr	ENSG00000124920	MYRF	activator
M01967_1.94d_ENSG00000124920	tabula_muris	shortlist1	B cell	2.42291	0.00685246	0.044799		median.expr	ENSG00000124920	MYRF	activator
M01967_1.94d_ENSG00000124920	tabula_muris	shortlist1	bladder cell	3	0.315076	0.647447		median.expr	ENSG00000124920	MYRF	activator
M01967_1.94d_ENSG00000124920	tabula_muris	shortlist1	cardiac muscle cell	2.2	-0.132383	-0.227439		median.expr	ENSG00000124920	MYRF	repressor
M01967_1.94d_ENSG00000124920	tabula_muris	shortlist1	endothelial cell	2.75862	0.19406	0.410834		median.expr	ENSG00000124920	MYRF	activator
M01967_1.94d_ENSG00000124920	tabula_muris	shortlist1	epidermal cell	3.1	0.362381	0.739941		median.expr	ENSG00000124920	MYRF	activator
M01967_1.94d_ENSG00000124920	tabula_muris	shortlist1	epithelial cell	2.38095	-0.0183481	-0.00447396		median.expr	ENSG00000124920	MYRF	repressor
M01967_1.94d_ENSG00000124920	tabula_muris	shortlist1	fibroblast	2.4	-0.00685246	0.0180027		median.expr	ENSG00000124920	MYRF	activator
M01967_1.94d_ENSG00000124920	tabula_muris	shortlist1	granulocyte	1.64918	-0.548142	-1.04034		median.expr	ENSG00000124920	MYRF	repressor
M01967_1.94d_ENSG00000124920	tabula_muris	shortlist1	hepatocyte	2.9	0.266166	0.551818		median.expr	ENSG00000124920	MYRF	activator
M01967_1.94d_ENSG00000124920	tabula_muris	shortlist1	keratinocyte	2.8	0.21554	0.452832		median.expr	ENSG00000124920	MYRF	activator
M01967_1.94d_ENSG00000124920	tabula_muris	shortlist1	microglial cell	1.75439	-0.458921	-0.865896		median.expr	ENSG00000124920	MYRF	repressor
M01967_1.94d_ENSG00000124920	tabula_muris	shortlist1	monocyte	1.8	-0.42189	-0.793492		median.expr	ENSG00000124920	MYRF	repressor
M01967_1.94d_ENSG00000124920	tabula_muris	shortlist1	neuron	1.4	-0.78446	-1.5024		median.expr	ENSG00000124920	MYRF	repressor
M01967_1.94d_ENSG00000124920	tabula_muris	shortlist1	oligodendrocyte	2.5	0.0520412	0.133154		median.expr	ENSG00000124920	MYRF	activator
M01967_1.94d_ENSG00000124920	tabula_muris	shortlist1	skeletal muscle satellite cell	2.15983	-0.158971	-0.279424		median.expr	ENSG00000124920	MYRF	repressor
M01967_1.94d_ENSG00000124920	tabula_muris	shortlist1	T cell	1.52801	-0.658229	-1.25559		median.expr	ENSG00000124920	MYRF	repressor
M01967_1.94d_ENSG00000124920	tabula_muris	shortlist1	type B pancreatic cell	2.7	0.163073	0.350246		median.expr	ENSG00000124920	MYRF	activator
M01990_1.94d_ENSG00000278570	tabula_muris	shortlist1	astrocyte	31.6369	0.010842	0.213291	0	median.expr	ENSG00000278570	NR2E3	activator
M01990_1.94d_ENSG00000278570	tabula_muris	shortlist1	B cell	30.6167	-0.0364439	-0.0825435	0	median.expr	ENSG00000278570	NR2E3	repressor
M01990_1.94d_ENSG00000278570	tabula_muris	shortlist1	bladder cell	32.1	0.0318087	0.344465	0	median.expr	ENSG00000278570	NR2E3	activator
M01990_1.94d_ENSG00000278570	tabula_muris	shortlist1	cardiac muscle cell	31.4	0	0.14546	0	median.expr	ENSG00000278570	NR2E3	activator
M01990_1.94d_ENSG00000278570	tabula_muris	shortlist1	endothelial cell	30.6897	-0.0330121	-0.0610734	0	median.expr	ENSG00000278570	NR2E3	repressor
M01990_1.94d_ENSG00000278570	tabula_muris	shortlist1	epidermal cell	31.8	0.0182622	0.259714	0	median.expr	ENSG00000278570	NR2E3	activator
M01990_1.94d_ENSG00000278570	tabula_muris	shortlist1	epithelial cell	30.1587	-0.0581889	-0.218587	0	median.expr	ENSG00000278570	NR2E3	repressor
M01990_1.94d_ENSG00000278570	tabula_muris	shortlist1	fibroblast	31.5	0.00458727	0.17416	0	median.expr	ENSG00000278570	NR2E3	activator
M01990_1.94d_ENSG00000278570	tabula_muris	shortlist1	granulocyte	31.934	0.0243302	0.297678	0	median.expr	ENSG00000278570	NR2E3	activator
M01990_1.94d_ENSG00000278570	tabula_muris	shortlist1	hepatocyte	34.3	0.127444	0.942789	0	median.expr	ENSG00000278570	NR2E3	activator
M01990_1.94d_ENSG00000278570	tabula_muris	shortlist1	keratinocyte	31.3	-0.0046019	0.11667	0	median.expr	ENSG00000278570	NR2E3	activator
M01990_1.94d_ENSG00000278570	tabula_muris	shortlist1	microglial cell	28.4211	-0.143805	-0.754224	0	median.expr	ENSG00000278570	NR2E3	repressor
M01990_1.94d_ENSG00000278570	tabula_muris	shortlist1	monocyte	31.4	0	0.14546	0	median.expr	ENSG00000278570	NR2E3	activator
M01990_1.94d_ENSG00000278570	tabula_muris	shortlist1	neuron	31.2	-0.00921853	0.0877865	0	median.expr	ENSG00000278570	NR2E3	activator
M01990_1.94d_ENSG00000278570	tabula_muris	shortlist1	oligodendrocyte	31.7	0.0137183	0.231286	0	median.expr	ENSG00000278570	NR2E3	activator
M01990_1.94d_ENSG00000278570	tabula_muris	shortlist1	skeletal muscle satellite cell	31.9654	0.0257485	0.306551	0	median.expr	ENSG00000278570	NR2E3	activator
M01990_1.94d_ENSG00000278570	tabula_muris	shortlist1	T cell	30.0509	-0.0633547	-0.250906	0	median.expr	ENSG00000278570	NR2E3	repressor
M01990_1.94d_ENSG00000278570	tabula_muris	shortlist1	type B pancreatic cell	29.7	-0.0803016	-0.356931	0	median.expr	ENSG00000278570	NR2E3	repressor
M02008_1.94d_ENSG00000185551	tabula_muris	shortlist1	astrocyte	11.6919	-0.235686	-0.893863	-0.375625	median.expr	ENSG00000185551	NR2F2	repressor
M02008_1.94d_ENSG00000185551	tabula_muris	shortlist1	B cell	15.6388	0.183933	0.707167	-0.375625	median.expr	ENSG00000185551	NR2F2	activator
M02008_1.94d_ENSG00000185551	tabula_muris	shortlist1	bladder cell	13.5	-0.0282341	-0.102344	3.6708	median.expr	ENSG00000185551	NR2F2	repressor
M02008_1.94d_ENSG00000185551	tabula_muris	shortlist1	cardiac muscle cell	14.1	0.0345017	0.13702	-0.375625	median.expr	ENSG00000185551	NR2F2	activator
M02008_1.94d_ENSG00000185551	tabula_muris	shortlist1	endothelial cell	15	0.123769	0.477614	-0.375625	median.expr	ENSG00000185551	NR2F2	activator
M02008_1.94d_ENSG00000185551	tabula_muris	shortlist1	epidermal cell	12.9	-0.0938224	-0.352592	-0.375625	median.expr	ENSG00000185551	NR2F2	repressor
M02008_1.94d_ENSG00000185551	tabula_muris	shortlist1	epithelial cell	16.2698	0.241007	0.924927	-0.375625	median.expr	ENSG00000185551	NR2F2	activator
M02008_1.94d_ENSG00000185551	tabula_muris	shortlist1	fibroblast	12.5	-0.139265	-0.525977	1.47221	median.expr	ENSG00000185551	NR2F2	repressor
M02008_1.94d_ENSG00000185551	tabula_muris	shortlist1	granulocyte	14.093	0.0337805	0.134269	-0.375625	median.expr	ENSG00000185551	NR2F2	activator
M02008_1.94d_ENSG00000185551	tabula_muris	shortlist1	hepatocyte	14.7	0.0946227	0.366408	0.491365	median.expr	ENSG00000185551	NR2F2	activator
M02008_1.94d_ENSG00000185551	tabula_muris	shortlist1	keratinocyte	12.6	-0.12777	-0.482116	-0.375625	median.expr	ENSG00000185551	NR2F2	repressor
M02008_1.94d_ENSG00000185551	tabula_muris	shortlist1	microglial cell	14.7368	0.0982339	0.380187	-0.375625	median.expr	ENSG00000185551	NR2F2	activator
M02008_1.94d_ENSG00000185551	tabula_muris	shortlist1	monocyte	13.3	-0.0497672	-0.184502	-0.375625	median.expr	ENSG00000185551	NR2F2	repressor
M02008_1.94d_ENSG00000185551	tabula_muris	shortlist1	neuron	10.4	-0.40461	-1.53838	-0.375625	median.expr	ENSG00000185551	NR2F2	repressor
M02008_1.94d_ENSG00000185551	tabula_muris	shortlist1	oligodendrocyte	11.9	-0.210232	-0.796745	-0.375625	median.expr	ENSG00000185551	NR2F2	repressor
M02008_1.94d_ENSG00000185551	tabula_muris	shortlist1	skeletal muscle satellite cell	14.0389	0.0282341	0.113107	-0.375625	median.expr	ENSG00000185551	NR2F2	activator
M02008_1.94d_ENSG00000185551	tabula_muris	shortlist1	T cell	14.0917	0.0336502	0.133772	-0.375625	median.expr	ENSG00000185551	NR2F2	activator
M02008_1.94d_ENSG00000185551	tabula_muris	shortlist1	type B pancreatic cell	10.9	-0.336865	-1.27991	-0.375625	median.expr	ENSG00000185551	NR2F2	repressor
M02074_1.94d_ENSG00000196233	tabula_muris	shortlist1	astrocyte	18.4319	0.0302124	0.142381		median.expr	ENSG00000196233	LCOR	activator
M02074_1.94d_ENSG00000196233	tabula_muris	shortlist1	B cell	17.6211	-0.0346856	-0.162988		median.expr	ENSG00000196233	LCOR	repressor
M02074_1.94d_ENSG00000196233	tabula_muris	shortlist1	bladder cell	18.1	0.0039964	0.0190252		median.expr	ENSG00000196233	LCOR	activator
M02074_1.94d_ENSG00000196233	tabula_muris	shortlist1	cardiac muscle cell	19	0.0740061	0.348446		median.expr	ENSG00000196233	LCOR	activator
M02074_1.94d_ENSG00000196233	tabula_muris	shortlist1	endothelial cell	17.7586	-0.0234738	-0.110232		median.expr	ENSG00000196233	LCOR	repressor
M02074_1.94d_ENSG00000196233	tabula_muris	shortlist1	epidermal cell	18	-0.0039964	-0.0185838		median.expr	ENSG00000196233	LCOR	repressor
M02074_1.94d_ENSG00000196233	tabula_muris	shortlist1	epithelial cell	15.873	-0.185417	-0.872234		median.expr	ENSG00000196233	LCOR	repressor
M02074_1.94d_ENSG00000196233	tabula_muris	shortlist1	fibroblast	18	-0.0039964	-0.0185838		median.expr	ENSG00000196233	LCOR	repressor
M02074_1.94d_ENSG00000196233	tabula_muris	shortlist1	granulocyte	15.4423	-0.225108	-1.05899		median.expr	ENSG00000196233	LCOR	repressor
M02074_1.94d_ENSG00000196233	tabula_muris	shortlist1	hepatocyte	16.9	-0.0949701	-0.446648		median.expr	ENSG00000196233	LCOR	repressor
M02074_1.94d_ENSG00000196233	tabula_muris	shortlist1	keratinocyte	17.2	-0.0695847	-0.327201		median.expr	ENSG00000196233	LCOR	repressor
M02074_1.94d_ENSG00000196233	tabula_muris	shortlist1	microglial cell	16.4912	-0.130294	-0.612862		median.expr	ENSG00000196233	LCOR	repressor
M02074_1.94d_ENSG00000196233	tabula_muris	shortlist1	monocyte	18.8	0.0587394	0.276611		median.expr	ENSG00000196233	LCOR	activator
M02074_1.94d_ENSG00000196233	tabula_muris	shortlist1	neuron	19.5	0.111481	0.524778		median.expr	ENSG00000196233	LCOR	activator
M02074_1.94d_ENSG00000196233	tabula_muris	shortlist1	oligodendrocyte	19.2	0.089113	0.41953		median.expr	ENSG00000196233	LCOR	activator
M02074_1.94d_ENSG00000196233	tabula_muris	shortlist1	skeletal muscle satellite cell	18.2505	0.0159458	0.0752517		median.expr	ENSG00000196233	LCOR	activator
M02074_1.94d_ENSG00000196233	tabula_muris	shortlist1	T cell	18.6757	0.0491707	0.231587		median.expr	ENSG00000196233	LCOR	activator
M02074_1.94d_ENSG00000196233	tabula_muris	shortlist1	type B pancreatic cell	19.3	0.0966075	0.454794		median.expr	ENSG00000196233	LCOR	activator
M02087_1.94d_ENSG00000072736	tabula_muris	shortlist1	astrocyte	34.9381	-0.0776869	-0.369041	-0.428554	median.expr	ENSG00000072736	NFATC3	repressor
M02087_1.94d_ENSG00000072736	tabula_muris	shortlist1	B cell	33.7004	-0.129721	-0.685797	-0.428554	median.expr	ENSG00000072736	NFATC3	repressor
M02087_1.94d_ENSG00000072736	tabula_muris	shortlist1	bladder cell	41.7	0.177559	1.18477	-0.428554	median.expr	ENSG00000072736	NFATC3	activator
M02087_1.94d_ENSG00000072736	tabula_muris	shortlist1	cardiac muscle cell	35	-0.0751332	-0.353495	-0.428554	median.expr	ENSG00000072736	NFATC3	repressor
M02087_1.94d_ENSG00000072736	tabula_muris	shortlist1	endothelial cell	36.0345	-0.03311	-0.0976782	-0.428554	median.expr	ENSG00000072736	NFATC3	repressor
M02087_1.94d_ENSG00000072736	tabula_muris	shortlist1	epidermal cell	36.9	0.00113266	0.110775	2.69435	median.expr	ENSG00000072736	NFATC3	activator
M02087_1.94d_ENSG00000072736	tabula_muris	shortlist1	epithelial cell	32.1429	-0.19799	-1.10139	-0.428554	median.expr	ENSG00000072736	NFATC3	repressor
M02087_1.94d_ENSG00000072736	tabula_muris	shortlist1	fibroblast	38.1	0.0473028	0.391837	-0.428554	median.expr	ENSG00000072736	NFATC3	activator
M02087_1.94d_ENSG00000072736	tabula_muris	shortlist1	granulocyte	35.8321	-0.0412362	-0.147146	-0.428554	median.expr	ENSG00000072736	NFATC3	repressor
M02087_1.94d_ENSG00000072736	tabula_muris	shortlist1	hepatocyte	39.2	0.0883655	0.641806	1.15482	median.expr	ENSG00000072736	NFATC3	activator
M02087_1.94d_ENSG00000072736	tabula_muris	shortlist1	keratinocyte	37.3	0.0166875	0.205465	2.57915	median.expr	ENSG00000072736	NFATC3	activator
M02087_1.94d_ENSG00000072736	tabula_muris	shortlist1	microglial cell	36.8421	-0.00113266	0.0969846	-0.428554	median.expr	ENSG00000072736	NFATC3	activator
M02087_1.94d_ENSG00000072736	tabula_muris	shortlist1	monocyte	36.7	-0.0067081	0.063044	-0.428554	median.expr	ENSG00000072736	NFATC3	activator
M02087_1.94d_ENSG00000072736	tabula_muris	shortlist1	neuron	38.7	0.0698454	0.529065	-0.428554	median.expr	ENSG00000072736	NFATC3	activator
M02087_1.94d_ENSG00000072736	tabula_muris	shortlist1	oligodendrocyte	40.4	0.131867	0.906623	-0.428554	median.expr	ENSG00000072736	NFATC3	activator
M02087_1.94d_ENSG00000072736	tabula_muris	shortlist1	skeletal muscle satellite cell	39.2009	0.0883973	0.642	-0.428554	median.expr	ENSG00000072736	NFATC3	activator
M02087_1.94d_ENSG00000072736	tabula_muris	shortlist1	T cell	34.2954	-0.104472	-0.532098	-0.428554	median.expr	ENSG00000072736	NFATC3	repressor
M02087_1.94d_ENSG00000072736	tabula_muris	shortlist1	type B pancreatic cell	38.5	0.0623703	0.48356	-0.428554	median.expr	ENSG00000072736	NFATC3	activator
M02089_1.94d_ENSG00000101096	tabula_muris	shortlist1	astrocyte	45.5296	0.0104953	0.154248	0	median.expr	ENSG00000101096	NFATC2	activator
M02089_1.94d_ENSG00000101096	tabula_muris	shortlist1	B cell	44.2731	-0.0298774	-0.2285	0	median.expr	ENSG00000101096	NFATC2	repressor
M02089_1.94d_ENSG00000101096	tabula_muris	shortlist1	bladder cell	49.2	0.12235	1.21467	0	median.expr	ENSG00000101096	NFATC2	activator
M02089_1.94d_ENSG00000101096	tabula_muris	shortlist1	cardiac muscle cell	42.5	-0.0888458	-0.787542	0	median.expr	ENSG00000101096	NFATC2	repressor
M02089_1.94d_ENSG00000101096	tabula_muris	shortlist1	endothelial cell	45.5172	0.0101045	0.150543	0	median.expr	ENSG00000101096	NFATC2	activator
M02089_1.94d_ENSG00000101096	tabula_muris	shortlist1	epidermal cell	45	-0.00638365	-0.00577068	0	median.expr	ENSG00000101096	NFATC2	repressor
M02089_1.94d_ENSG00000101096	tabula_muris	shortlist1	epithelial cell	42.8571	-0.076773	-0.673087	0	median.expr	ENSG00000101096	NFATC2	repressor
M02089_1.94d_ENSG00000101096	tabula_muris	shortlist1	fibroblast	45.4	0.00638365	0.115268	0	median.expr	ENSG00000101096	NFATC2	activator
M02089_1.94d_ENSG00000101096	tabula_muris	shortlist1	granulocyte	43.0285	-0.0710166	-0.618514	0	median.expr	ENSG00000101096	NFATC2	repressor
M02089_1.94d_ENSG00000101096	tabula_muris	shortlist1	hepatocyte	44.9	-0.0095932	-0.0361984	0	median.expr	ENSG00000101096	NFATC2	repressor
M02089_1.94d_ENSG00000101096	tabula_muris	shortlist1	keratinocyte	46	0.0253252	0.294841	0	median.expr	ENSG00000101096	NFATC2	activator
M02089_1.94d_ENSG00000101096	tabula_muris	shortlist1	microglial cell	44.5614	-0.020514	-0.139731	0	median.expr	ENSG00000101096	NFATC2	repressor
M02089_1.94d_ENSG00000101096	tabula_muris	shortlist1	monocyte	44	-0.0388051	-0.313138	0	median.expr	ENSG00000101096	NFATC2	repressor
M02089_1.94d_ENSG00000101096	tabula_muris	shortlist1	neuron	46.2	0.0315842	0.354178	0	median.expr	ENSG00000101096	NFATC2	activator
M02089_1.94d_ENSG00000101096	tabula_muris	shortlist1	oligodendrocyte	48.1	0.0897282	0.905405	0	median.expr	ENSG00000101096	NFATC2	activator
M02089_1.94d_ENSG00000101096	tabula_muris	shortlist1	skeletal muscle satellite cell	47.1922	0.0622405	0.644812	0	median.expr	ENSG00000101096	NFATC2	activator
M02089_1.94d_ENSG00000101096	tabula_muris	shortlist1	T cell	43.8031	-0.0452771	-0.374495	0	median.expr	ENSG00000101096	NFATC2	repressor
M02089_1.94d_ENSG00000101096	tabula_muris	shortlist1	type B pancreatic cell	46.5	0.0409221	0.442705	0	median.expr	ENSG00000101096	NFATC2	activator
M02098_1.94d_ENSG00000185002	tabula_muris	shortlist1	astrocyte	27.3728	0.0549408	0.230612	-0.242536	median.expr	ENSG00000185002	RFX6	activator
M02098_1.94d_ENSG00000185002	tabula_muris	shortlist1	B cell	26.8722	0.0283166	0.093035	-0.242536	median.expr	ENSG00000185002	RFX6	activator
M02098_1.94d_ENSG00000185002	tabula_muris	shortlist1	bladder cell	26.3	-0.00273757	-0.0674334	-0.242536	median.expr	ENSG00000185002	RFX6	repressor
M02098_1.94d_ENSG00000185002	tabula_muris	shortlist1	cardiac muscle cell	24.9	-0.0816546	-0.475227	-0.242536	median.expr	ENSG00000185002	RFX6	repressor
M02098_1.94d_ENSG00000185002	tabula_muris	shortlist1	endothelial cell	27.2414	0.0479994	0.194743	-0.242536	median.expr	ENSG00000185002	RFX6	activator
M02098_1.94d_ENSG00000185002	tabula_muris	shortlist1	epidermal cell	26.6	0.0136259	0.0171226	-0.242536	median.expr	ENSG00000185002	RFX6	activator
M02098_1.94d_ENSG00000185002	tabula_muris	shortlist1	epithelial cell	27.381	0.0553723	0.232842	-0.242536	median.expr	ENSG00000185002	RFX6	activator
M02098_1.94d_ENSG00000185002	tabula_muris	shortlist1	fibroblast	25.1	-0.070113	-0.415587	-0.242536	median.expr	ENSG00000185002	RFX6	repressor
M02098_1.94d_ENSG00000185002	tabula_muris	shortlist1	granulocyte	27.2864	0.0503794	0.207042	-0.242536	median.expr	ENSG00000185002	RFX6	activator
M02098_1.94d_ENSG00000185002	tabula_muris	shortlist1	hepatocyte	24.6	-0.099142	-0.565591	-0.242536	median.expr	ENSG00000185002	RFX6	repressor
M02098_1.94d_ENSG00000185002	tabula_muris	shortlist1	keratinocyte	26.4	0.00273757	-0.0391414	-0.242536	median.expr	ENSG00000185002	RFX6	repressor
M02098_1.94d_ENSG00000185002	tabula_muris	shortlist1	microglial cell	24.5614	-0.101407	-0.577297	-0.242536	median.expr	ENSG00000185002	RFX6	repressor
M02098_1.94d_ENSG00000185002	tabula_muris	shortlist1	monocyte	26.1	-0.0137506	-0.124342	-0.242536	median.expr	ENSG00000185002	RFX6	repressor
M02098_1.94d_ENSG00000185002	tabula_muris	shortlist1	neuron	28.9	0.133269	0.635364	-0.242536	median.expr	ENSG00000185002	RFX6	activator
M02098_1.94d_ENSG00000185002	tabula_muris	shortlist1	oligodendrocyte	25.8	-0.0304293	-0.210527	-0.242536	median.expr	ENSG00000185002	RFX6	repressor
M02098_1.94d_ENSG00000185002	tabula_muris	shortlist1	skeletal muscle satellite cell	25.378	-0.0542237	-0.333482	-0.242536	median.expr	ENSG00000185002	RFX6	repressor
M02098_1.94d_ENSG00000185002	tabula_muris	shortlist1	T cell	25.2971	-0.0588276	-0.357271	-0.242536	median.expr	ENSG00000185002	RFX6	repressor
M02098_1.94d_ENSG00000185002	tabula_muris	shortlist1	type B pancreatic cell	28.5	0.113162	0.531461	4.12311	median.expr	ENSG00000185002	RFX6	activator
M02116_1.94d_ENSG00000162419	tabula_muris	shortlist1	astrocyte	1.23796	0.72622	0.9357	0	median.expr	ENSG00000162419	GMEB1	activator
M02116_1.94d_ENSG00000162419	tabula_muris	shortlist1	B cell	0.440529	-0.764442	-0.806426	0	median.expr	ENSG00000162419	GMEB1	repressor
M02116_1.94d_ENSG00000162419	tabula_muris	shortlist1	bladder cell	0.7	-0.0963225	-0.0256001	0	median.expr	ENSG00000162419	GMEB1	repressor
M02116_1.94d_ENSG00000162419	tabula_muris	shortlist1	cardiac muscle cell	0.8	0.0963225	0.199543	0	median.expr	ENSG00000162419	GMEB1	activator
M02116_1.94d_ENSG00000162419	tabula_muris	shortlist1	endothelial cell	0.344828	-1.1178	-1.2194	0	median.expr	ENSG00000162419	GMEB1	repressor
M02116_1.94d_ENSG00000162419	tabula_muris	shortlist1	epidermal cell	1	0.418251	0.575778	0	median.expr	ENSG00000162419	GMEB1	activator
M02116_1.94d_ENSG00000162419	tabula_muris	shortlist1	epithelial cell	0.396825	-0.915173	-0.982585	0	median.expr	ENSG00000162419	GMEB1	repressor
M02116_1.94d_ENSG00000162419	tabula_muris	shortlist1	fibroblast	0.7	-0.0963225	-0.0256001	0	median.expr	ENSG00000162419	GMEB1	repressor
M02116_1.94d_ENSG00000162419	tabula_muris	shortlist1	granulocyte	0.89955	0.265526	0.39729	0	median.expr	ENSG00000162419	GMEB1	activator
M02116_1.94d_ENSG00000162419	tabula_muris	shortlist1	hepatocyte	0.8	0.0963225	0.199543	0	median.expr	ENSG00000162419	GMEB1	activator
M02116_1.94d_ENSG00000162419	tabula_muris	shortlist1	keratinocyte	0.9	0.266248	0.398133	0	median.expr	ENSG00000162419	GMEB1	activator
M02116_1.94d_ENSG00000162419	tabula_muris	shortlist1	microglial cell	0.350877	-1.09271	-1.19007	0	median.expr	ENSG00000162419	GMEB1	repressor
M02116_1.94d_ENSG00000162419	tabula_muris	shortlist1	monocyte	0.9	0.266248	0.398133	0	median.expr	ENSG00000162419	GMEB1	activator
M02116_1.94d_ENSG00000162419	tabula_muris	shortlist1	neuron	0.6	-0.318715	-0.285508	0	median.expr	ENSG00000162419	GMEB1	repressor
M02116_1.94d_ENSG00000162419	tabula_muris	shortlist1	oligodendrocyte	0.8	0.0963225	0.199543	0	median.expr	ENSG00000162419	GMEB1	activator
M02116_1.94d_ENSG00000162419	tabula_muris	shortlist1	skeletal muscle satellite cell	0.971922	0.377163	0.527759	0	median.expr	ENSG00000162419	GMEB1	activator
M02116_1.94d_ENSG00000162419	tabula_muris	shortlist1	T cell	0.679117	-0.140017	-0.0766655	0	median.expr	ENSG00000162419	GMEB1	repressor
M02116_1.94d_ENSG00000162419	tabula_muris	shortlist1	type B pancreatic cell	0.5	-0.581749	-0.592915	0	median.expr	ENSG00000162419	GMEB1	repressor
M02155_1.94d_ENSG00000124766	tabula_muris	shortlist1	astrocyte	40.4402	0.0157934	-0.108207	-0.352539	median.expr	ENSG00000124766	SOX4	repressor
M02155_1.94d_ENSG00000124766	tabula_muris	shortlist1	B cell	43.8326	0.132009	0.658626	-0.352539	median.expr	ENSG00000124766	SOX4	activator
M02155_1.94d_ENSG00000124766	tabula_muris	shortlist1	bladder cell	38.7	-0.0476619	-0.52691	2.59327	median.expr	ENSG00000124766	SOX4	repressor
M02155_1.94d_ENSG00000124766	tabula_muris	shortlist1	cardiac muscle cell	37.7	-0.085431	-0.776125	-0.352539	median.expr	ENSG00000124766	SOX4	repressor
M02155_1.94d_ENSG00000124766	tabula_muris	shortlist1	endothelial cell	41.2069	0.0428903	0.0705888	-0.352539	median.expr	ENSG00000124766	SOX4	activator
M02155_1.94d_ENSG00000124766	tabula_muris	shortlist1	epidermal cell	36	-0.151999	-1.21536	-0.352539	median.expr	ENSG00000124766	SOX4	repressor
M02155_1.94d_ENSG00000124766	tabula_muris	shortlist1	epithelial cell	37.6984	-0.0854917	-0.776525	-0.352539	median.expr	ENSG00000124766	SOX4	repressor
M02155_1.94d_ENSG00000124766	tabula_muris	shortlist1	fibroblast	40.1	0.00360675	-0.188619	-0.352539	median.expr	ENSG00000124766	SOX4	repressor
M02155_1.94d_ENSG00000124766	tabula_muris	shortlist1	granulocyte	40.9295	0.0331468	0.0062972	-0.352539	median.expr	ENSG00000124766	SOX4	activator
M02155_1.94d_ENSG00000124766	tabula_muris	shortlist1	hepatocyte	39.2	-0.0291418	-0.404707	-0.352539	median.expr	ENSG00000124766	SOX4	repressor
M02155_1.94d_ENSG00000124766	tabula_muris	shortlist1	keratinocyte	41.3	0.0461463	0.0920729	-0.352539	median.expr	ENSG00000124766	SOX4	activator
M02155_1.94d_ENSG00000124766	tabula_muris	shortlist1	microglial cell	40.8772	0.0313006	-0.00588444	-0.352539	median.expr	ENSG00000124766	SOX4	repressor
M02155_1.94d_ENSG00000124766	tabula_muris	shortlist1	monocyte	38.7	-0.0476619	-0.52691	-0.352539	median.expr	ENSG00000124766	SOX4	repressor
M02155_1.94d_ENSG00000124766	tabula_muris	shortlist1	neuron	39.9	-0.00360675	-0.236217	-0.352539	median.expr	ENSG00000124766	SOX4	repressor
M02155_1.94d_ENSG00000124766	tabula_muris	shortlist1	oligodendrocyte	39.5	-0.0181428	-0.332132	-0.352539	median.expr	ENSG00000124766	SOX4	repressor
M02155_1.94d_ENSG00000124766	tabula_muris	shortlist1	skeletal muscle satellite cell	42.0086	0.0706906	0.254025	-0.352539	median.expr	ENSG00000124766	SOX4	activator
M02155_1.94d_ENSG00000124766	tabula_muris	shortlist1	T cell	40.2377	0.00855203	-0.155989	-0.352539	median.expr	ENSG00000124766	SOX4	repressor
M02155_1.94d_ENSG00000124766	tabula_muris	shortlist1	type B pancreatic cell	39.6	-0.0144951	-0.308062	3.04736	median.expr	ENSG00000124766	SOX4	repressor
M02158_1.94d_ENSG00000079432	tabula_muris	shortlist1	astrocyte	29.1609	-0.0332371	-0.35087	0	median.expr	ENSG00000079432	CIC	repressor
M02158_1.94d_ENSG00000079432	tabula_muris	shortlist1	B cell	30.6167	0.0370466	0.193121	0	median.expr	ENSG00000079432	CIC	activator
M02158_1.94d_ENSG00000079432	tabula_muris	shortlist1	bladder cell	29.6	-0.0116769	-0.183995	0	median.expr	ENSG00000079432	CIC	repressor
M02158_1.94d_ENSG00000079432	tabula_muris	shortlist1	cardiac muscle cell	27.4	-0.123098	-1.04639	0	median.expr	ENSG00000079432	CIC	repressor
M02158_1.94d_ENSG00000079432	tabula_muris	shortlist1	endothelial cell	30.8621	0.0485607	0.28224	0	median.expr	ENSG00000079432	CIC	activator
M02158_1.94d_ENSG00000079432	tabula_muris	shortlist1	epidermal cell	27	-0.144315	-1.2106	0	median.expr	ENSG00000079432	CIC	repressor
M02158_1.94d_ENSG00000079432	tabula_muris	shortlist1	epithelial cell	27.381	-0.124101	-1.05415	0	median.expr	ENSG00000079432	CIC	repressor
M02158_1.94d_ENSG00000079432	tabula_muris	shortlist1	fibroblast	29.4	-0.021458	-0.2597	0	median.expr	ENSG00000079432	CIC	repressor
M02158_1.94d_ENSG00000079432	tabula_muris	shortlist1	granulocyte	30.4348	0.028447	0.126561	0	median.expr	ENSG00000079432	CIC	activator
M02158_1.94d_ENSG00000079432	tabula_muris	shortlist1	hepatocyte	32.8	0.136422	0.962279	0	median.expr	ENSG00000079432	CIC	activator
M02158_1.94d_ENSG00000079432	tabula_muris	shortlist1	keratinocyte	29.8	-0.00196178	-0.108801	0	median.expr	ENSG00000079432	CIC	repressor
M02158_1.94d_ENSG00000079432	tabula_muris	shortlist1	microglial cell	31.7544	0.0896818	0.600515	0	median.expr	ENSG00000079432	CIC	activator
M02158_1.94d_ENSG00000079432	tabula_muris	shortlist1	monocyte	30.2	0.0172744	0.0400864	0	median.expr	ENSG00000079432	CIC	activator
M02158_1.94d_ENSG00000079432	tabula_muris	shortlist1	neuron	30	0.00768839	-0.034109	0	median.expr	ENSG00000079432	CIC	repressor
M02158_1.94d_ENSG00000079432	tabula_muris	shortlist1	oligodendrocyte	31.4	0.0734904	0.475195	0	median.expr	ENSG00000079432	CIC	activator
M02158_1.94d_ENSG00000079432	tabula_muris	shortlist1	skeletal muscle satellite cell	26.6739	-0.161847	-1.3463	0	median.expr	ENSG00000079432	CIC	repressor
M02158_1.94d_ENSG00000079432	tabula_muris	shortlist1	T cell	29.8812	0.00196178	-0.0784327	0	median.expr	ENSG00000079432	CIC	repressor
M02158_1.94d_ENSG00000079432	tabula_muris	shortlist1	type B pancreatic cell	28.4	-0.0713832	-0.646118	0	median.expr	ENSG00000079432	CIC	repressor
M02159_1.94d_ENSG00000064961	tabula_muris	shortlist1	astrocyte	40.7153	0.012785	-0.061292	-0.53075	median.expr	ENSG00000064961	HMG20B	repressor
M02159_1.94d_ENSG00000064961	tabula_muris	shortlist1	B cell	37.4449	-0.108014	-0.57983	-0.53075	median.expr	ENSG00000064961	HMG20B	repressor
M02159_1.94d_ENSG00000064961	tabula_muris	shortlist1	bladder cell	39.4	-0.0345893	-0.264649	0.710622	median.expr	ENSG00000064961	HMG20B	repressor
M02159_1.94d_ENSG00000064961	tabula_muris	shortlist1	cardiac muscle cell	41.2	0.0298594	0.012001	1.43669	median.expr	ENSG00000064961	HMG20B	activator
M02159_1.94d_ENSG00000064961	tabula_muris	shortlist1	endothelial cell	34.1379	-0.241409	-1.15244	-0.53075	median.expr	ENSG00000064961	HMG20B	repressor
M02159_1.94d_ENSG00000064961	tabula_muris	shortlist1	epidermal cell	41.1	0.0263534	-0.00304849	1.96536	median.expr	ENSG00000064961	HMG20B	repressor
M02159_1.94d_ENSG00000064961	tabula_muris	shortlist1	epithelial cell	38.8889	-0.0534269	-0.34551	-0.53075	median.expr	ENSG00000064961	HMG20B	repressor
M02159_1.94d_ENSG00000064961	tabula_muris	shortlist1	fibroblast	41.6	0.0437986	0.0718357	-0.53075	median.expr	ENSG00000064961	HMG20B	activator
M02159_1.94d_ENSG00000064961	tabula_muris	shortlist1	granulocyte	39.1304	-0.0444938	-0.307164	-0.53075	median.expr	ENSG00000064961	HMG20B	repressor
M02159_1.94d_ENSG00000064961	tabula_muris	shortlist1	hepatocyte	43	0.0915517	0.276819	-0.024617	median.expr	ENSG00000064961	HMG20B	activator
M02159_1.94d_ENSG00000064961	tabula_muris	shortlist1	keratinocyte	40	-0.012785	-0.171052	2.8117	median.expr	ENSG00000064961	HMG20B	repressor
M02159_1.94d_ENSG00000064961	tabula_muris	shortlist1	microglial cell	38.9474	-0.0512591	-0.336205	-0.53075	median.expr	ENSG00000064961	HMG20B	repressor
M02159_1.94d_ENSG00000064961	tabula_muris	shortlist1	monocyte	39.3	-0.0382556	-0.280387	-0.53075	median.expr	ENSG00000064961	HMG20B	repressor
M02159_1.94d_ENSG00000064961	tabula_muris	shortlist1	neuron	42.1	0.0610353	0.145825	-0.53075	median.expr	ENSG00000064961	HMG20B	activator
M02159_1.94d_ENSG00000064961	tabula_muris	shortlist1	oligodendrocyte	39.1	-0.0456163	-0.311983	-0.53075	median.expr	ENSG00000064961	HMG20B	repressor
M02159_1.94d_ENSG00000064961	tabula_muris	shortlist1	skeletal muscle satellite cell	43.3045	0.101733	0.320523	-0.53075	median.expr	ENSG00000064961	HMG20B	activator
M02159_1.94d_ENSG00000064961	tabula_muris	shortlist1	T cell	41.5959	0.0436573	0.0712291	-0.53075	median.expr	ENSG00000064961	HMG20B	activator
M02159_1.94d_ENSG00000064961	tabula_muris	shortlist1	type B pancreatic cell	41.7	0.0472624	0.0867045	-0.53075	median.expr	ENSG00000064961	HMG20B	activator
M02162_1.94d_ENSG00000148737	tabula_muris	shortlist1	astrocyte	38.1018	0.00962437	0.212845	1.53505	median.expr	ENSG00000148737	TCF7L2	activator
M02162_1.94d_ENSG00000148737	tabula_muris	shortlist1	B cell	35.4626	-0.0939379	-0.464495	-0.824876	median.expr	ENSG00000148737	TCF7L2	repressor
M02162_1.94d_ENSG00000148737	tabula_muris	shortlist1	bladder cell	42.8	0.177376	1.31001	1.94038	median.expr	ENSG00000148737	TCF7L2	activator
M02162_1.94d_ENSG00000148737	tabula_muris	shortlist1	cardiac muscle cell	37.2	-0.0249317	-0.0131662	1.08261	median.expr	ENSG00000148737	TCF7L2	repressor
M02162_1.94d_ENSG00000148737	tabula_muris	shortlist1	endothelial cell	37.2414	-0.0233278	-0.00267613	-0.824876	median.expr	ENSG00000148737	TCF7L2	repressor
M02162_1.94d_ENSG00000148737	tabula_muris	shortlist1	epidermal cell	35.7	-0.0843103	-0.401527	0.591014	median.expr	ENSG00000148737	TCF7L2	repressor
M02162_1.94d_ENSG00000148737	tabula_muris	shortlist1	epithelial cell	36.1111	-0.0677915	-0.293487	-0.824876	median.expr	ENSG00000148737	TCF7L2	repressor
M02162_1.94d_ENSG00000148737	tabula_muris	shortlist1	fibroblast	38.8	0.0358223	0.384191	1.35644	median.expr	ENSG00000148737	TCF7L2	activator
M02162_1.94d_ENSG00000148737	tabula_muris	shortlist1	granulocyte	36.2819	-0.060986	-0.248976	-0.824876	median.expr	ENSG00000148737	TCF7L2	repressor
M02162_1.94d_ENSG00000148737	tabula_muris	shortlist1	hepatocyte	41.2	0.12241	0.95051	0.69478	median.expr	ENSG00000148737	TCF7L2	activator
M02162_1.94d_ENSG00000148737	tabula_muris	shortlist1	keratinocyte	39.7	0.0689047	0.600563	1.10765	median.expr	ENSG00000148737	TCF7L2	activator
M02162_1.94d_ENSG00000148737	tabula_muris	shortlist1	microglial cell	34.7368	-0.123768	-0.659595	-0.824876	median.expr	ENSG00000148737	TCF7L2	repressor
M02162_1.94d_ENSG00000148737	tabula_muris	shortlist1	monocyte	37.9	0.00196351	0.16274	-0.824876	median.expr	ENSG00000148737	TCF7L2	activator
M02162_1.94d_ENSG00000148737	tabula_muris	shortlist1	neuron	41.3	0.125907	0.973385	-0.824876	median.expr	ENSG00000148737	TCF7L2	activator
M02162_1.94d_ENSG00000148737	tabula_muris	shortlist1	oligodendrocyte	38.6	0.0283665	0.335427	-0.824876	median.expr	ENSG00000148737	TCF7L2	activator
M02162_1.94d_ENSG00000148737	tabula_muris	shortlist1	skeletal muscle satellite cell	37.797	-0.00196351	0.137055	-0.824876	median.expr	ENSG00000148737	TCF7L2	activator
M02162_1.94d_ENSG00000148737	tabula_muris	shortlist1	T cell	35.8234	-0.0793309	-0.36896	-0.824876	median.expr	ENSG00000148737	TCF7L2	repressor
M02162_1.94d_ENSG00000148737	tabula_muris	shortlist1	type B pancreatic cell	39.7	0.0689047	0.600563	-0.0591584	median.expr	ENSG00000148737	TCF7L2	activator
M02178_1.94d_ENSG00000176887	tabula_muris	shortlist1	astrocyte	19.1197	-0.0210058	-0.00422686	0	median.expr	ENSG00000176887	SOX11	repressor
M02178_1.94d_ENSG00000176887	tabula_muris	shortlist1	B cell	19.8238	0.0311693	0.274319	0	median.expr	ENSG00000176887	SOX11	activator
M02178_1.94d_ENSG00000176887	tabula_muris	shortlist1	bladder cell	18.1	-0.100074	-0.426345	0	median.expr	ENSG00000176887	SOX11	repressor
M02178_1.94d_ENSG00000176887	tabula_muris	shortlist1	cardiac muscle cell	22.2	0.194496	1.14627	0	median.expr	ENSG00000176887	SOX11	activator
M02178_1.94d_ENSG00000176887	tabula_muris	shortlist1	endothelial cell	19.3103	-0.00668951	0.0722034	0	median.expr	ENSG00000176887	SOX11	activator
M02178_1.94d_ENSG00000176887	tabula_muris	shortlist1	epidermal cell	18	-0.108067	-0.469016	0	median.expr	ENSG00000176887	SOX11	repressor
M02178_1.94d_ENSG00000176887	tabula_muris	shortlist1	epithelial cell	15.4762	-0.326013	-1.63256	0	median.expr	ENSG00000176887	SOX11	repressor
M02178_1.94d_ENSG00000176887	tabula_muris	shortlist1	fibroblast	18.4	-0.0763577	-0.299733	0	median.expr	ENSG00000176887	SOX11	repressor
M02178_1.94d_ENSG00000176887	tabula_muris	shortlist1	granulocyte	19.4903	0.00668951	0.14363	0	median.expr	ENSG00000176887	SOX11	activator
M02178_1.94d_ENSG00000176887	tabula_muris	shortlist1	hepatocyte	21.3	0.13479	0.827518	0	median.expr	ENSG00000176887	SOX11	activator
M02178_1.94d_ENSG00000176887	tabula_muris	shortlist1	keratinocyte	16.3	-0.251191	-1.23312	0	median.expr	ENSG00000176887	SOX11	repressor
M02178_1.94d_ENSG00000176887	tabula_muris	shortlist1	microglial cell	20.7018	0.0936896	0.608096	0	median.expr	ENSG00000176887	SOX11	activator
M02178_1.94d_ENSG00000176887	tabula_muris	shortlist1	monocyte	18.4	-0.0763577	-0.299733	0	median.expr	ENSG00000176887	SOX11	repressor
M02178_1.94d_ENSG00000176887	tabula_muris	shortlist1	neuron	22.8	0.23297	1.35167	0	median.expr	ENSG00000176887	SOX11	activator
M02178_1.94d_ENSG00000176887	tabula_muris	shortlist1	oligodendrocyte	19.2	-0.0149571	0.0280652	0	median.expr	ENSG00000176887	SOX11	activator
M02178_1.94d_ENSG00000176887	tabula_muris	shortlist1	skeletal muscle satellite cell	19.9784	0.0423777	0.334158	0	median.expr	ENSG00000176887	SOX11	activator
M02178_1.94d_ENSG00000176887	tabula_muris	shortlist1	T cell	19.6944	0.0217218	0.223883	0	median.expr	ENSG00000176887	SOX11	activator
M02178_1.94d_ENSG00000176887	tabula_muris	shortlist1	type B pancreatic cell	22.1	0.187983	1.1115	0	median.expr	ENSG00000176887	SOX11	activator
M02180_1.94d_ENSG00000143842	tabula_muris	shortlist1	astrocyte	18.2944	0.111313	0.355447	0	median.expr	ENSG00000143842	SOX13	activator
M02180_1.94d_ENSG00000143842	tabula_muris	shortlist1	B cell	18.7225	0.144685	0.471986	0	median.expr	ENSG00000143842	SOX13	activator
M02180_1.94d_ENSG00000143842	tabula_muris	shortlist1	bladder cell	16.6	-0.0289023	-0.134207	0	median.expr	ENSG00000143842	SOX13	repressor
M02180_1.94d_ENSG00000143842	tabula_muris	shortlist1	cardiac muscle cell	19.6	0.210768	0.702758	0	median.expr	ENSG00000143842	SOX13	activator
M02180_1.94d_ENSG00000143842	tabula_muris	shortlist1	endothelial cell	18.2759	0.109854	0.35035	0	median.expr	ENSG00000143842	SOX13	activator
M02180_1.94d_ENSG00000143842	tabula_muris	shortlist1	epidermal cell	15.6	-0.118539	-0.447234	0	median.expr	ENSG00000143842	SOX13	repressor
M02180_1.94d_ENSG00000143842	tabula_muris	shortlist1	epithelial cell	15.4762	-0.130035	-0.487379	0	median.expr	ENSG00000143842	SOX13	repressor
M02180_1.94d_ENSG00000143842	tabula_muris	shortlist1	fibroblast	16.1	-0.0730248	-0.28829	0	median.expr	ENSG00000143842	SOX13	repressor
M02180_1.94d_ENSG00000143842	tabula_muris	shortlist1	granulocyte	15.4423	-0.1332	-0.49843	0	median.expr	ENSG00000143842	SOX13	repressor
M02180_1.94d_ENSG00000143842	tabula_muris	shortlist1	hepatocyte	18.8	0.150647	0.492807	0	median.expr	ENSG00000143842	SOX13	activator
M02180_1.94d_ENSG00000143842	tabula_muris	shortlist1	keratinocyte	13.9	-0.285001	-1.02854	0	median.expr	ENSG00000143842	SOX13	repressor
M02180_1.94d_ENSG00000143842	tabula_muris	shortlist1	microglial cell	18.2456	0.107464	0.342005	0	median.expr	ENSG00000143842	SOX13	activator
M02180_1.94d_ENSG00000143842	tabula_muris	shortlist1	monocyte	15.5	-0.127817	-0.479634	0	median.expr	ENSG00000143842	SOX13	repressor
M02180_1.94d_ENSG00000143842	tabula_muris	shortlist1	neuron	20.1	0.24711	0.829669	0	median.expr	ENSG00000143842	SOX13	activator
M02180_1.94d_ENSG00000143842	tabula_muris	shortlist1	oligodendrocyte	15.6	-0.118539	-0.447234	0	median.expr	ENSG00000143842	SOX13	repressor
M02180_1.94d_ENSG00000143842	tabula_muris	shortlist1	skeletal muscle satellite cell	17.2786	0.0289023	0.067655	0	median.expr	ENSG00000143842	SOX13	activator
M02180_1.94d_ENSG00000143842	tabula_muris	shortlist1	T cell	16.4686	-0.0403684	-0.174249	0	median.expr	ENSG00000143842	SOX13	repressor
M02180_1.94d_ENSG00000143842	tabula_muris	shortlist1	type B pancreatic cell	20.2	0.25427	0.854673	0	median.expr	ENSG00000143842	SOX13	activator
M02208_1.94d_ENSG00000167800	tabula_muris	shortlist1	astrocyte	35.0757	0.0111717	-0.144393	0	median.expr	ENSG00000167800	TBX10	repressor
M02208_1.94d_ENSG00000167800	tabula_muris	shortlist1	B cell	37.0044	0.0883987	0.413518	0	median.expr	ENSG00000167800	TBX10	activator
M02208_1.94d_ENSG00000167800	tabula_muris	shortlist1	bladder cell	32.8	-0.0856025	-0.843519	0	median.expr	ENSG00000167800	TBX10	repressor
M02208_1.94d_ENSG00000167800	tabula_muris	shortlist1	cardiac muscle cell	34.2	-0.025302	-0.40789	0	median.expr	ENSG00000167800	TBX10	repressor
M02208_1.94d_ENSG00000167800	tabula_muris	shortlist1	endothelial cell	34.8276	0.000932174	-0.218366	0	median.expr	ENSG00000167800	TBX10	repressor
M02208_1.94d_ENSG00000167800	tabula_muris	shortlist1	epidermal cell	34.9	0.00392872	-0.196718	0	median.expr	ENSG00000167800	TBX10	repressor
M02208_1.94d_ENSG00000167800	tabula_muris	shortlist1	epithelial cell	34.5238	-0.0117066	-0.309673	0	median.expr	ENSG00000167800	TBX10	repressor
M02208_1.94d_ENSG00000167800	tabula_muris	shortlist1	fibroblast	34	-0.0337636	-0.469019	0	median.expr	ENSG00000167800	TBX10	repressor
M02208_1.94d_ENSG00000167800	tabula_muris	shortlist1	granulocyte	34.7826	-0.000932174	-0.231835	0	median.expr	ENSG00000167800	TBX10	repressor
M02208_1.94d_ENSG00000167800	tabula_muris	shortlist1	hepatocyte	33.8	-0.0422751	-0.530509	0	median.expr	ENSG00000167800	TBX10	repressor
M02208_1.94d_ENSG00000167800	tabula_muris	shortlist1	keratinocyte	34.9	0.00392872	-0.196718	0	median.expr	ENSG00000167800	TBX10	repressor
M02208_1.94d_ENSG00000167800	tabula_muris	shortlist1	microglial cell	34.386	-0.0174785	-0.351371	0	median.expr	ENSG00000167800	TBX10	repressor
M02208_1.94d_ENSG00000167800	tabula_muris	shortlist1	monocyte	34.5	-0.012702	-0.316863	0	median.expr	ENSG00000167800	TBX10	repressor
M02208_1.94d_ENSG00000167800	tabula_muris	shortlist1	neuron	33.7	-0.0465497	-0.56139	0	median.expr	ENSG00000167800	TBX10	repressor
M02208_1.94d_ENSG00000167800	tabula_muris	shortlist1	oligodendrocyte	34.9	0.00392872	-0.196718	0	median.expr	ENSG00000167800	TBX10	repressor
M02208_1.94d_ENSG00000167800	tabula_muris	shortlist1	skeletal muscle satellite cell	35.8531	0.0428008	0.0841055	0	median.expr	ENSG00000167800	TBX10	activator
M02208_1.94d_ENSG00000167800	tabula_muris	shortlist1	T cell	37.3514	0.101866	0.510808	0	median.expr	ENSG00000167800	TBX10	activator
M02208_1.94d_ENSG00000167800	tabula_muris	shortlist1	type B pancreatic cell	36.1	0.0527005	0.155624	0	median.expr	ENSG00000167800	TBX10	activator
M02269_1.94d_ENSG00000189308	tabula_muris	shortlist1	astrocyte	48.4182	-0.00418681	-0.124759	0	median.expr	ENSG00000189308	LIN54	repressor
M02269_1.94d_ENSG00000189308	tabula_muris	shortlist1	B cell	46.4758	-0.0632562	-0.447852	0	median.expr	ENSG00000189308	LIN54	repressor
M02269_1.94d_ENSG00000189308	tabula_muris	shortlist1	bladder cell	47.8	-0.0227243	-0.226154	0	median.expr	ENSG00000189308	LIN54	repressor
M02269_1.94d_ENSG00000189308	tabula_muris	shortlist1	cardiac muscle cell	49.9	0.0393048	0.113129	0	median.expr	ENSG00000189308	LIN54	activator
M02269_1.94d_ENSG00000189308	tabula_muris	shortlist1	endothelial cell	45.6897	-0.0878674	-0.582469	0	median.expr	ENSG00000189308	LIN54	repressor
M02269_1.94d_ENSG00000189308	tabula_muris	shortlist1	epidermal cell	49.3	0.0218527	0.0176702	0	median.expr	ENSG00000189308	LIN54	activator
M02269_1.94d_ENSG00000189308	tabula_muris	shortlist1	epithelial cell	53.1746	0.131002	0.61469	0	median.expr	ENSG00000189308	LIN54	activator
M02269_1.94d_ENSG00000189308	tabula_muris	shortlist1	fibroblast	48.4	-0.00472792	-0.127718	0	median.expr	ENSG00000189308	LIN54	repressor
M02269_1.94d_ENSG00000189308	tabula_muris	shortlist1	granulocyte	47.3763	-0.0355691	-0.296411	0	median.expr	ENSG00000189308	LIN54	repressor
M02269_1.94d_ENSG00000189308	tabula_muris	shortlist1	hepatocyte	49.7	0.0335109	0.0814374	0	median.expr	ENSG00000189308	LIN54	activator
M02269_1.94d_ENSG00000189308	tabula_muris	shortlist1	keratinocyte	48.1	-0.0136981	-0.176783	0	median.expr	ENSG00000189308	LIN54	repressor
M02269_1.94d_ENSG00000189308	tabula_muris	shortlist1	microglial cell	47.7193	-0.0251621	-0.239488	0	median.expr	ENSG00000189308	LIN54	repressor
M02269_1.94d_ENSG00000189308	tabula_muris	shortlist1	monocyte	48.7	0.00418681	-0.0789574	0	median.expr	ENSG00000189308	LIN54	repressor
M02269_1.94d_ENSG00000189308	tabula_muris	shortlist1	neuron	51.7	0.0904293	0.392766	0	median.expr	ENSG00000189308	LIN54	activator
M02269_1.94d_ENSG00000189308	tabula_muris	shortlist1	oligodendrocyte	47.3	-0.0378948	-0.309132	0	median.expr	ENSG00000189308	LIN54	repressor
M02269_1.94d_ENSG00000189308	tabula_muris	shortlist1	skeletal muscle satellite cell	52.2678	0.106188	0.478962	0	median.expr	ENSG00000189308	LIN54	activator
M02269_1.94d_ENSG00000189308	tabula_muris	shortlist1	T cell	49.0662	0.014995	-0.0198395	0	median.expr	ENSG00000189308	LIN54	repressor
M02269_1.94d_ENSG00000189308	tabula_muris	shortlist1	type B pancreatic cell	50.5	0.0565484	0.207447	0	median.expr	ENSG00000189308	LIN54	activator
M02286_1.94d_ENSG00000137492	tabula_muris	shortlist1	astrocyte	4.12655	-0.239936	-0.808831		median.expr	ENSG00000137492	THAP12	repressor
M02286_1.94d_ENSG00000137492	tabula_muris	shortlist1	B cell	5.28634	0.117399	0.220718		median.expr	ENSG00000137492	THAP12	activator
M02286_1.94d_ENSG00000137492	tabula_muris	shortlist1	bladder cell	4	-0.284871	-0.938298		median.expr	ENSG00000137492	THAP12	repressor
M02286_1.94d_ENSG00000137492	tabula_muris	shortlist1	cardiac muscle cell	4.8	-0.0218365	-0.180446		median.expr	ENSG00000137492	THAP12	repressor
M02286_1.94d_ENSG00000137492	tabula_muris	shortlist1	endothelial cell	4.65517	-0.0660363	-0.307794		median.expr	ENSG00000137492	THAP12	repressor
M02286_1.94d_ENSG00000137492	tabula_muris	shortlist1	epidermal cell	5.6	0.200556	0.460308		median.expr	ENSG00000137492	THAP12	activator
M02286_1.94d_ENSG00000137492	tabula_muris	shortlist1	epithelial cell	5.15873	0.0821451	0.119144		median.expr	ENSG00000137492	THAP12	activator
M02286_1.94d_ENSG00000137492	tabula_muris	shortlist1	fibroblast	3.4	-0.519336	-1.61384		median.expr	ENSG00000137492	THAP12	repressor
M02286_1.94d_ENSG00000137492	tabula_muris	shortlist1	granulocyte	4.94753	0.0218365	-0.0546165		median.expr	ENSG00000137492	THAP12	repressor
M02286_1.94d_ENSG00000137492	tabula_muris	shortlist1	hepatocyte	4.6	-0.083237	-0.357353		median.expr	ENSG00000137492	THAP12	repressor
M02286_1.94d_ENSG00000137492	tabula_muris	shortlist1	keratinocyte	4.6	-0.083237	-0.357353		median.expr	ENSG00000137492	THAP12	repressor
M02286_1.94d_ENSG00000137492	tabula_muris	shortlist1	microglial cell	5.26316	0.111058	0.202447		median.expr	ENSG00000137492	THAP12	activator
M02286_1.94d_ENSG00000137492	tabula_muris	shortlist1	monocyte	5.7	0.226091	0.533879		median.expr	ENSG00000137492	THAP12	activator
M02286_1.94d_ENSG00000137492	tabula_muris	shortlist1	neuron	4	-0.284871	-0.938298		median.expr	ENSG00000137492	THAP12	repressor
M02286_1.94d_ENSG00000137492	tabula_muris	shortlist1	oligodendrocyte	5.4	0.148089	0.309139		median.expr	ENSG00000137492	THAP12	activator
M02286_1.94d_ENSG00000137492	tabula_muris	shortlist1	skeletal muscle satellite cell	5.39957	0.147973	0.308807		median.expr	ENSG00000137492	THAP12	activator
M02286_1.94d_ENSG00000137492	tabula_muris	shortlist1	T cell	6.11205	0.326786	0.824002		median.expr	ENSG00000137492	THAP12	activator
M02286_1.94d_ENSG00000137492	tabula_muris	shortlist1	type B pancreatic cell	4.1	-0.249247	-0.835659		median.expr	ENSG00000137492	THAP12	repressor
M02602_1.94d_ENSG00000142611	tabula_muris	shortlist1	astrocyte	44.4292	0.00622143	0.218841	0	median.expr	ENSG00000142611	PRDM16	activator
M02602_1.94d_ENSG00000142611	tabula_muris	shortlist1	B cell	46.9163	0.0848038	1.06329	0	median.expr	ENSG00000142611	PRDM16	activator
M02602_1.94d_ENSG00000142611	tabula_muris	shortlist1	bladder cell	43.2	-0.0342542	-0.216111	0	median.expr	ENSG00000142611	PRDM16	repressor
M02602_1.94d_ENSG00000142611	tabula_muris	shortlist1	cardiac muscle cell	42.9	-0.0443078	-0.324149	0	median.expr	ENSG00000142611	PRDM16	repressor
M02602_1.94d_ENSG00000142611	tabula_muris	shortlist1	endothelial cell	42.931	-0.0432645	-0.312937	0	median.expr	ENSG00000142611	PRDM16	repressor
M02602_1.94d_ENSG00000142611	tabula_muris	shortlist1	epidermal cell	43.8	-0.0143546	-0.00227001	0	median.expr	ENSG00000142611	PRDM16	repressor
M02602_1.94d_ENSG00000142611	tabula_muris	shortlist1	epithelial cell	44.0476	-0.00622143	0.0851293	0	median.expr	ENSG00000142611	PRDM16	activator
M02602_1.94d_ENSG00000142611	tabula_muris	shortlist1	fibroblast	44.7	0.0149894	0.313061	0	median.expr	ENSG00000142611	PRDM16	activator
M02602_1.94d_ENSG00000142611	tabula_muris	shortlist1	granulocyte	43.7781	-0.0150758	-0.0100197	0	median.expr	ENSG00000142611	PRDM16	repressor
M02602_1.94d_ENSG00000142611	tabula_muris	shortlist1	hepatocyte	46.9	0.0843025	1.0579	0	median.expr	ENSG00000142611	PRDM16	activator
M02602_1.94d_ENSG00000142611	tabula_muris	shortlist1	keratinocyte	41.2	-0.102641	-0.951001	0	median.expr	ENSG00000142611	PRDM16	repressor
M02602_1.94d_ENSG00000142611	tabula_muris	shortlist1	microglial cell	45.4386	0.0386328	0.567135	0	median.expr	ENSG00000142611	PRDM16	activator
M02602_1.94d_ENSG00000142611	tabula_muris	shortlist1	monocyte	44.9	0.02143	0.382272	0	median.expr	ENSG00000142611	PRDM16	activator
M02602_1.94d_ENSG00000142611	tabula_muris	shortlist1	neuron	46.7	0.0781371	0.991649	0	median.expr	ENSG00000142611	PRDM16	activator
M02602_1.94d_ENSG00000142611	tabula_muris	shortlist1	oligodendrocyte	43.1	-0.0375976	-0.25204	0	median.expr	ENSG00000142611	PRDM16	repressor
M02602_1.94d_ENSG00000142611	tabula_muris	shortlist1	skeletal muscle satellite cell	44.6004	0.0117722	0.27849	0	median.expr	ENSG00000142611	PRDM16	activator
M02602_1.94d_ENSG00000142611	tabula_muris	shortlist1	T cell	46.5195	0.0725509	0.93162	0	median.expr	ENSG00000142611	PRDM16	activator
M02602_1.94d_ENSG00000142611	tabula_muris	shortlist1	type B pancreatic cell	42.8	-0.0476747	-0.360329	0	median.expr	ENSG00000142611	PRDM16	repressor
M02642_1.94d_ENSG00000124782	tabula_muris	shortlist1	astrocyte	72.6272	0.0342459	0.409889	-0.242536	median.expr	ENSG00000124782	RREB1	activator
M02642_1.94d_ENSG00000124782	tabula_muris	shortlist1	B cell	70.0441	-0.0180022	-0.0357243	-0.242536	median.expr	ENSG00000124782	RREB1	repressor
M02642_1.94d_ENSG00000124782	tabula_muris	shortlist1	bladder cell	74.3	0.0670974	0.690074	-0.242536	median.expr	ENSG00000124782	RREB1	activator
[truncated: 21,543 more rows]

## Sheet: S2 Safeguard repressor scores
Safeguard repressor score for each TF defined as the sum of Z(expression) and –1 * Z(motif), following Z(max)-normalization to ensure equal weighting of expression and motif bias.
[truncated: 1,297 more rows]

[truncated: 27 more sheets: S2 Lifelong safeguard levels, S2 Repressor evidence, S2 Fate promoting role, S2 Tumor safeguard effect, S2 Safeguard development levels, S2 Prox1 Liver Alt.Fate Targets, S3 PROX1 Liver CUT&RUN, S3 PROX1 Hep3B CUT&RUN, S3 PROX1 MEF CUT&RUN, S4 PROX1 OE Hep3B ATAC-seq, S4 Prox1 OE Hep3B GREAT, S4 PROX1 OE MEF ATAC-seq, S4 PROX1 OE iHep ATAC-seq, S5 Prox1 KO iHep RNA-seq, S5 Prox1 OE Hep3B RNA-seq, S5 Prox1 OE iHep RNA-seq, S5 Prox1 fusion OE iHep RNA-seq, S6 HDTVI survival, S7 Prox1 late OE HCC RNA-seq, S7 Prox1 KD HCC RNA-seq …]
