# Supplementary material for: Active repression of cell fate plasticity by PROX1 safeguards hepatocyte identity and prevents liver tumorigenesis
Source: Nat Genet. 2025 Feb 13;57(3):668–79. doi: 10.1038/s41588-025-02081-w (PMC11906372; doi:10.1038/s41588-025-02081-w)
Supplement: Supplementary file 4 — Statistical data for Supplementary Figs. 1, 3a–c, e, f and 4a. [file 41588_2025_2081_MOESM4_ESM.xlsx]

## Sheet: Sup Fig 1
			Liver			Hep3b			MEF
Sup. Fig. 1b			Number of peaks			Number of peaks			Number of peaks
		Intron	25539		Promoter	7187		Intron	14908
Number of PROX1 CUT&RUN binding sites located in indicated genomic regions for Liver, Hep3b and MEF.		Intergenic	16921		Intron	3201		Intergenic	13442
		Promoter	4990		Intergenic	2913		Promoter	8323
		Exon	882		Exon	367		Exon	1502
		TTS	864		TTS	257		5UTR	1028
		3UTR	532		5UTR	244		TTS	784
		5UTR	275		ncRNA	105		3UTR	381
		ncRNA	146		3UTR	84		ncRNA	158
		Other	10		Other	1		Other	5
			Liver			Hep3b			MEF
Sup. Fig. 1c			Log2 Ratio (obs/exp)			Log2 Ratio (obs/exp)			Log2 Ratio (obs/exp)
		rRNA	5.59		Promoter	5.404		5UTR	4.861
Log2 ratio of observed PROX1 binding sites to expected binding events in indicated genomic regions highlights enrichment at promoters for Liver, Hep3b and MEF.		Promoter	3.164		5UTR	4.311		Promoter	4.21
		5UTR	2.651		ncRNA	1.661		rRNA	3.576
		ncRNA	1.201		miRNA	1.111		miRNA	2.694
		miRNA	0.802		Exon	1.064		ncRNA	1.623
		TTS	0.779		TTS	0.749		Exon	1.542
		Intron	0.545		pseudo	0.012		TTS	0.947
		3UTR	0.467		scRNA	-0.001		3UTR	0.301
		Exon	0.466		snoRNA	-0.002		Intron	0.076
		snoRNA	-0.001		3UTR	-0.597		snoRNA	0
		Intergenic	-0.848		Intron	-0.893		Intergenic	-0.872
		pseudo	-1.311		Intergenic	-1.41		pseudo	-3.024

## Sheet: Sup Fig 3a-c
Sup. Fig. 3a-c		E-cadherin	MEF	4in1 + GFP	4in1 + Prox1
		Rep1	0.051	1	4.156
Reprogramming of MEFs to induced hepatocytes, neurons, or myocytes using 4in1, Ascl1, or Myod1 overexpression, respectively. Protein quantification of E-cadherin (hepatocyte), TUBB3 (neuronal), or Desmin (myocyte) marker proteins at day 14 of respective reprogramming protocols with or without Prox1 overexpression using Western blot analysis. All values normalised to respective controls. Values fr…		Rep2	0.095	1	2.079
		Rep3	0.091	1	4.353
		Rep4	0.156	1	3.189
		Rep5	0.176	1	4.352
		Rep6	0.282	1	2.788
		Rep7	0.299	1	5.047
		TUBB3	MEF	Ascl1 + GFP	Ascl1 + Prox1
		Rep1	0.56	1	0.321
		Rep2	0.66	1	0.345
		Rep3	0.513	1	0.337
		Desmin	MEF	MyoD1 + GFP	MyoD1 + Prox1
		Rep1	0.024	1	0.05
		Rep2	0.004	1	0.012
		Rep3	0.008	1	0.018

## Sheet: Sup Fig 3e
Sup. Fig. 3e						Rep1						Rep2						Rep3
		Type	TF1	TF2	Series	Des+	TUBB3+	DAPI	TJP1+	TUBB3+ Des+	TUBB3+ non-neuronal	Des+	TUBB3+	DAPI	TJP1+	TUBB3+ Des+	TUBB3+ non-neuronal	Des+	TUBB3+	DAPI	TJP1+	TUBB3+ Des+	TUBB3+ non-neuronal
Quantification of successfully reprogrammed induced hepatocytes, neurons, or myocytes using 4in1, Ascl1, or Myod1 overexpression, respectively, with Myt1l or Prox1 overexpression, based on displayed immunofluorescence markers and morphology. 10 fields of view quantified for three biological replicates. Dunnett’s test, * p-adj < 0.05. ** p < 0.01, *** p < 0.001.		MEF	null	null	1	11	0	4253	0	0	0	4	0	3327	0	0	1	1	0	5570	0	0	0
					2	4	0	4075	0	0	0	3	0	3872	0	0	1	7	0	5328	0	0	0
					3	1	0	5289	0	0	0	12	0	3734	0	0	2	6	0	4053	0	2	0
					4	5	0	4284	0	0	0	7	0	4095	0	0	2	0	0	4160	0	1	2
					5	4	0	4710	0	0	0	4	0	3858	0	0	11	0	0	4094	0	0	0
					6	3	0	4774	0	0	0	3	0	4570	0	0	1	1	0	4139	0	1	0
					7	0	0	4526	0	0	0	4	0	3841	0	0	4	6	0	3690	0	0	0
					8	4	0	4424	0	0	0	3	0	4626	0	0	2	1	0	4478	0	0	1
					9	3	0	5013	0	0	0	4	0	3439	0	0	1	4	0	4477	0	0	1
					10	1	0	4851	0	0	0	3	0	4012	0	0	0	2	0	4397	0	0	6
		iHep	4in1	null	1	4	0	3559	51	0	1	5	0	3718	347	0	8	17	0	3096	102	3	3
					2	4	0	3474	366	0	14	10	0	3209	84	0	8	40	0	3442	152	6	6
					3	11	0	3458	115	0	1	21	0	3159	54	0	8	9	0	3778	343	4	5
					4	13	0	3767	165	0	2	15	0	3062	229	1	8	5	0	2948	109	0	3
					5	12	0	3860	168	0	8	24	0	3099	164	0	4	4	0	4114	226	5	2
					6	17	0	3458	61	0	8	17	0	3641	468	0	11	13	0	3775	193	0	8
					7	38	0	4465	342	0	4	23	0	3923	88	0	20	6	0	4729	1058	7	2
					8	9	0	4527	101	0	12	15	0	3852	98	12	4	16	0	3454	218	3	4
					9	7	0	3452	512	2	3	22	0	3485	263	5	7	14	0	4112	62	0	0
					10	13	0	3791	164	0	0	29	0	3223	126	3	3	7	0	3380	72	4	0
				Prox1	1	0	0	5175	142	0	0	5	0	4946	2236	6	0	6	0	5380	154	26	2
					2	20	0	4603	444	0	0	2	0	5809	3030	26	10	7	0	3475	47	15	0
					3	62	0	5587	312	0	9	6	0	4315	235	25	2	13	0	2861	235	22	3
					4	5	0	3263	231	13	0	13	0	3588	74	38	2	14	0	4515	188	34	1
					5	20	0	4167	1123	15	0	1	0	3555	542	26	6	1	0	4758	398	50	2
					6	26	0	3589	606	6	1	25	0	3658	519	31	2	0	0	3786	1332	19	1
					7	27	0	4710	1242	2	1	16	0	4156	731	17	5	27	0	6518	3959	64	1
					8	3	0	4262	1114	22	1	13	0	3204	297	27	3	3	0	3317	642	22	2
					9	0	0	4619	1879	21	2	3	0	3442	254	16	0	0	0	3963	1320	32	2
					10	7	0	6717	932	6	0	0	0	4349	429	0	0	2	0	2836	173	8	0
				Myt1l	1	9	0	2929	85	15	6	1	0	2523	20	8	13	2	0	2047	160	0	6
					2	28	0	3356	13	0	3	2	0	2854	222	5	7	3	0	3820	92	8	3
					3	2	0	2914	358	19	3	14	1	3854	103	25	4	2	0	3378	265	12	9
					4	3	0	2470	10	6	4	1	0	3385	93	14	2	5	0	2617	95	10	8
					5	7	0	3372	0	10	2	4	0	2668	24	4	5	6	0	2430	77	16	2
					6	3	0	3373	296	21	5	8	0	2824	11	7	7	2	1	2531	26	7	17
					7	2	0	2448	72	16	0	4	2	2824	34	16	8	3	0	1613	87	15	5
					8	2	0	2882	141	8	2	15	0	2983	160	17	21	2	0	2797	112	23	8
					9	9	0	2644	8	24	4	7	0	3569	713	5	5	18	0	2256	6	18	10
					10	1	0	2416	61	22	8	1	3	3073	3	17	7	2	0	2557	37	10	3
		iN	Ascl1	null	1	8	18	884	0	0	11	9	49	1683	0	3	22	3	31	1131	0	3	13
					2	13	21	982	0	0	18	2	43	1852	0	0	24	6	17	1362	0	3	31
					3	12	31	1136	0	0	29	21	26	1779	0	2	25	6	24	994	0	2	17
					4	11	29	763	0	0	14	11	25	1249	0	1	26	3	25	1027	0	1	15
					5	3	25	1073	0	9	20	10	32	1890	0	5	19	5	29	945	0	1	15
					6	11	28	1258	0	1	17	21	28	1814	0	3	30	10	13	974	0	3	16
					7	3	19	1121	0	3	24	15	30	1345	0	8	23	3	27	1122	0	2	24
					8	9	46	1258	0	0	16	25	33	1432	0	4	28	3	16	1060	0	4	27
					9	8	29	1130	0	0	25	5	31	1243	0	9	16	14	20	1240	0	4	20
					10	14	27	1326	0	6	33	12	47	1429	0	10	19	2	44	1460	0	0	20
				Prox1	1	0	0	659	0	1	2	1	3	1505	0	0	2	0	0	1459	0	0	5
					2	1	0	783	0	1	1	1	4	1893	0	0	7	0	3	1113	0	0	7
					3	4	0	517	0	0	2	0	3	1788	0	1	5	2	1	1377	0	0	4
					4	0	0	603	0	0	1	1	2	1430	0	0	8	0	1	1009	0	0	3
					5	0	0	983	0	0	2	2	4	1112	0	0	3	1	3	1730	0	1	2
					6	0	1	663	0	0	2	0	1	1137	0	1	2	0	10	1063	0	0	6
					7	0	0	700	0	0	0	0	1	1011	0	0	2	0	4	1164	0	0	2
					8	0	0	668	0	1	0	3	2	1133	0	0	3	0	3	2251	0	0	5
					9	0	0	660	0	0	1	0	0	1730	0	0	3	0	0	1674	0	0	6
					10	0	0	946	0	0	0	1	2	1300	0	1	6	0	3	1572	0	0	3
				Myt1l	1	1	43	1223	0	0	3	3	82	1736	0	0	3	0	40	1012	0	1	0
					3	0	29	409	0	1	0	0	56	1877	0	0	0	0	64	1489	0	0	1
					4	0	40	712	0	0	4	3	96	1614	0	0	1	0	65	983	0	0	0
					5	1	41	701	0	0	3	10	51	1268	0	1	2	1	55	943	0	0	1
					6	0	59	579	0	0	3	0	58	1806	0	0	0	1	28	872	0	0	0
					8	0	53	706	0	0	0	0	85	1304	0	0	1	1	69	1099	0	0	0
					9	2	44	773	0	0	0	1	61	1188	0	0	3	0	61	1208	0	0	0
					10	1	52	799	0	0	1	5	56	1233	0	0	2	1	73	1475	0	0	2
					11	2	28	589	0	0	1	1	67	1349	0	0	0	0	76	1361	0	0	0
					15	2	46	701	0	0	1	0	88	1503	0	0	2	0	85	1460	0	0	0
		iMyo	MyoD1	null	1	133	0	1358	0	10	6	225	0	2015	0	5	0	237	0	2949	0	6	0
					2	195	0	1915	0	12	5	222	0	2338	0	18	1	157	0	2171	0	4	0
					4	128	0	1386	0	0	0	207	0	2399	0	11	1	142	1	1818	0	1	3
					5	116	0	888	0	2	5	199	0	2364	0	17	4	183	0	2180	0	4	0
					7	107	0	1191	0	0	0	175	0	2112	0	14	11	194	0	2147	0	4	1
					9	123	0	1247	0	5	1	239	0	3170	0	10	9	189	0	1608	0	9	1
					10	92	0	1221	0	6	5	217	0	2294	0	13	2	193	0	1792	0	5	0
					12	108	0	1583	0	8	1	200	0	2026	0	7	5	194	0	1692	0	6	1
					13	138	0	1795	0	6	2	189	0	2158	0	5	8	205	0	2048	0	9	2
					15	117	0	1589	0	5	4	185	0	1638	0	9	6	244	0	2289	0	5	1
				Prox1	1	1	0	830	0	0	0	1	0	1765	0	0	0	1	0	1580	0	0	0
					2	9	0	819	0	0	0	3	0	2057	0	0	2	6	0	1381	0	0	0
					4	2	0	1118	0	0	0	4	0	2033	0	0	1	8	0	1661	0	0	0
					5	1	0	1060	9	0	0	2	0	1737	0	0	0	6	0	1460	0	0	0
					6	1	0	975	34	0	0	79	0	1691	0	0	0	6	0	1433	0	0	0
					9	2	0	1167	0	0	0	3	0	1249	0	0	0	5	0	958	0	0	0
					10	2	0	1265	0	0	0	4	0	2317	0	0	0	4	0	970	0	0	0
					11	2	1	1178	0	0	0	3	0	904	0	0	0	9	0	1153	0	0	0
					13	1	0	1012	0	0	0	2	0	1499	0	0	0	9	0	1741	0	0	0
					15	3	0	1900	0	0	0	8	0	1581	0	0	0	2	0	2320	0	0	1
				Myt1l	1	6	0	467	0	8	7	45	2	1603	0	1	5	83	1	1075	0	6	2
					2	9	0	448	0	9	2	73	1	1852	0	12	7	66	0	1360	0	19	16
					4	22	0	881	0	9	8	87	3	2052	0	17	16	68	1	2561	0	17	16
					5	16	0	669	0	14	6	69	0	1399	0	13	8	94	2	1986	0	10	22
					7	10	0	518	0	11	5	73	2	1269	0	14	13	102	2	2484	0	5	8
					9	26	0	861	0	11	7	93	5	2192	0	29	6	93	1	1877	0	18	12
					11	7	1	504	0	7	11	69	2	2058	0	16	13	93	2	1240	0	23	9
					12	24	0	1158	0	3	11	65	4	1177	0	11	15	69	0	1017	0	10	11
					14	21	0	878	0	12	11	63	1	1042	0	19	14	64	1	1253	0	16	17
					15	32	3	984	0	11	10	86	2	1333	0	18	6	86	3	1473	0	20	14

## Sheet: Sup Fig 3f
Sup. Fig. 3f				Desmin (Muscle)	Desmin + TUBB3	TUBB3 (Non-neuronal)	TUBB3 (Neuronal)	TJP1 (Hepatocyte)
		MEF	Rep1	3.6	0	0	0	0
Averaged quantification of successfully reprogrammed induced hepatocytes, neurons, or myocytes using 4in1, Ascl1, or Myod1 overexpression, respectively, with Myt1l or Prox1 overexpression, based on displayed immunofluorescence markers and morphology.			Rep2	4.7	0	2.5	0	0
			Rep3	2.8	0.4	1	0	0
		4in1	Rep1	12.8	0.2	5.3	0	204.5
			Rep2	18.1	2.1	8.1	0	192.1
			Rep3	13.1	3.2	3.3	0	253.5
		4in1 + Prox1	Rep1	17	8.5	1.4	0	802.5
			Rep2	8.4	21.2	3	0	834.7
			Rep3	7.3	29.2	1.4	0	844.8
		4in1 + Myt1l	Rep1	6.6	14.1	3.7	0	104.4
			Rep2	5.7	11.8	7.9	0.6	138.3
			Rep3	4.5	11.9	7.1	0.1	95.7
				Desmin (Muscle)	Desmin + TUBB3	TUBB3 (Non-neuronal)	TUBB3 (Neuronal)	TJP1 (Hepatocyte)
		MEF	Rep1	3.6	0	0	0	0
			Rep2	4.7	0	2.5	0	0
			Rep3	2.8	0.4	1	0	0
		Ascl1	Rep1	9.2	1.9	20.7	27.3	0
			Rep2	13.1	4.5	23.2	34.4	0
			Rep3	5.5	2.3	19.8	24.6	0
		Ascl1 + Prox1	Rep1	0.5	0.3	1.1	0.1	0
			Rep2	0.9	0.3	4.1	2.2	0
			Rep3	0.3	0.1	4.3	2.8	0
		Ascl1 + Myt1l	Rep1	0.9	0.1	1.6	43.5	0
			Rep2	2.3	0.1	1.4	70	0
			Rep3	0.4	0.1	0.4	61.6	0
				Desmin (Muscle)	Desmin + TUBB3	TUBB3 (Non-neuronal)	TUBB3 (Neuronal)	TJP1 (Hepatocyte)
		MEF	Rep1	3.6	0	0	0	0
			Rep2	4.7	0	2.5	0	0
			Rep3	2.8	0.4	1	0	0
		MyoD	Rep1	125.7	5.4	2.9	0	0
			Rep2	205.8	10.9	4.7	0	0
			Rep3	193.8	5.3	0.9	0.1	0
		MyoD + Prox1	Rep1	2.4	0	0	0.1	4.3
			Rep2	10.9	0	0.3	0	0
			Rep3	5.6	0	0.1	0	0
		MyoD + Myt1l	Rep1	17.3	9.5	7.8	0.4	0
			Rep2	72.3	15	10.3	2.2	0
			Rep3	81.8	14.4	12.7	1.3	0

## Sheet: Sup Fig 4
Sup. Fig. 4a		iHep, E-Cadherin	MEF	4in1 + GFP	4in1 + Prox1	4in1 + DBD	4in1 + VP64-DBD	4in1 + EnR-DBD
		Rep1	0.051	1	4.156	1.404	0.359	2.586
Reprogramming of MEFs to induced hepatocytes, neurons, or myocytes using MyoD1, Ascl1, or 4in1 overexpression, respectively. PROX1 target gene activation was induced by fusion of PROX1 DNA-binding domain (DBD) to the VP64 activator, while silencing was triggered by EnR repressor fusion. Full-length PROX1 and DBD served as controls. Protein quantification of E-cadherin (hepatocyte, n=7), Tubb3 (ne…		Rep2	0.095	1	2.079	1.02	0.353	1.772
		Rep3	0.091	1	4.353	1.621	0.37	2.744
		Rep4	0.156	1	3.189	1.861	0.784	2.743
		Rep5	0.176	1	4.352	1.877	0.636	2.653
		Rep6	0.282	1	2.788	1.583	0.549	1.984
		Rep7	0.299	1	5.047	1.802	0.444	3.303
		iN, TUBB3	MEF	Ascl1 + GFP	Ascl1 + Prox1	Ascl1 + DBD	Ascl1 + VP64-DBD	Ascl1 + EnR-DBD
		Rep1	0.56	1	0.321	0.331	0.4	0.381
		Rep2	0.66	1	0.345	0.305	0.455	0.488
		Rep3	0.513	1	0.337	0.318	0.349	0.312
		iMyo, Desmin	MEF	MyoD1 + GFP	MyoD1 + Prox1	MyoD1 + DBD	MyoD1 + VP64-DBD	MyoD1 + EnR-DBD
		Rep1	0.024	1	0.05	0.117	0.778	0.041
		Rep2	0.004	1	0.012	0.115	0.997	0.023
		Rep3	0.008	1	0.018	0.083	1.405	0.03
		iMyo, MYH	MEF	MyoD1 + GFP	MyoD1 + Prox1	MyoD1 + DBD	MyoD1 + VP64-DBD	MyoD1 + EnR-DBD
		Rep1	0.00428008	1	0.0041535	0.00203924	0.469712	0.00417664
		Rep2	0.00625081	1	0.00636371	0.0301719	0.561368	0.00875168
		Rep3	0.00403603	1	3.09608e-06	0.00374268	0.39882	0.00307927
Sup. Fig. 4c,d			Desmin (Muscle)			Tuj1 (Neural)			ZO1 (Hepatocyte)			Desmin+Tuj1			Tuj1 (Non-neural)
			Rep1	Rep2	Rep3	Rep1	Rep2	Rep3	Rep1	Rep2	Rep3	Rep1	Rep2	Rep3	Rep1	Rep2	Rep3
Quantification based on displayed immunofluorescence markers and morphology of MEFs reprogrammed to induced hepatocytes, neurons, or myocytes using MyoD1, Ascl1, or 4in1 overexpression, respectively. PROX1 target gene activation was induced by fusion of PROX1 DNA-binding domain (DBD) to the VP64 activator, while silencing was triggered by EnR repressor fusion. Full-length PROX1 and DBD served as …		MEF	7.7	8.4	3.6	0	0	0.3	0	0	0	0.2	0	0	1.3	0.3	1
		4in1	14.1	10.9	7.4	0	0	0	53.5	92.4	65.8	0.3	0.9	0.1	3.9	7	1.8
		4in1 + Prox1	23.7	7.7	4.6	0	0	0	587.2	909.9	725.1	1.8	2.4	0.3	3.3	5.2	0.5
		4in1 + HoPr	5	5.4	3.5	0	0	0	45.4	58.6	29.2	0.2	1.9	0.1	2.1	3	1.3
		4in1 + VP64+HoPr	12	12.6	8.5	0	0	0	10.9	23.2	13	0.4	1.9	0.1	3.9	6.1	2.7
		4in1 + EnR+HoPr	11.7	9.5	4.9	0	0	0	188.2	220.9	221.7	0.1	0.4	0	2	2.2	0.3
		Ascl1	9.9	10.2	13.4	18.8	20	12.9	0	0	0	3.3	1.9	1.2	31.5	30.4	30.7
		Ascl1 + Prox1	0.5	0.5	0.4	2.6	2.8	1.6	0	0	0	0.3	0.1	0.2	4.9	5.6	4.8
		Ascl1 + HoPr	1	1	0.4	0.8	0.8	0.1	0	0	0	0.5	0.1	0.1	5	4.5	3.7
		Ascl1 + VP64+HoPr	10.6	11	8.8	1.5	1.2	1.2	0	0	0	0.7	0.8	0.6	5.2	5.7	4.8
		Ascl1 + EnR+HoPr	1.2	1.7	4.7	1.5	1.3	1.5	66.9	66.7	46	0.4	0.9	1	4.3	4.4	6.1
		MyoD	158.9	164.6	156.3	0	0	0	0	0	0	7	4.6	3.4	3.1	1.1	1.4
		MyoD + Prox1	3	2.5	2.3	0	0	0	27.9	30.5	25	0	0	0	0	0	0
		MyoD + HoPr	6.3	6.9	4.4	0	0	0	32.6	26.1	21.7	0	0	0.1	0.3	0	0.1
		MyoD + VP64+HoPr	333.4	415.9	254.5	0	0	0	0	0	0	9.1	8.6	6.8	0.1	0.7	0.7
		MyoD + EnR+HoPr	2.9	2.9	2.3	0	0	0	80.3	74	62.4	0	0	0	0.1	0	0
Sup. Fig. 4e		Afp	MEF	4in1 + GFP	4in1 + Prox1	4in1 + DBD	4in1 + VP64-DBD	4in1 + EnR-DBD
		Rep1	0.001	1	13.137	1.859	0.964	6.754
Expression of indicated hepatocyte marker genes constructs based on qRT-PCR at day 7 of 4in1-induced hepatocyte reprogramming. PROX1 target gene activation was induced by fusion of PROX1 DNA-binding domain (DBD) to the VP64 activator, while silencing was triggered by EnR repressor fusion. Full-length PROX1 and DBD served as controls. n=6, Dunnett’s test, * p-adj < 0.05, ** p-adj < 0.01, *** p-adj…		Rep2	0.002	1	17.643	1.191	0.774	7.528
		Rep3	0.001	1	14.629	3.426	2.059	12.72
		Rep4	0.001	1	11.366	2.889	0.742	7.748
		Rep5	0.001	1	11.468	4.136	0.799	17.558
		Rep6	0.001	1	11.791	2.092	0.815	9.313
		Alb	MEF	4in1 + GFP	4in1 + Prox1	4in1 + DBD	4in1 + VP64-DBD	4in1 + EnR-DBD
		Rep1	0.033	1	3.309	1.212	0.343	1.79
		Rep2	0.104	1	4.148	0.942	0.512	1.487
		Rep3	0.059	1	3.532	2.016	0.801	5.567
		Rep4	0.041	1	3.324	1.811	0.681	3.239
		Rep5	0.042	1	3.72	2.552	0.479	7.963
		Rep6	0.045	1	3.764	1.776	0.65	3.512
		Cdh1	MEF	4in1 + GFP	4in1 + Prox1	4in1 + DBD	4in1 + VP64-DBD	4in1 + EnR-DBD
		Rep1	0.002	1	3.908	0.662	0.563	1.606
		Rep2	0.001	1	6.636	0.41	0.485	1.469
		Rep3	0.003	1	7.391	0.935	0.99	3.419
		Rep4	0.001	1	5.564	0.903	0.431	2.728
		Rep5	0.001	1	5.199	1.212	0.506	4.563
		Rep6	0.001	1	6.113	0.642	0.454	3.767
		Krt18	MEF	4in1 + GFP	4in1 + Prox1	4in1 + DBD	4in1 + VP64-DBD	4in1 + EnR-DBD
		Rep1	0.255	1	3.361	0.833	0.428	1.493
		Rep2	0.278	1	7.112	0.725	0.631	1.874
		Rep3	0.554	1	4.884	2.367	0.968	4.842
		Rep4	0.165	1	3.601	1.37	0.592	3.259
		Rep5	0.211	1	4.826	2.127	0.714	7.147
		Rep6	0.25	1	2.865	1.18	0.665	2.451
		Trf	MEF	4in1 + GFP	4in1 + Prox1	4in1 + DBD	4in1 + VP64-DBD	4in1 + EnR-DBD
		Rep1	0.116	1	12.648	0.556	0.657	4.408
		Rep2	0.197	1	19.402	0.577	1.262	9.056
		Rep3	0.446	1	20.379	2.511	0.773	13.888
		Rep4	0.151	1	13.331	1.8	0.613	12.846
		Rep5	0.112	1	5.93	1.11	0.398	10.336
		Rep6	0.177	1	9.491	0.97	0.457	11.836
		Ttr	MEF	4in1 + GFP	4in1 + Prox1	4in1 + DBD	4in1 + VP64-DBD	4in1 + EnR-DBD
		Rep1	0	1	7.685	0.753	0.705	1.816
		Rep2	0.003	1	20.448	0.518	0.535	2.722
		Rep3	0.001	1	11.656	1.763	0.927	4.262
		Rep4	0	1	11.419	1.839	0.684	3.784
		Rep5	0	1	12.225	2.276	0.498	7.006
		Rep6	0.001	1	16.234	1.746	0.515	7.607
