# Supplementary material for: Active repression of cell fate plasticity by PROX1 safeguards hepatocyte identity and prevents liver tumorigenesis
Source: Nat Genet. 2025 Feb 13;57(3):668–79. doi: 10.1038/s41588-025-02081-w (PMC11906372; doi:10.1038/s41588-025-02081-w)
Supplement: Supplementary file 6 — Statistical source data. [file 41588_2025_2081_MOESM6_ESM.xlsx]

## Sheet: Fig 1
Fig 1d		Cell type		Median		Cell type		Mean density
		neuron		0		hepatocyte		0.071
Left, Prox1 expression in 18 cell types from Tabula Muris. Right, number of PROX1 motifs in promoters of cell type marker genes.		astrocyte		0		oligodendrocyte		0.079
		epidermal cell		0		endothelial cell		0.082
		epithelial cell		0		granulocyte		0.083
		keratinocyte		0		bladder cell		0.086
		oligodendrocyte		1		epithelial cell		0.087
		B cell		0		cardiomyocyte		0.087
		cardiomyocyte		0		monocyte		0.088
		endothelial cell		0		T cell		0.088
		fibroblast		0		myosatellite cell		0.09
		granulocyte		0		B cell		0.093
		microglial cell		0		fibroblast		0.093
		monocyte		0		pancreatic β-cell		0.097
		myosatellite cell		0		astrocyte		0.101
		T cell		0		neuron		0.102
		bladder cell		0		keratinocyte		0.104
		pancreatic β-cell		0		microglial cell		0.104
		hepatocyte		4		epidermal cell		0.105
Fig 1e		TF	pvalue	direction
		E2F8	0.058	-1
Predicted survival benefit or deficit of liver candidates. Based on log rank test on Kaplan-Meier curves representing survival outcomes of hepatocellular carcinoma patients from TCGA, segregated by high or low expression of each candidate.		ONECUT2	0.074	1
		PROX1	0.044	1
		ZNF771	0.19	1
		ZNF778	0.008	-1
		KLF15	0.01	1
Fig 1f		Timepoint	E10.5	E11.5	E12.5	E13.5	E14.5	E15.5	E16.5	E17.5	E18.5	P0	P3	P14	P28
		Klf15	2.62087	2.552	4.89436	10.1793	6.69339	18.823	23.3426	22.9429	39.0634	24.5253	27.7903	73.8988	62.3905
Developmental expression of the top six hepatocyte repressor candidates in mouse liver (Cardoso-Moreira et al. 2019).			4.59975	2.49568	4.62093	10.8435	9.01251	10.2761	15.6039	27.5489	27.5908	38.4185	24.4664	76.4492	98.1758
			4.7493	1.96744	3.94772	9.09522	6.76589	14.1928	18.848	37.7462	34.2118	26.4854	41.5159	71.0863	88.3818
			2.34706	1.27306	4.63315	10.6992	7.46353	18.9691	18.0326	23.4017	36.1876	22.7188	28.9478	108.168	84.7575
						5.97329
		Prox1	0.929414	10.1537	13.0467	12.2616	10.723	11.2991	12.0188	20.0964	29.4042	25.6919	35.3372	47.97	54.7968
			15.0587	7.17437	13.7893	12.1516	9.96993	9.95335	19.5027	15.503	30.6628	26.6886	23.8577	50.1213	47.4295
			12.7485	3.65679	12.1752	11.5193	10.5039	12.1484	14.0599	17.6616	26.1406	29.0801	25.3856	54.9857	52.4406
			11.9518	7.46488	11.5272	10.714	9.6508	13.0898	16.486	18.8501	28.721	22.2298	28.2401	36.8812	38.9647
						13.0048
		Onecut2	0.0794863	3.15048	3.06877	3.65396	2.65299	2.79965	2.86322	9.65382	14.0555	9.88259	11.2599	8.52335	15.6429
			3.01237	1.66017	3.40049	3.53584	2.77536	2.49816	4.50042	6.55842	18.4866	10.4487	7.31927	11.5793	16.0668
			3.23596	0.341463	3.19616	3.24	3.16024	2.95483	2.59436	6.11821	12.0936	8.87788	8.59037	6.83341	15.2324
			4.15315	9.0456	3.76186	2.91156	3.04147	3.04098	2.81374	7.85375	11.8368	7.77993	6.55789	7.64212	23.0474
						3.97274
		E2f8	7.93805	10.9545	36.2405	40.198	36.2274	41.8809	28.6769	18.5642	16.8797	21.792	25.6938	1.84172	4.48766
			11.3915	10.5308	42.4329	41.9063	43.1967	30.9	33.2396	32.654	18.8995	15.8521	16.4164	4.51443	4.82512
			12.0329	11.6077	34.3163	49.0836	46.6006	39.6521	27.9158	29.3268	20.041	17.4105	15.1955	2.09777	1.14521
			11.542	10.732	37.0979	43.4884	42.2485	42.0337	39.3032	25.6013	16.8007	18.163	19.3801	2.30785	4.70209
						37.0549
		Zfp771/Znf771	11.243	11.3522	11.616	9.96645	8.02602	7.49843	7.22594	3.42331	4.68133	9.13625	8.0601	13.4746	6.69466
			5.46817	12.3436	10.2959	4.86627	6.85286	6.80784	4.9877	7.73694	3.60099	9.04177	9.39163	11.4776	12.2297
			14.3573	15.3259	4.89561	9.3669	7.08741	6.44352	4.35957	9.41889	5.54501	9.74882	6.62849	11.7301	11.2214
			5.85682	10.4974	10.8713	3.36295	7.63242	6.31351	4.56883	4.44989	4.00828	8.48814	8.50603	14.049	12.6648
						3.04337
		Zfp763/Znf778	8.09059	6.21895	3.13126	2.75608	2.93443	1.89803	2.42371	2.83298	2.6477	1.19423	3.26425	3.22085	2.74684
			4.25394	6.36639	3.34877	2.64121	2.00609	1.84459	2.92858	1.66716	2.71926	1.75977	1.68512	2.24598	1.87716
			4.64802	7.78442	3.16646	3.35729	2.20929	2.64716	1.94289	1.49487	2.013	2.82523	2.19912	3.48133	2.01343
			5.19467	7.28298	3.50808	2.70567	3.47029	2.02789	2.4869	2.74815	2.38983	2.33689	2.60793	2.63688	1.43905
						4.69212
Fig 1i		IF	Rep1	Rep2	Rep3		ELISA		Rep1	Rep2	Rep3
		MEF	0	0	0		MEF		0	0	0
Number of TJP1+ cells based on immunofluorescence quantification (left) and albumin secretion from ELISA measurements (right) at day 14 of iHep reprogramming with indicated candidates. Dunnett’s test, * p-adj < 0.05, ** p-adj < 0.01.			0	0	0		4in1 + GFP		14.0881	20.4888	8.08641
			0	0	0		4in1 + Prox1		173.034	236.434	311.234
			0	0	0		4in1 + Onecut2		58.489	59.5853	30.4141
			0	0	0		4in1 + Klf15		10.1201	16.0427	4.60185
			0	0	0
			0	0	0
			0	0	0
			0	0	0
			0	0	0
		4in1	184	52	5
			20	11	60
			82	69	38
			3	29	157
			102	290	30
			37	135	27
			15	69	152
			73	53	2
			102	65	21
			40	151	43
		4in1 + Prox1	269	2006	79
			185	1059	874
			982	831	1361
			132	357	1088
			2000	798	444
			1460	329	50
			162	463	352
			1141	1589	244
			131	815	131
			789	852	1249
		4in1 + Onecut2	84	4	129
			18	59	26
			59	56	26
			6	2347	131
			220	13	33
		4in1 + Klf15	3	2	27
			24	3	22
			74	11	36
			29	72	17
			4	21	5

## Sheet: Fig 2a-b
Fig 2a		Norm.	Tum.			Fig 2b		HCC Normal	HCC Tumour	Sample ID	Age (years)	Sex
		8.79063	9.14046					2.474	0.0548	MA 160 T	80.6	male
PROX1 gene expression in tumour samples from HCC patients (n=62) and paired normal tissue (n=59) from the TIGER-LC dataset (Chaisaingmongkol et al. 2017). t-test, ** p-adj < 0.01.		8.54531	7.83941			PROX1 protein levels in HCC patient liver sections within tumours and adjacent non-tumour tissues (when present). Mann-Whitney test, *** p < 0.001.		3.445	0.691525	MA 137 T	74.8932	male
		8.73632	8.96755					n.a.	0.4886	MA 475 T H	unknown	unknown
		8.70224	9.22298					0.2488	0.0474	MAP 46	49.2	male
		8.72227	8.63128					n.a.	0.3206	MAP 48	53.5096	male
		8.97159	7.81864					5.4133	1.62685	MAP 52	73.5	male
		8.78526	9.4567					n.a.	0.228675	MAP 66	48.1534	female
		8.6209	6.82861					9.8792	2.178	MAP 7	63.2521	female
		9.00823	7.48015					1.2909	0.1121	MAP 8	68.611	male
		9.25263	8.68579					n.a.	2.7163	MAP 84	63.7014	male
		8.5728	8.65226					n.a.	1.11453	MAP 85	83.0164	male
		8.96873	8.38831					2.2453	0.1132	MAP 89	72.8932	male
		8.97973	8.60973					2.2453	0.1132	MAP 90	83.1973	male
		8.98477	8.44365					3.0836	0.0538	MAP 91	84.1	male
		9.0282	9.06832					n.a.	0.0986	MAP 93	71.8712	male
		9.04397	9.33825
		8.47237	8.66133
		9.34252	8.00803
		8.73928	9.50258
		8.78157	8.52068
		8.30965	7.81494
		9.24058	9.07469
		8.52189	8.15261
		8.78735	9.36828
		9.0935	7.96702
		9.07088	9.1513
		9.68653	8.95295
		9.13088	8.91865
		9.00405	8.73682
		9.24332	4.85118
		9.42319	9.56443
		9.10375	8.06946
		9.44785	8.78625
		9.01867	9.18264
		8.90955	8.95806
		8.89109	8.81562
		8.9631	8.428
		8.80312	8.95195
		8.77037	8.24699
		8.78475	8.84154
		8.99393	9.39762
		8.94859	9.06806
		8.71032	9.70942
		8.77854	9.08406
		8.9463	9.1367
		8.50395	8.07653
		8.79192	8.69987
		9.21056	9.3557
		8.98649	8.90106
		8.52831	9.79522
		8.94615	7.00818
		8.83527	9.13258
		8.92219	8.78048
		8.99523	8.68037
		8.39772	8.7436
		9.08356	8.51205
		8.79656	9.54893
		8.93514	8.88923
		8.7347	8.64756
			7.34206
			4.9017
			8.10439

## Sheet: Fig 2c
Fig 2c		ID	Months	Low PROX1	High PROX1	PROX1 expression	Expression classification (1=high)
		1	24	1		681	0
Overall survival of 364 HCC patients segregated by PROX1 expression levels (40% cutoff for high-expression cohort) (Menyhárt, Nagy, and Győrffy 2018). Log-rank test, p=0.047.		2	54		1	1466	1
		3	65		0	1238	1
		4	84		1	2208	1
		5	42	1		574	0
		6	81		0	1225	1
		7	28		1	1329	1
		8	25	1		153	0
		9	123		0	1018	1
		10	41	1		60	0
0: censored		11	58		0	1367	1
1: died		12	51	0		26	0
		13	48	0		114	0
		14	19	1		810	0
		15	12	0		772	0
		16	39	0		489	0
		17	21	1		249	0
		18	23		0	1714	1
		19	1		1	1050	1
		20	9		0	1034	1
		21	13	0		511	0
		22	9		1	1218	1
		23	11		0	1260	1
		24	11	0		478	0
		25	1	0		378	0
		26	17		0	1679	1
		27	15	0		249	0
		28	2		1	2034	1
		29	50	1		499	0
		30	28		0	1849	1
		31	38		1	1263	1
		32	10		1	1547	1
		33	47	1		224	0
		34	28	1		786	0
		35	28		1	1109	1
		36	3	1		807	0
		37	26		1	4363	1
		38	24	1		585	0
		39	1		1	1146	1
		40	71	1		411	0
		41	5		1	1592	1
		42	45		0	1204	1
		43	47	1		143	0
		44	0		0	1410	1
		45	23		0	1818	1
		46	18	1		430	0
		47	15	0		62	0
		48	13		0	1019	1
		49	19		0	2801	1
		50	45	0		120	0
		51	14	0		599	0
		52	37		0	968	1
		53	1	0		69	0
		54	4		1	1265	1
		55	8	0		69	0
		56	3		1	1513	1
		57	3		1	2909	1
		58	3	1		130	0
		59	4		1	3467	1
		60	3		1	1840	1
		61	7	0		41	0
		62	3	1		218	0
		63	10	1		3	0
		64	10		1	1510	1
		65	11	1		835	0
		66	12		0	875	1
		67	12	1		105	0
		68	10	1		77	0
		69	9	1		226	0
		70	7	1		334	0
		71	22	1		192	0
		72	10	1		34	0
		73	12		0	1943	1
		74	13	0		132	0
		75	13	0		16	0
		76	9		1	2706	1
		77	9	1		276	0
		78	10		1	1231	1
		79	5	1		355	0
		80	12	1		87	0
		81	9	1		517	0
		82	7		0	1300	1
		83	8	0		452	0
		84	81		0	1185	1
		85	38		1	2004	1
		86	85	1		581	0
		87	54	1		171	0
		88	115		0	1733	1
		89	7	1		71	0
		90	3		0	2544	1
		91	1		1	3263	1
		92	22		0	1479	1
		93	52		1	1259	1
		94	81		0	3153	1
		95	67		0	4101	1
		96	20		0	942	1
		97	77		0	1802	1
		98	12		1	3815	1
		99	13		1	1618	1
		100	46	1		314	0
		101	50		0	4298	1
		102	6		0	956	1
		103	34	1		486	0
		104	19		1	1449	1
		105	14	1		272	0
		106	21	1		84	0
		107	28		1	1264	1
		108	57	1		29	0
		109	6	1		75	0
		110	20	1		108	0
		111	8	1		130	0
		112	71		1	1022	1
		113	18	1		78	0
		114	20		1	1227	1
		115	104	1		88	0
		116	109	1		0	0
		117	14	1		134	0
		118	0	1		613	0
		119	31	1		65	0
		120	34		0	963	1
		121	33		0	1223	1
		122	92		0	1822	1
		123	22		1	1849	1
		124	31		0	4102	1
		125	27		1	946	1
		126	31		0	1508	1
		127	27		0	1916	1
		128	31		0	1675	1
		129	40		1	5279	1
		130	57		0	1512	1
		131	30	1		211	0
		132	75		0	1324	1
		133	110	0		204	0
		134	12	1		318	0
		135	0	1		244	0
		136	82		1	1815	1
		137	80		0	1574	1
		138	24		0	1195	1
		139	9		1	2692	1
		140	23		0	3798	1
		141	23		0	3146	1
		142	2		0	1673	1
		143	36		0	1980	1
		144	116	0		93	0
		145	14		1	1306	1
		146	1	1		476	0
		147	12	0		92	0
		148	77		0	1175	1
		149	78	0		95	0
		150	56	1		295	0
		151	13	1		292	0
		152	73		0	2413	1
		153	12	1		279	0
		154	16	1		63	0
		155	7	1		640	0
		156	54	0		66	0
		157	70	0		63	0
		158	0		0	1243	1
		159	4	1		428	0
		160	43		0	2647	1
		161	63	0		77	0
		162	14	0		226	0
		163	14	1		167	0
		164	52	0		745	0
		165	52	0		326	0
		166	51		0	1000	1
		167	48	0		328	0
		168	6		0	1202	1
		169	48		0	1529	1
		170	6	1		554	0
		171	60		0	3503	1
		172	5	0		818	0
		173	19		0	2881	1
		174	22	0		379	0
		175	43		0	2262	1
		176	45	0		42	0
		177	22	0		479	0
		178	41		0	1004	1
		179	41	0		311	0
		180	41		0	999	1
		181	14	1		438	0
		182	41		0	1203	1
		183	4	1		67	0
		184	38	0		391	0
		185	36	0		49	0
		186	36	0		115	0
		187	35	0		115	0
		188	21	0		789	0
		189	0	1		56	0
		190	30	0		55	0
		191	15	0		132	0
		192	15		0	2466	1
		193	15	0		171	0
		194	68	0		81	0
		195	16	0		55	0
		196	19	0		298	0
		197	19		0	915	1
		198	20		0	2500	1
		199	19		0	3644	1
		200	19	0		136	0
		201	18	0		691	0
		202	21		0	2119	1
		203	19	0		364	0
		204	20	0		159	0
		205	5	0		133	0
		206	22	0		259	0
		207	24	0		450	0
		208	19	0		313	0
		209	16	0		234	0
		210	25	0		159	0
		211	27	0		132	0
		212	24	0		739	0
		213	26	0		110	0
		214	51		0	954	1
		215	36		0	1999	1
		216	92	0		194	0
		217	91	0		81	0
		218	84	0		191	0
		219	61		0	1001	1
		220	73	0		46	0
		221	82	0		356	0
		222	77		0	1117	1
		223	52	0		395	0
		224	66		0	1665	1
		225	63		0	1274	1
		226	67		0	2027	1
		227	66		0	4688	1
		228	62		0	1628	1
		229	54	0		678	0
		230	30	0		416	0
		231	27		0	895	1
		232	29	0		860	0
		233	14		0	1070	1
		234	14	0		632	0
		235	10		1	2329	1
		236	0		0	3022	1
		237	13	0		142	0
		238	0	0		79	0
		239	14	0		396	0
		240	13		0	998	1
		241	14		0	956	1
		242	14		0	1253	1
		243	2	1		543	0
		244	0	0		433	0
		245	19		0	3369	1
		246	20		0	1365	1
		247	21	1		102	0
		248	20	1		438	0
		249	1	1		425	0
		250	10	0		161	0
		251	12	0		127	0
		252	23	1		51	0
		253	15	1		82	0
		254	62		1	1451	1
		255	24	0		244	0
		256	19	1		862	0
		257	28	0		371	0
		258	8		1	914	1
		259	7	1		739	0
		260	12		1	1644	1
		261	0	0		690	0
		262	83	1		120	0
		263	0	0		693	0
		264	14	1		91	0
		265	52	0		63	0
		266	55		0	2623	1
		267	29	0		518	0
		268	59	0		109	0
		269	15	1		369	0
		270	22	0		81	0
		271	22		0	1440	1
		272	26		0	961	1
		273	6	0		689	0
		274	20	0		123	0
		275	20		0	3035	1
		276	26	1		505	0
		277	23	0		466	0
		278	25		0	4219	1
		279	21		0	2344	1
		280	17	0		793	0
		281	22		0	5597	1
		282	15	0		289	0
		283	21	0		814	0
		284	12	0		228	0
		285	14	0		455	0
		286	2	1		681	0
		287	16	0		125	0
		288	16	0		179	0
		289	12		1	1923	1
		290	12	0		581	0
		291	14	0		568	0
		292	1		1	1416	1
		293	12	0		280	0
		294	2	1		102	0
		295	12	0		770	0
		296	29	0		507	0
		297	1	1		653	0
		298	2		1	1743	1
		299	3	1		436	0
		300	38		1	1003	1
		301	21		0	1210	1
		302	17	0		724	0
		303	17	0		322	0
		304	12	0		459	0
		305	2		1	1373	1
		306	28	0		131	0
		307	32	0		217	0
		308	30	0		78	0
		309	13		0	1285	1
		310	14		0	969	1
		311	12	0		202	0
		312	10	0		130	0
		313	17	0		378	0
		314	23	0		564	0
		315	25	0		786	0
		316	21	0		720	0
		317	8		0	1376	1
		318	11	0		283	0
		319	60	1		725	0
		320	27		0	881	1
		321	18	0		365	0
		322	21	1		804	0
		323	3		0	1567	1
		324	1	0		459	0
		325	1	0		440	0
		326	0	0		387	0
		327	21	0		101	0
		328	20	0		186	0
		329	19	0		637	0
		330	16	0		106	0
		331	16	0		155	0
		332	37	0		250	0
		333	1	0		641	0
		334	28	0		243	0
		335	20		0	1380	1
		336	17		0	3859	1
		337	2		1	1261	1
		338	16	0		156	0
		339	7	1		77	0
		340	11		0	912	1
		341	11		0	1762	1
		342	12	0		590	0
		343	1	0		140	0
		344	13	0		60	0
		345	21	0		390	0
		346	25		0	2888	1
		347	19	1		244	0
		348	45		0	4145	1
		349	34	0		570	0
		350	31		0	2173	1
		351	23		1	1290	1
		352	30		0	2638	1
		353	14	1		163	0
		354	36		1	1155	1
		355	26		0	1118	1
		356	24	0		310	0
		357	36		0	1657	1
		358	1		0	3838	1
		359	26		1	1663	1
		360	13		0	2036	1
		361	46	1		785	0
		362	41	0		416	0
		363	80		0	1202	1
		364	11		0	2388	1

## Sheet: Fig 2d
Fig 2d		ID	Months	Amplification	Frame shift	Missense	Unaltered
		H072441	28.6	1
Overall survival of 1,173 HCC patients segregated by PROX1 mutation status (chromosomal amplification including PROX1 or unaltered) (Ahn et al. 2014; Cerami et al. 2012; Gao et al. 2013; Harding et al. 2019; Ng et al. 2022; Weinstein et al. 2013; R. Xue et al. 2019). Log-rank test, p=0.027.		TCGA-2Y-A9H0	120.73	0
		TCGA-2Y-A9H0	120.821	0
		TCGA-2Y-A9H9	22.9	0
		TCGA-2Y-A9H9	22.9148	0
		TCGA-5C-A9VG	10.78	0
		TCGA-BC-A10Y	23.36	1
		TCGA-BC-A10Y	23.3751	1
		TCGA-BC-A216	44.38	0
		TCGA-BD-A3ER	36.63	0
		TCGA-BW-A5NP	0	0
0: censored		TCGA-BW-A5NP	0	0
1: died		TCGA-CC-5261	3.18901	1
		TCGA-CC-5261	3.19	1
		TCGA-CC-A7IK	8.61	1
		TCGA-CC-A8HV	9.1725	1
		TCGA-DD-A11A	2.59723	0
		TCGA-DD-A11A	2.6	0
		TCGA-DD-A3A7	13.76	1
		TCGA-DD-A3A9	30.58	1
		TCGA-DD-A3A9	30.6079	1
		TCGA-DD-A4NB	32.49	0
		TCGA-DD-A4NB	32.5147	0
		TCGA-DD-A4NH	30.12	0
		TCGA-DD-A4NH	30.1476	0
		TCGA-DD-A73F	35.64	0
		TCGA-DD-A73F	35.6708	0
		TCGA-DD-A73G	114.26	0
		TCGA-DD-A73G	114.344	0
		TCGA-DD-AACN	42.77	0
		TCGA-DD-AACN	42.805	0
		TCGA-DD-AACT	51.31	0
		TCGA-DD-AACX	5.58	0
		TCGA-DD-AACX	5.58898	0
		TCGA-DD-AADA	40.51	0
		TCGA-DD-AADA	40.5365	0
		TCGA-DD-AADC	13.9725	1
		TCGA-DD-AADY	18.2464	0
		TCGA-DD-AAVQ	89.62	0
		TCGA-DD-AAVQ	89.6867	0
		TCGA-DD-AAVV	80.65	0
		TCGA-DD-AAVV	80.7114	0
		TCGA-ED-A5KG	28.06	0
		TCGA-ED-A7PX	0.197258	0
		TCGA-ED-A7PX	0.2	0
		TCGA-ED-A7PY	12.81	0
		TCGA-ED-A7PY	12.8218	0
		TCGA-EP-A2KA	20.6	1
		TCGA-EP-A2KA	20.6135	1
		TCGA-EP-A3RK	11.93	0
		TCGA-ES-A2HT	14.39	1
		TCGA-G3-A5SM	17.08	0
		TCGA-G3-A5SM	17.0957	0
		TCGA-KR-A7K2	27.23	0
		TCGA-LG-A6GG	12.71	0
		TCGA-QA-A7B7	3.09	0
		TCGA-UB-A7MC	16.4382	0
		TCGA-WJ-A86L	11.3423	0
		TCGA-ZP-A9CY	25.69	0
		TCGA-ZP-A9CY	25.7093	0
		TCGA-ZP-A9D1	0.69	0
		TCGA-ZP-A9D1	0.690403	0
		TCGA-G3-A3CJ	19.51		0
		Com_48	14.1			1
		H050452	86.3			0
		H060030	84.6			0
		H060555	39.1			1
		H112352	20.5			0
		Mix_53	16.2			1
		SCB-MERiC-0110	11			1
		TCGA-BC-A10W	2.99			1
		TCGA-DD-AAVP	90.4757			0
		SCB-MERiC-0005	0				1
		SCB-MERiC-0064	0				1
		SCB-MERiC-0066	0				1
		SCB-MERiC-0079	0				1
		SCB-MERiC-0080	0				1
		SCB-MERiC-0112	0				1
		SCB-MERiC-0114	0				1
		SCB-MERiC-0072	0				0
		SCB-MERiC-0090	0				0
		TCGA-BW-A5NQ	0				0
		TCGA-RC-A6M3	0				0
		TCGA-CC-A9FU	0				0
		TCGA-CC-A9FV	0				0
		TCGA-BW-A5NQ	0				0
		TCGA-CC-A9FU	0				0
		TCGA-CC-A9FV	0				0
		TCGA-RC-A6M3	0				0
		TCGA-FV-A495	0.03				0
		TCGA-FV-A495	0.032876				0
		TCGA-ED-A7PZ	0.197258				0
		TCGA-ED-A97K	0.197258				0
		TCGA-ED-A7PZ	0.2				0
		TCGA-ED-A97K	0.2				0
		TCGA-BC-A3KF	0.26				0
		TCGA-BC-A3KF	0.263011				0
		TCGA-DD-A4NR	0.295887				1
		TCGA-DD-AACK	0.295887				0
		TCGA-RC-A6M6	0.295887				0
		TCGA-DD-A4NR	0.3				1
		TCGA-RC-A6M6	0.3				0
		TCGA-DD-AACK	0.3				0
		TCGA-FV-A496	0.328764				0
		TCGA-FV-A496	0.33				0
		TCGA-DD-A3A8	0.36				1
		TCGA-DD-A3A8	0.36164				1
		TCGA-DD-AADM	0.39				1
		TCGA-FV-A4ZQ	0.39				0
		TCGA-DD-AADM	0.394516				1
		TCGA-FV-A4ZQ	0.394516				0
		TCGA-DD-A11B	0.46				1
		TCGA-DD-A11B	0.460269				1
		TCGA-RC-A6M5	0.49				0
		TCGA-RC-A6M5	0.493145				0
		TCGA-DD-AAC8	0.526022				1
		TCGA-DD-AAC8	0.53				1
		TCGA-EP-A2KC	0.62				1
		TCGA-EP-A2KC	0.624651				1
		TCGA-5C-AAPD	0.657527				0
		TCGA-BW-A5NO	0.657527				0
		TCGA-BW-A5NO	0.66				0
		TCGA-5C-AAPD	0.66				0
		TCGA-RC-A6M4	0.72				0
		TCGA-RC-A6M4	0.72328				0
		TCGA-T1-A6J8	0.76				0
		TCGA-G3-AAV4	0.887662				1
		TCGA-G3-AAV4	0.89				1
		TCGA-WQ-A9G7	0.986291				0
		TCGA-WQ-A9G7	0.99				0
		SCB-MERiC-0009	1				1
		SCB-MERiC-0028	1				1
		SCB-MERiC-0037	1				1
		SCB-MERiC-0044	1				1
		SCB-MERiC-0089	1				1
		SCB-MERiC-0097	1				1
		SCB-MERiC-0108	1				1
		SCB-MERiC-0088	1				0
		TCGA-GJ-A6C0	1.01917				1
		TCGA-GJ-A6C0	1.02				1
		TCGA-BC-A10Z	1.1178				1
		TCGA-BC-A10Z	1.12				1
		TCGA-2Y-A9HA	1.18				1
		TCGA-2Y-A9HA	1.18355				1
		TCGA-DD-A73E	1.44656				0
		TCGA-DD-A73E	1.45				0
		TCGA-5R-AAAM	1.51				1
		TCGA-5R-AAAM	1.51231				1
		TCGA-UB-A7MD	1.70957				1
		TCGA-UB-A7MD	1.71				1
		TCGA-G3-A7M9	1.84				1
		TCGA-ED-A8O6	1.84				1
		TCGA-ED-A8O6	1.84108				1
		TCGA-G3-A7M9	1.84108				1
		SCB-MERiC-0016	2				1
		SCB-MERiC-0033	2				1
		SCB-MERiC-0045	2				1
		SCB-MERiC-0059	2				1
		SCB-MERiC-0074	2				1
		SCB-MERiC-0094	2				1
		TCGA-G3-AAV6	2.13696				1
		TCGA-KR-A7K0	2.13696				1
		TCGA-KR-A7K0	2.14				1
		TCGA-G3-AAV6	2.14				1
		TCGA-GJ-A9DB	2.2				1
		TCGA-GJ-A9DB	2.20272				1
		TCGA-CC-5260	2.86				1
		TCGA-CC-5260	2.86024				1
		TCGA-HP-A5MZ	2.99				1
		TCGA-BC-A10W	2.99175				1
		TCGA-HP-A5MZ	2.99175				1
		SCB-MERiC-0026	3				1
		SCB-MERiC-0087	3				1
		SCB-MERiC-0098	3				1
		SCB-MERiC-0099	3				1
		SCB-MERiC-0106	3				1
		TCGA-QA-A7B7	3.09038				0
		TCGA-CC-A1HT	3.32				1
		TCGA-CC-A1HT	3.32051				1
		TCGA-CC-5264	3.35				1
		TCGA-CC-5264	3.35339				1
		TCGA-CC-5262	3.38				1
		TCGA-CC-5262	3.38626				1
		Mix_20	3.5				1
		TCGA-DD-AACL	3.51777				1
		TCGA-DD-AACL	3.52				1
		TCGA-DD-AADF	3.78				1
		TCGA-DD-AADF	3.78078				1
		SCB-MERiC-0019	4				1
		SCB-MERiC-0020	4				1
		SCB-MERiC-0035	4				1
		SCB-MERiC-0038	4				1
		SCB-MERiC-0057	4				1
		Mix_25	4.2				1
		TCGA-CC-5258	4.24				1
		TCGA-CC-5263	4.24				1
		TCGA-CC-5258	4.24105				1
		TCGA-CC-5263	4.24105				1
		TCGA-DD-AAD0	4.5				0
		TCGA-DD-AAD0	4.50406				0
		TCGA-CC-A8HT	4.6				1
		TCGA-CC-A8HT	4.60269				1
		TCGA-DD-AAE6	4.63				0
		TCGA-DD-AAE6	4.63557				0
		Mix_08	4.8				1
		SCB-MERiC-0068	5				1
		TCGA-BC-A112	5.03				1
		TCGA-BC-A112	5.03008				1
		Mix_33	5.2				1
		Com_14	5.4				0
		Mix_18	5.5				1
		H072992	5.5				1
		TCGA-DD-A39Y	5.62				1
		TCGA-DD-AACZ	5.62				1
		TCGA-DD-A39Y	5.62186				1
		TCGA-DD-AACZ	5.62186				1
		TCGA-G3-A3CI	5.91				0
		TCGA-G3-A3CI	5.91774				0
		SCB-MERiC-0011	6				1
		SCB-MERiC-0051	6				1
		SCB-MERiC-0070	6				1
		SCB-MERiC-0082	6				1
		SCB-MERiC-0096	6				1
		TCGA-DD-A1EI	6.01				0
		TCGA-DD-A1EI	6.01637				0
		Mix_27	6.1				1
		Mix_07	6.2				0
		H061195	6.3				0
		TCGA-FV-A3R2	6.37				1
		TCGA-FV-A3R2	6.37801				1
		TCGA-DD-AACH	6.41				1
		TCGA-DD-AACH	6.41089				1
		Com_18	6.7				1
		H050510	6.9				1
		TCGA-CC-A9FS	6.93				0
		TCGA-CC-A9FS	6.93691				0
		SCB-MERiC-0015	7				1
		SCB-MERiC-0023	7				1
		SCB-MERiC-0025	7				1
		SCB-MERiC-0053	7				1
		H092789	7				0
		TCGA-UB-A7MF	7.03				1
		TCGA-UB-A7MF	7.03554				1
		TCGA-CC-A7IE	7.13				1
		TCGA-CC-A7IE	7.13417				1
		TCGA-CC-A123	7.19				0
		TCGA-CC-A123	7.19992				0
		TCGA-DD-A119	7.33				1
		TCGA-DD-A119	7.33143				1
		Sep_05	7.4				1
		Com_15	7.4				0
		TCGA-MR-A520	7.52				0
		TCGA-MR-A520	7.52869				0
		TCGA-DD-A3A1	7.65				1
		TCGA-DD-A3A1	7.66019				1
		Mix_04	7.8				1
		SCB-MERiC-0065	8				1
		H050350	8				1
		Com_52	8.1				1
		Mix_51	8.1				1
		TCGA-FV-A3I1	8.11				1
		TCGA-FV-A3I1	8.12046				1
		TCGA-CC-A9FW	8.15				0
		TCGA-CC-A9FW	8.15334				0
		TCGA-CC-5259	8.21				0
		TCGA-CC-5259	8.21909				0
		Mix_06	8.4				1
		Sep_03	8.5				1
		TCGA-2Y-A9HB	8.54				0
		TCGA-2Y-A9HB	8.54785				0
		Mix_24	8.6				1
		H111728	8.6				1
		TCGA-4R-AA8I	8.61				1
		TCGA-4R-AA8I	8.6136				1
		TCGA-CC-A7IK	8.6136				1
		TCGA-CC-A5UE	8.94				1
		TCGA-CC-A5UE	8.94237				1
		SCB-MERiC-0014	9				1
		SCB-MERiC-0031	9				1
		TCGA-CC-A7IL	9.13				1
		TCGA-CC-A7IL	9.13963				1
		TCGA-CC-A8HV	9.17				1
		TCGA-DD-A73B	9.3				1
		TCGA-DD-A73B	9.30401				1
		TCGA-MI-A75C	9.56				0
		TCGA-MI-A75C	9.56702				0
		TCGA-ED-A66Y	9.72				1
		TCGA-ED-A66Y	9.7314				1
		TCGA-CC-A7IG	9.82				1
		TCGA-CC-A7IG	9.83003				1
		TCGA-CC-A3M9	9.86				1
		TCGA-CC-A8HS	9.86				1
		TCGA-CC-A3M9	9.86291				1
		TCGA-CC-A3MA	9.95				1
		TCGA-EP-A3JL	9.95				0
		TCGA-CC-A3MA	9.96153				1
		TCGA-EP-A3JL	9.96153				0
		TCGA-CC-A5UD	9.99				1
		TCGA-CC-A5UD	9.99441				1
		SCB-MERiC-0018	10				1
		SCB-MERiC-0022	10				1
		H050566	10				1
		Com_54	10				0
		Sep_01	10.1				1
		TCGA-BC-A10R	10.12				1
		TCGA-BC-A10R	10.1259				1
		Com_04	10.2				1
		Com_45	10.2				1
		TCGA-UB-AA0V	10.32				0
		TCGA-UB-AA0V	10.3232				0
		TCGA-CC-A3MB	10.35				1
		TCGA-CC-A3MB	10.356				1
		Mix_23	10.4				1
		Mix_52	10.4				1
		Com_02	10.5				1
		TCGA-5C-A9VH	10.58				0
		TCGA-5C-A9VH	10.5862				0
		TCGA-UB-AA0U	10.74				0
		TCGA-UB-AA0U	10.7506				0
		TCGA-5C-A9VG	10.7834				0
		Com_17	10.8				1
		Com_21	10.8				1
		TCGA-MR-A8JO	10.84				0
		TCGA-MR-A8JO	10.8492				0
		Mix_05	10.9				1
		Mix_26	11				1
		TCGA-ZS-A9CG	11.2				0
		TCGA-ZS-A9CG	11.2108				0
		TCGA-CC-A8HU	11.3				1
		TCGA-CC-A8HU	11.3095				1
		TCGA-WJ-A86L	11.33				0
		TCGA-CC-A5UC	11.4				1
		TCGA-DD-AAC9	11.4				0
		TCGA-CC-A5UC	11.4081				1
		TCGA-DD-AAC9	11.4081				0
		TCGA-DD-A1EE	11.47				1
		TCGA-DD-A1EE	11.4739				1
		Com_47	11.5				0
		Sep_06	11.6				1
		TCGA-G3-AAV5	11.63				0
		TCGA-G3-AAV5	11.6382				0
		TCGA-2Y-A9H6	11.73				0
		TCGA-2Y-A9H6	11.7369				0
		TCGA-G3-AAV1	11.79				1
		TCGA-K7-AAU7	11.79				0
		TCGA-G3-AAV1	11.8026				1
		TCGA-K7-AAU7	11.8026				0
		TCGA-G3-A7M7	11.86				0
		TCGA-G3-AAV7	11.86				0
		TCGA-G3-A7M7	11.8684				0
		TCGA-G3-AAV7	11.8684				0
		TCGA-CC-A3MC	11.93				0
		TCGA-CC-A3MC	11.9341				0
		TCGA-EP-A3RK	11.9341				0
		TCGA-DD-AACF	11.99				1
		TCGA-CC-A7IH	11.99				0
		TCGA-DD-AACF	11.9999				1
		TCGA-CC-A7IH	11.9999				0
		SCB-MERiC-0030	12				1
		SCB-MERiC-0086	12				1
		SCB-MERiC-0093	12				1
		TCGA-FV-A3R3	12.02				1
		TCGA-LG-A9QD	12.02				0
		TCGA-FV-A3R3	12.0327				1
		TCGA-LG-A9QD	12.0327				0
		Mix_16	12.1				1
		TCGA-G3-AAV2	12.22				0
		TCGA-G3-AAV2	12.23				0
		TCGA-DD-A4NQ	12.25				1
		TCGA-DD-A4NQ	12.2629				1
		Com_23	12.4				0
		TCGA-DD-AACD	12.52				1
		TCGA-DD-AACD	12.5259				1
		TCGA-CC-A7IJ	12.55				0
		TCGA-CC-A7IJ	12.5588				0
		Com_16	12.6				1
		Mix_39	12.7				0
		TCGA-BC-A69I	12.71				0
		TCGA-BC-A69I	12.7232				0
		TCGA-LG-A6GG	12.7232				0
		TCGA-DD-A1EF	12.94				1
		TCGA-DD-A1EF	12.9533				1
		TCGA-ZP-A9D4	12.98				0
		TCGA-WQ-AB4B	12.98				0
		TCGA-WQ-AB4B	12.9862				0
		TCGA-ZP-A9D4	12.9862				0
		SCB-MERiC-0063	13				1
		TCGA-3K-AAZ8	13.01				0
		TCGA-3K-AAZ8	13.019				0
		TCGA-CC-A7II	13.11				0
		TCGA-CC-A7II	13.1177				0
		TCGA-ED-A7XP	13.14				0
		TCGA-ED-A7XP	13.1505				0
		TCGA-ED-A66X	13.34				0
		TCGA-ED-A8O5	13.34				0
		TCGA-ED-A66X	13.3478				0
		TCGA-ED-A8O5	13.3478				0
		TCGA-ED-A82E	13.4				0
		TCGA-ED-A82E	13.4136				0
		TCGA-BD-A3EP	13.44				0
		TCGA-BD-A3EP	13.4464				0
		TCGA-DD-AA3A	13.47				1
		TCGA-DD-AA3A	13.4793				1
		Com_22	13.5				1
		TCGA-YA-A8S7	13.53				1
		TCGA-G3-AAV3	13.53				0
		TCGA-YA-A8S7	13.5451				1
		TCGA-G3-AAV3	13.5451				0
		Com_24	13.6				0
		TCGA-DD-A1EL	13.63				1
		TCGA-DD-AACP	13.63				0
		TCGA-DD-A1EL	13.6437				1
		TCGA-DD-AACP	13.6437				0
		TCGA-G3-A25S	13.67				1
		TCGA-G3-A25S	13.6766				1
		TCGA-DD-A3A7	13.7752				1
		Mix_17	13.9				1
		TCGA-ED-A627	13.9				0
		TCGA-ED-A627	13.9067				0
		TCGA-DD-AADC	13.96				1
		TCGA-LG-A9QC	13.96				0
		TCGA-LG-A9QC	13.9725				0
		SCB-MERiC-0003	14				0
		TCGA-ED-A7XO	14.03				0
		TCGA-ED-A7XO	14.0382				0
		TCGA-G3-A7M8	14.13				0
		TCGA-G3-A7M8	14.1368				0
		TCGA-DD-AACQ	14.19				1
		TCGA-DD-AACQ	14.2026				1
		TCGA-DD-AADQ	14.32				0
		TCGA-DD-AADQ	14.3341				0
		TCGA-ES-A2HT	14.3998				1
		TCGA-BC-A69H	14.59				0
		TCGA-BC-A69H	14.5971				0
		TCGA-G3-A7M5	14.68				0
		TCGA-G3-A7M5	14.6957				0
		TCGA-5R-AA1D	14.75				0
		TCGA-5R-AA1D	14.7615				0
		TCGA-G3-A25Y	14.85				1
		TCGA-G3-A25Y	14.8601				1
		TCGA-DD-AADO	14.88				0
		TCGA-DD-AADO	14.893				0
		SCB-MERiC-0048	15				1
		SCB-MERiC-0069	15				1
		SCB-MERiC-0081	15				1
		TCGA-DD-AADP	15.05				0
		TCGA-DD-AADP	15.0574				0
		H081559	15.2				0
		TCGA-RC-A7SH	15.37				0
		TCGA-RC-A7SH	15.3861				0
		TCGA-DD-AACG	15.41				1
		TCGA-DD-AACG	15.419				1
		Mix_55	15.5				0
		TCGA-RC-A7SK	15.51				0
		TCGA-RC-A7SK	15.5176				0
		TCGA-DD-AADS	15.57				0
		TCGA-DD-AADS	15.5834				0
		TCGA-G3-AAV0	15.64				0
		TCGA-G3-AAV0	15.6491				0
		TCGA-DD-AAEB	15.7				0
		TCGA-DD-AAEB	15.7149				0
		TCGA-G3-AAUZ	15.77				0
		TCGA-G3-AAUZ	15.7806				0
		Mix_36	15.8				1
		Mix_01	15.9				1
		TCGA-UB-A7ME	15.97				0
		TCGA-UB-A7ME	15.9779				0
		SCB-MERiC-0001	16				1
		SCB-MERiC-0055	16				1
		SCB-MERiC-0103	16				1
		H091869	16				1
		SCB-MERiC-0021	16				0
		Com_46	16.4				0
		TCGA-UB-A7MC	16.43				0
		Mix_32	16.5				1
		TCGA-MI-A75E	16.66				0
		TCGA-MI-A75E	16.6683				0
		TCGA-K7-A6G5	16.82				0
		TCGA-K7-A6G5	16.8327				0
		SCB-MERiC-0107	17				1
		H093892	17				1
		TCGA-K7-A5RG	17.05				0
		TCGA-K7-A5RG	17.0628				0
		TCGA-5R-AA1C	17.08				0
		TCGA-5R-AA1C	17.0957				0
		Mix_22	17.1				1
		H080782	17.3				1
		Mix_49	17.3				0
		Mix_28	17.4				0
		TCGA-DD-A3A3	17.58				1
		TCGA-DD-A3A3	17.5889				1
		TCGA-O8-A75V	17.67				0
		TCGA-O8-A75V	17.6875				0
		TCGA-BC-A5W4	17.97				1
		TCGA-BC-A5W4	17.9834				1
		SCB-MERiC-0062	18				1
		SCB-MERiC-0058	18				0
		TCGA-DD-AAE1	18.13				0
		TCGA-DD-AAE1	18.1477				0
		TCGA-DD-AADU	18.2				0
		TCGA-DD-AADU	18.2135				0
		TCGA-2Y-A9H5	18.23				1
		TCGA-DD-AADY	18.23				0
		TCGA-DD-AAE0	18.23				0
		TCGA-2Y-A9H5	18.2464				1
		TCGA-DD-AAE0	18.2464				0
		TCGA-WX-AA47	18.27				1
		TCGA-WX-AA47	18.2793				1
		TCGA-DD-A1EK	18.33				1
		TCGA-DD-A1EK	18.345				1
		Com_51	18.4				1
		TCGA-BC-A8YO	18.46				0
		TCGA-BC-A8YO	18.4765				0
		TCGA-DD-AAD1	18.53				0
		TCGA-DD-AAD1	18.5423				0
		TCGA-DD-AAE3	18.59				0
		Mix_29	18.6				1
		TCGA-DD-AAE3	18.608				0
		TCGA-EP-A12J	18.73				0
		TCGA-EP-A12J	18.7395				0
		TCGA-DD-AADV	18.86				0
		TCGA-DD-AADV	18.871				0
		TCGA-DD-AAEA	18.89				0
		Com_20	18.9				1
		TCGA-DD-AAEA	18.9039				0
		SCB-MERiC-0077	19				1
		SCB-MERiC-0109	19				1
		H090528	19				1
		TCGA-RC-A7SF	19.02				0
		TCGA-RC-A7SF	19.0354				0
		TCGA-FV-A2QR	19.09				1
		TCGA-FV-A2QR	19.1012				1
		TCGA-G3-A3CK	19.22				0
		TCGA-G3-A3CK	19.2327				0
		TCGA-DD-AADW	19.28				0
		TCGA-DD-AADW	19.2984				0
		TCGA-RC-A7SB	19.32				0
		TCGA-RC-A7SB	19.3313				0
		H093030	19.5				1
		H112971	19.5				0
		TCGA-G3-A3CJ	19.5285				0
		TCGA-EP-A2KB	19.58				1
		TCGA-EP-A2KB	19.5943				1
		Mix_38	19.6				0
		H072813	19.7				1
		TCGA-DD-A39Z	19.74				1
		TCGA-UB-A7MB	19.74				0
		TCGA-DD-A39Z	19.7587				1
		TCGA-UB-A7MB	19.7587				0
		TCGA-DD-A1EC	19.78				0
		TCGA-DD-A1EC	19.7916				0
		Mix_54	19.8				0
		Mix_09	19.9				1
		TCGA-EP-A26S	19.97				0
		TCGA-DD-AAE4	19.97				0
		TCGA-DD-AAE4	19.9888				0
		TCGA-EP-A26S	19.9888				0
		SCB-MERiC-0002	20				1
		SCB-MERiC-0043	20				1
		SCB-MERiC-0050	20				1
		H112665	20				0
		Mix_43	20.1				1
		TCGA-DD-A3A4	20.11				1
		TCGA-DD-A3A4	20.1203				1
		H112562	20.2				0
		TCGA-WX-AA44	20.2				0
		TCGA-WX-AA44	20.219				0
		H112501	20.3				0
		Com_08	20.4				1
		Mix_03	20.4				1
		Mix_14	20.4				1
		Mix_34	20.4				1
		TCGA-G3-A5SL	20.4				0
		TCGA-G3-A5SL	20.4162				0
		H112345	20.5				0
		H112288	20.7				0
		H112290	20.7				0
		H112306	20.7				0
		TCGA-MI-A75I	20.7				0
		TCGA-MI-A75I	20.7121				0
		TCGA-K7-A5RF	20.73				0
		TCGA-K7-A5RF	20.745				0
		TCGA-G3-A7M6	20.76				0
		TCGA-G3-A7M6	20.7779				0
		H060272	20.8				1
		TCGA-2Y-A9H8	20.8				1
		TCGA-2Y-A9H8	20.8107				1
		TCGA-DD-AADL	20.89				0
		TCGA-DD-AADL	20.9094				0
		TCGA-DD-AAE2	20.96				0
		TCGA-DD-AAE2	20.9751				0
		TCGA-PD-A5DF	20.99				1
		SCB-MERiC-0084	21				1
		TCGA-PD-A5DF	21.008				1
		TCGA-RC-A7S9	21.02				0
		TCGA-RC-A7S9	21.0409				0
		Mix_10	21.1				0
		TCGA-DD-A39V	21.12				1
		TCGA-DD-A39V	21.1395				1
		TCGA-DD-AAE7	21.16				0
		TCGA-DD-AAE7	21.1724				0
		H111988	21.2				0
		TCGA-CC-A7IF	21.32				1
		TCGA-CC-A7IF	21.3367				1
		H111889	21.4				0
		H111909	21.4				0
		H071941	21.5				0
		TCGA-G3-A25Z	21.52				0
		TCGA-G3-A25Z	21.534				0
		TCGA-DD-AAD2	21.62				0
		TCGA-DD-AAD2	21.6326				0
		TCGA-DD-A4NE	21.68				1
		TCGA-DD-A4NE	21.6984				1
		H111720	21.7				0
		TCGA-DD-A11C	21.75				0
		TCGA-DD-A11C	21.7642				0
		TCGA-DD-AAE8	21.81				0
		TCGA-DD-AAE8	21.8299				0
		SCB-MERiC-0040	22				0
		TCGA-G3-A6UC	22.04				0
		TCGA-G3-A6UC	22.06				0
		TCGA-DD-AAD6	22.08				0
		TCGA-DD-AAD6	22.0929				0
		TCGA-G3-A3CG	22.11				0
		H111362	22.3				0
		TCGA-BC-A3KG	22.34				0
		TCGA-BC-A3KG	22.3559				0
		Com_10	22.4				0
		H111209	22.5				0
		TCGA-ES-A2HS	22.6				1
		H111183	22.6				0
		TCGA-ES-A2HS	22.6189				1
		TCGA-XR-A8TF	22.77				1
		TCGA-DD-A73D	22.77				0
		TCGA-XR-A8TF	22.7833				1
		TCGA-DD-A73D	22.7833				0
		Mix_21	22.8				1
		TCGA-G3-A5SJ	22.93				0
		TCGA-MI-A75G	22.93				0
		TCGA-G3-A5SJ	22.9477				0
		TCGA-MI-A75G	22.9477				0
		H110908	23				0
		TCGA-DD-A73C	23.03				0
		TCGA-DD-A73C	23.0463				0
		TCGA-ZP-A9CZ	23.19				0
		H110772	23.2				0
		H110773	23.2				0
		H110795	23.2				0
		TCGA-ZP-A9CZ	23.2107				0
		H110669	23.4				0
		H110702	23.4				0
		Com_07	23.5				1
		H080540	23.5				1
		H110610	23.5				0
		TCGA-DD-AAEG	23.62				0
		TCGA-DD-AAEG	23.6381				0
		H110467	23.7				0
		TCGA-DD-AAE9	23.72				0
		TCGA-DD-AAE9	23.7367				0
		TCGA-2Y-A9GS	23.78				1
		TCGA-2Y-A9GS	23.8025				1
		H110451	23.9				0
		TCGA-DD-A73A	23.92				0
		TCGA-DD-A73A	23.934				0
		TCGA-FV-A2QQ	23.95				0
		TCGA-FV-A2QQ	23.9669				0
		Mix_44	24				0
		H110362	24.1				0
		H110379	24.1				0
		H110321	24.2				0
		H110224	24.4				0
		H110261	24.4				0
		TCGA-G3-A5SK	24.44				0
		TCGA-G3-A5SK	24.46				0
		H110193	24.5				0
		TCGA-MI-A75H	24.54				0
		TCGA-MI-A75H	24.5586				0
		H110146	24.6				0
		H110170	24.6				0
		H110180	24.6				0
		H110129	24.7				0
		H110134	24.7				0
		H110058	24.8				0
		H110061	24.8				0
		H110104	24.8				0
		TCGA-WX-AA46	24.84				0
		TCGA-WX-AA46	24.8545				0
		TCGA-2Y-A9GY	24.87				1
		TCGA-2Y-A9GY	24.8874				1
		SCB-MERiC-0061	25				1
		TCGA-DD-AAED	25.07				0
		TCGA-DD-AAED	25.0847				0
		TCGA-ZP-A9D2	25.13				1
		TCGA-ZP-A9D2	25.1504				1
		TCGA-G3-A5SI	25.23				1
		TCGA-G3-A5SI	25.249				1
		TCGA-BC-A10X	25.3				1
		H105106	25.3				0
		H105140	25.3				0
		TCGA-BC-A10X	25.3148				1
		TCGA-G3-A3CH	25.62				0
		TCGA-G3-A3CH	25.6436				0
		TCGA-DD-AAEH	25.76				0
		TCGA-DD-AAEH	25.7751				0
		TCGA-DD-A3A0	25.79				1
		TCGA-DD-A3A0	25.8079				1
		H104792	25.9				0
		SCB-MERiC-0071	26				1
		H104773	26				0
		Com_01	26.2				1
		H104656	26.2				0
		TCGA-NI-A8LF	26.25				0
		TCGA-NI-A8LF	26.2682				0
		H060098	26.3				1
		TCGA-DD-A4NG	26.35				1
		TCGA-DD-A4NG	26.3668				1
		H104572	26.4				0
		H104490	26.5				0
		H104529	26.5				0
		TCGA-DD-AAEE	26.61				0
		TCGA-DD-AAEE	26.6299				0
		H104362	26.7				0
		TCGA-DD-A4NI	26.81				0
		TCGA-DD-A4NI	26.8271				0
		H104351	26.9				0
		TCGA-ED-A4XI	26.91				0
		TCGA-ED-A4XI	26.9257				0
		SCB-MERiC-0024	27				1
		SCB-MERiC-0113	27				0
		TCGA-DD-A39W	27.17				1
		TCGA-DD-A39W	27.1887				1
		TCGA-KR-A7K2	27.2545				0
		H093295	27.5				1
		TCGA-BC-A10T	27.5				1
		TCGA-BC-A10U	27.5				1
		H104044	27.5				0
		TCGA-BC-A10T	27.5175				1
		TCGA-BC-A10U	27.5175				1
		H104025	27.6				0
		Sep_02	27.8				0
		TCGA-2Y-A9GZ	27.86				1
		TCGA-FV-A3I0	27.86				0
		TCGA-UB-A7MA	27.86				0
		TCGA-2Y-A9GZ	27.8791				1
		TCGA-FV-A3I0	27.8791				0
		TCGA-UB-A7MA	27.8791				0
		TCGA-BC-4073	27.89				0
		TCGA-BC-4073	27.912				0
		SCB-MERiC-0085	28				1
		H092489	28				1
		SCB-MERiC-0041	28				0
		TCGA-ED-A5KG	28.0764				0
		Com_06	28.2				1
		TCGA-G3-A25V	28.25				0
		TCGA-G3-A25V	28.2737				0
		H071859	28.6				1
		TCGA-GJ-A3OU	28.88				0
		TCGA-GJ-A3OU	28.8983				0
		SCB-MERiC-0036	29				0
		Mix_37	29.5				0
		TCGA-XR-A8TG	29.5				0
		TCGA-DD-AADN	29.5				0
		TCGA-DD-AADN	29.523				0
		TCGA-XR-A8TG	29.523				0
		TCGA-DD-A4NN	29.53				1
		TCGA-DD-A4NN	29.5558				1
		Mix_47	29.7				1
		TCGA-KR-A7K8	29.76				0
		TCGA-KR-A7K8	29.786				0
		TCGA-ED-A459	29.89				0
		TCGA-ED-A459	29.9175				0
		SCB-MERiC-0073	30				1
		SCB-MERiC-0111	30				1
		Com_05	30.1				1
		TCGA-XR-A8TE	30.39				0
		TCGA-XR-A8TE	30.4106				0
		TCGA-DD-A4NJ	30.49				0
		TCGA-DD-A4NJ	30.5093				0
		Mix_15	30.7				1
		TCGA-G3-A25W	30.72				0
		TCGA-G3-A25W	30.7394				0
		TCGA-DD-A4NF	30.95				0
		TCGA-DD-A4NF	30.9695				0
		Com_03	31.2				1
		TCGA-KR-A7K7	31.24				0
		TCGA-KR-A7K7	31.2654				0
		SCB-MERiC-0078	32				1
		Com_11	32.2				1
		Mix_11	32.4				0
		Mix_46	33				1
		SCB-MERiC-0029	33				1
		TCGA-DD-A1EJ	33.02				1
		TCGA-DD-A1EJ	33.0407				1
		TCGA-DD-A4NA	33.11				0
		TCGA-DD-A4NA	33.1394				0
		H091309	33.3				1
		TCGA-XR-A8TD	33.84				0
		TCGA-XR-A8TD	33.8626				0
		SCB-MERiC-0010	34				0
		TCGA-DD-AADK	34.46				0
		TCGA-DD-AADK	34.4873				0
		H050572	34.7				1
		H060303	35				1
		Mix_40	35				0
		TCGA-DD-AADJ	35.02				0
		TCGA-DD-AADJ	35.0462				0
		TCGA-DD-AAEK	35.05				0
		TCGA-DD-AAEK	35.0791				0
		H072511	35.6				0
		TCGA-DD-AADI	35.64				0
		TCGA-DD-AADI	35.6708				0
		TCGA-ZP-A9CV	35.74				1
		TCGA-ZP-A9CV	35.7695				1
		TCGA-ZP-A9D0	35.84				0
		TCGA-ZP-A9D0	35.8681				0
		SCB-MERiC-0017	36				1
		SCB-MERiC-0027	36				1
		SCB-MERiC-0046	36				1
		TCGA-RG-A7D4	36.07				0
		TCGA-RG-A7D4	36.0982				0
		Mix_45	36.2				0
		Mix_48	36.4				1
		Mix_35	36.5				1
		H092093	36.9				1
		Mix_13	37.1				1
		H080015	37.2				1
		TCGA-BC-A10Q	37.29				1
		TCGA-BC-A10Q	37.3147				1
		Mix_12	37.5				1
		TCGA-DD-AADG	37.61				0
		TCGA-DD-AADG	37.6434				0
		TCGA-HP-A5N0	37.68				1
		H093843	37.7				0
		H093867	37.7				0
		H093884	37.7				0
		H093904	37.7				0
		TCGA-HP-A5N0	37.7092				1
		TCGA-DD-A114	37.75				1
		TCGA-DD-A114	37.7749				1
		H093770	37.9				0
		SCB-MERiC-0102	38				0
		H093650	38.1				0
		H093609	38.2				0
		H093624	38.2				0
		TCGA-2Y-A9H7	38.37				0
		TCGA-2Y-A9H7	38.3996				0
		H093528	38.4				0
		H072623	38.5				1
		H093428	38.6				0
		H093471	38.6				0
		H072543	39.2				1
		Mix_30	39.3				0
		H093134	39.3				0
		Mix_19	39.4				1
		TCGA-DD-AADE	39.49				0
		TCGA-DD-AADE	39.5174				0
		H093032	39.6				0
		H093001	39.7				0
		H093002	39.7				0
		H093006	39.7				0
		TCGA-DD-A4NK	39.75				1
		TCGA-DD-A4NK	39.7804				1
		H080486	39.8				1
		H092933	39.8				0
		TCGA-DD-AAD8	40.05				0
		TCGA-DD-AAD8	40.0763				0
		H080357	40.1				1
		Sep_04	40.2				1
		H092773	40.2				0
		TCGA-2Y-A9H1	40.37				1
		TCGA-2Y-A9H1	40.405				1
		TCGA-DD-AADD	40.44				0
		TCGA-DD-AADD	40.4708				0
		H092610	40.5				0
		Com_09	40.6				1
		TCGA-ZS-A9CE	40.77				0
		TCGA-ZS-A9CE	40.7996				0
		TCGA-DD-AADB	40.8				0
		TCGA-DD-AADB	40.8324				0
		H092431	40.9				0
		H092452	40.9				0
		Com_53	41				1
		H092293	41.1				0
		H091652	41.2				1
		TCGA-2Y-A9GW	41.75				1
		TCGA-2Y-A9GW	41.7858				1
		H091972	41.9				0
		SCB-MERiC-0083	42				1
		SCB-MERiC-0075	42				0
		H091908	42				0
		H091920	42				0
		H091867	42.1				0
		H091831	42.2				0
		H091794	42.3				0
		H091689	42.5				0
		H091730	42.5				0
		TCGA-DD-AAD3	42.54				0
		TCGA-DD-AAD3	42.5749				0
		H091665	42.6				0
		H091616	42.7				0
		H091547	42.8				0
		H091504	42.9				0
		H091449	43				0
		H091469	43				0
		H050250	43.1				1
		H060795	43.1				1
		H091269	43.5				0
		H091225	43.6				0
		H091227	43.6				0
		TCGA-XR-A8TC	43.99				0
		SCB-MERiC-0008	44				0
		SCB-MERiC-0052	44				0
		Com_12	44.1				1
		TCGA-DD-AAD5	44.19				0
		TCGA-DD-AAD5	44.2187				0
		TCGA-BC-A216	44.416				0
		TCGA-BD-A2L6	44.78				0
		H090901	44.8				0
		TCGA-BD-A2L6	44.8105				0
		H090515	45				1
		H090866	45				0
		TCGA-DD-A1EG	45.07				1
		TCGA-DD-A1EG	45.1064				1
		H050603	45.2				1
		H090798	45.3				0
		H090745	45.5				0
		TCGA-ZS-A9CD	45.53				1
		TCGA-ZS-A9CD	45.5666				1
		TCGA-BC-A217	45.89				1
		TCGA-BC-A217	45.9283				1
		Mix_02	46.1				1
		TCGA-BC-A10S	46.75				1
		TCGA-DD-AACW	46.78				0
		TCGA-BC-A10S	46.7831				1
		TCGA-DD-AACW	46.8159				0
		H090284	47.3				0
		H090285	47.3				0
		TCGA-DD-AACY	47.63				0
		TCGA-DD-AACY	47.6707				0
		TCGA-2Y-A9H4	47.7				0
		TCGA-2Y-A9H4	47.7365				0
		SCB-MERiC-0034	48				1
		H090156	48				0
		TCGA-BC-4072	48.95				1
		TCGA-BC-4072	48.9858				1
		SCB-MERiC-0047	49				1
		SCB-MERiC-0105	49				0
		TCGA-DD-A1EH	49.11				0
		TCGA-DD-A1EH	49.1501				0
		H081665	49.4				0
		TCGA-2Y-A9H3	49.8				0
		TCGA-2Y-A9H3	49.8406				0
		Com_19	50.1				1
		TCGA-DD-AACV	50.3				0
		TCGA-DD-AAEI	50.3				0
		TCGA-DD-AACV	50.3337				0
		TCGA-DD-AAEI	50.3337				0
		H060690	50.7				1
		SCB-MERiC-0007	51				1
		SCB-MERiC-0092	51				1
		TCGA-G3-A25T	51.02				0
		TCGA-G3-A25T	51.057				0
		TCGA-DD-A11D	51.25				1
		TCGA-DD-A11D	51.2871				1
		TCGA-DD-AACT	51.3529				0
		H060203	51.4				1
		TCGA-DD-AACU	51.48				0
		TCGA-DD-AACU	51.5172				0
		SCB-MERiC-0032	52				1
		SCB-MERiC-0095	52				1
		SCB-MERiC-0104	52				0
		TCGA-DD-AACI	53.15				0
		TCGA-DD-AACI	53.1939				0
		TCGA-DD-A116	53.29				1
		H081077	53.3				0
		H081081	53.3				0
		TCGA-DD-A116	53.3254				1
		TCGA-2Y-A9GT	53.35				1
		TCGA-2Y-A9GT	53.3912				1
		H081048	53.6				0
		TCGA-DD-AAW3	53.65				0
		TCGA-DD-AAW3	53.6871				0
		TCGA-G3-A25U	53.75				0
		TCGA-G3-A25U	53.7857				0
		H081003	53.9				0
		H080971	54.1				0
		H080939	54.3				0
		H080931	54.4				0
		H080895	54.5				0
		H080854	54.8				0
		SCB-MERiC-0060	55				1
		H080774	55.3				0
		H080775	55.3				0
		TCGA-DD-AACC	55.35				1
		TCGA-DD-AACC	55.3967				1
		H080750	55.4				0
		TCGA-DD-A39X	55.65				1
		TCGA-DD-A39X	55.6925				1
		SCB-MERiC-0100	56				1
		TCGA-DD-A4NL	56.21				0
		TCGA-DD-A4NL	56.2514				0
		TCGA-DD-AAVX	56.44				0
		TCGA-DD-AAVX	56.4816				0
		TCGA-2Y-A9H2	56.87				0
		TCGA-2Y-A9H2	56.909				0
		SCB-MERiC-0101	57				0
		H080530	57				0
		H080503	57.2				0
		H080411	57.9				0
		TCGA-DD-AACM	58.11				0
		TCGA-DD-AACM	58.1583				0
		H050227	58.2				1
		H080360	58.3				0
		TCGA-G3-A25X	58.44				0
		TCGA-G3-A25X	58.487				0
		TCGA-NI-A4U2	58.84				1
		TCGA-NI-A4U2	58.8815				1
		TCGA-DD-AACS	59.26				0
		H080204	59.3				0
		H080212	59.3				0
		H080217	59.3				0
		TCGA-DD-AACS	59.3089				0
		H080196	59.4				0
		H080174	59.5				0
		TCGA-DD-AAVS	59.89				0
		TCGA-DD-AAVS	59.9336				0
		H080074	60.4				0
		H080061	60.6				0
		H080025	60.7				0
		H080037	60.7				0
		TCGA-FV-A23B	60.84				1
		TCGA-FV-A23B	60.887				1
		TCGA-DD-AAW2	60.94				0
		TCGA-DD-AAW2	60.9856				0
		SCB-MERiC-0067	61				1
		H072999	61				0
		Com_49	61.2				0
		H072961	61.3				0
		H072969	61.3				0
		H072926	61.5				0
		H072932	61.5				0
		H072896	61.6				0
		TCGA-DD-AACO	61.63				0
		TCGA-DD-AACO	61.676				0
		SCB-MERiC-0091	62				0
		H072849	62				0
		H072820	62.2				0
		H072777	62.4				0
		TCGA-DD-AAVZ	62.42				0
		TCGA-DD-AAVZ	62.4651				0
		H072749	62.5				0
		SCB-MERiC-0012	63				0
		H072658	63				0
		H072601	63.3				0
		H072525	63.6				0
		TCGA-2Y-A9GU	63.7				0
		TCGA-2Y-A9GU	63.7473				0
		H072447	63.9				0
		TCGA-DD-AAVY	64.72				0
		TCGA-DD-AAVY	64.7664				0
		TCGA-DD-AAW1	65.34				0
		TCGA-DD-AAW1	65.3911				0
		H072103	65.7				0
		H072032	65.9				0
		H072056	65.9				0
		H072059	65.9				0
		SCB-MERiC-0054	66				0
		H072012	66.1				0
		TCGA-DD-AAW0	66.2				0
		TCGA-DD-AAW0	66.2459				0
		TCGA-DD-A1EB	66.26				0
		TCGA-DD-A1EB	66.3116				0
		H071899	66.4				0
		H071904	66.4				0
		TCGA-DD-AADR	66.62				0
		TCGA-DD-AADR	66.6732				0
		SCB-MERiC-0004	67				0
		H071591	67.5				0
		SCB-MERiC-0076	68				1
		H071380	68.3				0
		TCGA-DD-AACJ	69.05				0
		TCGA-DD-AACJ	69.1061				0
		TCGA-BC-A110	69.51				1
		TCGA-BC-A110	69.5664				1
		TCGA-DD-A3A2	70.01				1
		TCGA-DD-A3A2	70.0595				1
		H070599	70.7				0
		H070487	71				0
		TCGA-DD-AACE	71.75				0
		TCGA-DD-AACE	71.802				0
		SCB-MERiC-0049	72				0
		TCGA-DD-AAVU	72.34				0
		TCGA-DD-AAVU	72.3937				0
		H062262	73.2				0
		TCGA-DD-A4NO	73.75				0
		TCGA-DD-A4NO	73.8074				0
		H062024	74.2				0
		H060891	74.9				1
		H061840	75.5				0
		TCGA-DD-A1ED	75.59				0
		TCGA-DD-AACA	75.59				0
		TCGA-DD-A1ED	75.6485				0
		TCGA-DD-AACA	75.6485				0
		TCGA-DD-AAVW	76.12				0
		TCGA-DD-AAVW	76.1745				0
		TCGA-DD-AACB	76.35				0
		TCGA-DD-AACB	76.4046				0
		Com_13	76.6				1
		H061464	77.6				0
		H061394	78				0
		H061350	78.1				0
		TCGA-DD-A4NV	78.78				0
		TCGA-DD-A4NV	78.8375				0
		SCB-MERiC-0006	79				1
		H061142	79.2				0
		TCGA-ZS-A9CF	79.24				0
		TCGA-ZS-A9CF	79.2978				0
		TCGA-DD-A1EA	79.34				0
		TCGA-DD-A1EA	79.3964				0
		H061095	79.5				0
		TCGA-DD-A113	79.66				0
		H061039	79.7				0
		TCGA-DD-A113	79.7251				0
		Com_50	79.8				1
		TCGA-2Y-A9GX	80.22				0
		TCGA-2Y-A9GX	80.284				0
		H060877	80.4				0
		H060859	80.6				0
		TCGA-DD-A4NS	80.68				1
		TCGA-DD-A4NS	80.7443				1
		H060776	81				0
		H060664	81.5				0
		H060670	81.5				0
		H060674	81.5				0
		H060638	81.6				0
		TCGA-FV-A4ZP	81.67				1
		H060616	81.7				0
		H060617	81.7				0
		TCGA-FV-A4ZP	81.7306				1
		H060607	81.8				0
		H060566	82				0
		H060509	82.2				0
		H060515	82.2				0
		TCGA-DD-AAVR	82.56				0
		H060417	82.6				0
		TCGA-DD-AAVR	82.6183				0
		H060362	82.9				0
		SCB-MERiC-0042	83				0
		TCGA-2Y-A9GV	83.18				1
		TCGA-2Y-A9GV	83.2429				1
		H060264	83.3				0
		H060228	83.5				0
		H060236	83.5				0
		TCGA-DD-A115	83.51				1
		TCGA-DD-A115	83.5717				1
		H060115	84.1				0
		H060018	84.7				0
		H050604	85.3				0
		H050493	86.1				0
		H050420	86.6				0
		H050401	86.7				0
		H050329	87.3				0
		H050313	87.5				0
		H050267	87.9				0
		H050226	88.1				0
		H050150	88.9				0
		H050154	88.9				0
		TCGA-DD-A4ND	90.21				0
		TCGA-DD-A4ND	90.2785				0
		TCGA-DD-AAVP	90.41				0
		TCGA-DD-A1E9	90.64				1
		TCGA-DD-A1E9	90.7059				1
		SCB-MERiC-0039	94				1
		SCB-MERiC-0056	96				1
		TCGA-DD-A3A5	102.66				1
		TCGA-DD-A3A5	102.739				1
		TCGA-DD-A3A6	107.03				1
		TCGA-DD-A3A6	107.111				1
		TCGA-DD-A4NP	108.67				0
		TCGA-DD-A4NP	108.755				0
		TCGA-DD-A118	112.91				0
		TCGA-DD-A118	112.996				0
		SCB-MERiC-0013	136				0

## Sheet: Fig 2e
Fig 2e		PROX1 OE	shPROX1
		-33.9423	61.5729
Confluence of Hep3B cells as percetage of control, after 7 days of culture upon induction of shRNA-knockdown (KD) or overexpression (OE) of PROX1. Displayed normalised to uninduced controls. One-sided t-test, assuming 0 as theoretical mean, * p-adj < 0.05, ** p-adj < 0.01, *** p-adj < 0.001, **** p-adj < 0.0001. n=3 with 5-6 technical replicates each.		-87.7983	25.4253
		-33.9423	122.145
		-87.7983	-6.08729
		-84.5614	38.653
		-75.114	40.7327
		-42.3906	-7.52593
		-54.7272	32.9109
		-82.5495	29.5601
		-52.8543	72.4557
		-89.9724	74.0266
		-36.6516	97.8125
		-51.0849	-15.7255
		-76.5056	-49.484
		-22.0154	25.1113
		-59.0244	-46.2927

## Sheet: Fig 2i-m
Fig 2i		EV	Prox1 OE
		23.33	0
Percentage of GFP+ tumours in mice treated with constitutive Prox1 OE constructs as in (g), indicating no Prox1-IRES-GFP positive tumours, at endpoint (n=4). Unpaired t-test, *** p-adj < 0.001		20.51	0
		21.43	0
		25	0
Fig 2j		Mouse			EV	pT3-Tre-Prox1	pT3-Prox1
		1	28-Feb-2023	17-Mar-2023	1
Overall survival of mice treated as in (g) following Constitutive Prox1 overexpression (OE) (n=5) or doxycycline-inducible Late Prox1 OE (n=4) at day 14 compared to control (n=5 for Constitutive and n=3 for Late). Log-rank test was done between corresponding groups. Prox1 OE p = 0.0023. Late Prox1 OE p = 0.01		2	28-Feb-2023	17-Mar-2023	1
		3	28-Feb-2023	20-Mar-2023	1
		4	28-Feb-2023	22-Mar-2023		1
		5	28-Feb-2023	31-Mar-2023		1
		6	28-Feb-2023	11-Apr-2023		1
		7	28-Feb-2023	11-Apr-2023		1
		8	22-Jul-2021	9-Sep-2021			1
		9	22-Jul-2021	17-Sep-2021			1
		10	22-Jul-2021	24-Sep-2021			1
		11	22-Jul-2021	15-Oct-2021			1
		12	22-Jul-2021	23-Dec-2021			1
		13	22-Jul-2021	20-Aug-2021	1
		14	22-Jul-2021	20-Aug-2021	1
		15	22-Jul-2021	20-Aug-2021	1
		16	22-Jul-2021	23-Aug-2021	1
		17	22-Jul-2021	23-Aug-2021	1
Fig 2l		EV	Prox1 OE
		64.71	0
Percentage of GFP+ tumours in mice treated as in (k), indicating lack of Prox1-IRES-GFP positive tumours. Unpaired t-test, ** p-adj < 0.01. m, Overall survival of mice treated as in (k) following Constitutive Prox1 or control overexpression (n=4).		66.67	0
		76.47	0
		16.67	0
Fig 2m		Mouse			EV	Prox1 OE
		1	11-Mar-2024	5-Apr-2024	1
Overall survival of mice treated as in (k) following Constitutive Prox1 or control overexpression (n=4). Log-rank test, p = 0.0062		2	11-Mar-2024	5-Apr-2024	1
		3	11-Mar-2024	8-Apr-2024	1
		4	11-Mar-2024	17-Apr-2024	1
		5	11-Mar-2024	22-Apr-2024		1
		6	11-Mar-2024	22-Apr-2024		1
		7	11-Mar-2024	3-May-2024		1
		8	11-Mar-2024	13-May-2024		1

## Sheet: Fig 3
Fig 3d		Sample	Mouse	Num + HFN4 per mm2 (area 1)	Num + HFN4 per mm2 (area 2)
		dCre	1	1106.15	1186.57
Number of HNF4+ cells per area in the livers from mice treated as in (c) (n=3). Unpaired t-test, **** p-adj < 0.001		dCre	2	1300.2	1297.1
		dCre	3	1293.87	1405.03
		Cre	4	795.337	752.181
		Cre	5	924.457	1044.09
		Cre	6	791.869	846.49
Fig 3e
			Alkaline phosphatase
Serum levels of Alkaline phosphatase from mice treated as in (c) (n=3). Unpaired t-test, * p-adj < 0.05			dCre	Cre
		mouse 1	133	200
		mouse 2	112	182
		mouse 3	89	259

## Sheet: Fig 4
Fig 4h			Rep1	Rep2	Rep3			Rep1	Rep2	Rep3			Rep1	Rep2	Rep3
		MEF	0	0	0		MEF	0	0	0		MEF	11	4	1
Reprogramming of MEFs to induced hepatocytes (left), neurons (middle), or myocytes (right) with 4in1, Ascl1, or Myod1 overexpression, respectively. Immunofluorescence quantification of cells per 10x field of view, at day 14 of respective reprogramming protocols, with or without Prox1 overexpression. Two-tailed t-test, * p-adj < 0.05, *** p-adj < 0.001.			0	0	0			0	0	0			4	3	7
			0	0	0			0	0	0			1	12	6
			0	0	0			0	0	0			5	7	0
			0	0	0			0	0	0			4	4	0
			0	0	0			0	0	0			3	3	1
			0	0	0			0	0	0			0	4	6
			0	0	0			0	0	0			4	3	1
			0	0	0			0	0	0			3	4	4
			0	0	0			0	0	0			1	3	2
		4in1	51	347	102		Ascl1	18	49	31		MyoD1	133	225	237
			366	84	152			21	43	17			195	222	157
			115	54	343			31	26	24			128	207	142
			165	229	109			29	25	25			116	199	183
			168	164	226			25	32	29			107	175	194
			61	468	193			28	28	13			123	239	189
			342	88	1058			19	30	27			92	217	193
			101	98	218			46	33	16			108	200	194
			512	263	62			29	31	20			138	189	205
			164	126	72			27	47	44			117	185	244
		4in1 + Prox1	142	2236	154		Ascl1 + Prox1	0	3	0		MyoD1 + Prox1	1	1	1
			444	3030	47			0	4	3			9	3	6
			312	235	235			0	3	1			2	4	8
			231	74	188			0	2	1			1	2	6
			1123	542	398			0	4	3			1	79	6
			606	519	1332			1	1	10			2	3	5
			1242	731	3959			0	1	4			2	4	4
			1114	297	642			0	2	3			2	3	9
			1879	254	1320			0	0	0			1	2	9
			932	429	173			0	2	3			3	8	2
		4in1 + Myt1l	85	20	160		Ascl1 + Myt1l	43	82	40		MyoD1 + Myt1l	6	45	83
			13	222	92			29	56	64			9	73	66
			358	103	265			40	96	65			22	87	68
			10	93	95			41	51	55			16	69	94
			0	24	77			59	58	28			10	73	102
			296	11	26			53	85	69			26	93	93
			72	34	87			44	61	61			7	69	93
			141	160	112			52	56	73			24	65	69
			8	713	6			28	67	76			21	63	64
			61	3	37			46	88	85			32	86	86
Fig 4k				TJP1+			Desmin+
		IF		Rep1	Rep2	Rep3	Rep1	Rep2	Rep3
Analysis of cells following genetic knockout of Prox1 during hepatocyte reprogramming via cre-mediated deletion of exon 2 in Prox1fl/fl MEFs. Quantification of the number of TJP1+ cells (n=3), and amount of Albumin secretion of cells upon Prox1 deletion (n=5). Two-tailed t-test, * p-adj < 0.05, *** p-adj < 0.001.		MEF		0	0	0	27	26	25
		4in1 + cre-GFP		12	10	31	20	22	31
		4in1 + ∆cre-GFP		58	116	245	22	19	24
		ELISA		Rep1	Rep2	Rep3	Rep4	Rep5
		MEF		0	0	0	0	0
		4in1 + cre-GFP		0.35	1.02	0.76	0.74	0.52
		4in1 + ∆cre-GFP		1	1	1	1	1
		4in1 + cre-GFP + Prox1		12.45	6.39	8.28	0.73	1.57
		4in1 + ∆cre-GFP + Prox1		9.81	64.84	17.93	16.05	8.14

## Sheet: Fig 5
Fig 5c			Rep1	Rep2	Rep3		Fig 5c		ELISA		Rep1	Rep2	Rep3	Rep4	Rep5
		MEF	0	0	0				MEF		0	0	0	0	0
Quantification of TJP1+ induced hepatocytes by immunofluorescence upon 4in1-induced hepatocyte reprogramming with indicated PROX1 fusion constructs at day 14 (n=3). Dunnett’s test, * p-adj < 0.05, ** p-adj < 0.01.			0	0	0		Normalised Albumin secretion of cells upon 4in1-induced hepatocyte reprogramming with indicated PROX1 fusion constructs at day 14 (n=5). Dunnett’s test, * p-adj < 0.05, ** p-adj < 0.01.		4in1		14.1962	14.6806	14.8589	14.5013	19.4512
			0	0	0				4in1 + Prox1		482.907	385.356	287.031	197.4	154.919
			0	0	0				4in1 + DBD		5.63349	27.8975	4.83188	11.9397	8.04769
			0	0	0				4in1 + VP64		6.16843	10.3177	4.80135	7.49254	7.1453
			0	0	0				4in1 + EnR		24.9467	32.6131	20.2268	34.0354	38.8436
			0	0	0
			0	0	0
			0	0	0
			0	0	0
		4in1	184	52	5		Fig 5d				Desmin (Muscle)			Tuj1 (Neural)			ZO1 (Hepatocyte)			Desmin+Tuj1			Tuj1 (Non-neural)
			20	11	60						Rep1	Rep2	Rep3	Rep1	Rep2	Rep3	Rep1	Rep2	Rep3	Rep1	Rep2	Rep3	Rep1	Rep2	Rep3
			82	69	38		Proportion of 4in1-induced hepatocytes positive for indicated cell type-specific markers and morphology. Measured by immunofluorescence upon reprogramming with indicated PROX1 fusion constructs at day 14 (n=3).		MEF		7.7	8.4	3.6	0	0	0.3	0	0	0	0.2	0	0	1.3	0.3	1
			3	29	157				4in1		14.1	10.9	7.4	0	0	0	53.5	92.4	65.8	0.3	0.9	0.1	3.9	7	1.8
			102	290	30				4in1 + Prox1		23.7	7.7	4.6	0	0	0	587.2	909.9	725.1	1.8	2.4	0.3	3.3	5.2	0.5
			37	135	27				4in1 + DBD		5	5.4	3.5	0	0	0	45.4	58.6	29.2	0.2	1.9	0.1	2.1	3	1.3
			15	69	152				4in1 + VP64		12	12.6	8.5	0	0	0	10.9	23.2	13	0.4	1.9	0.1	3.9	6.1	2.7
			73	53	2				4in1 + EnR		11.7	9.5	4.9	0	0	0	188.2	220.9	221.7	0.1	0.4	0	2	2.2	0.3
			102	65	21
			40	151	43
		4in1 + Prox1	269	2006	79
			185	1059	874
			982	831	1361
			132	357	1088
			2000	798	444
			1460	329	50
			162	463	352
			1141	1589	244
			131	815	131
			789	852	1249
		4in1 + DBD	19	269	115
			1	51	36
			27	16	13
			73	59	19
			0	61	67
			0	16	82
			0	9	3
			75	18	91
			83	85	20
			14	2	8
		4in1 + VP64	1	93	2
			4	1	6
			59	26	21
			4	0	15
			0	32	5
			0	42	11
			19	1	16
			24	16	5
			11	19	22
			8	2	6
		4in1 + EnR	103	154	49
			611	664	28
			1	154	0
			43	175	168
			26	127	31
			8	135	652
			3	245	425
			460	43	285
			811	160	171
			151	352	73

## Sheet: Fig 6
Fig 6g					Rep1	Rep2	Rep3	Rep4	Rep5
		4in1			1	1	1	1	1
Albumin protein quantification of cells following 4in1-induced hepatocyte reprogramming with overexpression or shRNA-mediated knockdown of Prrx1 or Pparg at day 14 by Western blot. Data is normalised to respective controls in boxplots (n=5). Fisher’s LSD test, * p-adj < 0.05, ** p-adj < 0.01.		4in1 + Prrx1			0.528484	0.539288	0.574468	0.272395	0.733511
		4in1 + Pparg			0.367906	0.837564	0.503163	0.726886	0.882994
		4in1 + Prrx1 + Pparg			0.664596	0.494812	0.363066	0.864042	0.810717
		4in1 + shPrrx1 + shPparg			2.35687	1.65944	3.09605	2.03404	3.0108
		4in1 + shPrrx1			2.17895	1.88058	2.96529	1.91452	2.82829
		4in1 + shPparg			1.80237	1.48523	2.77125	1.56244	1.35988

[truncated: 9 more sheets: Fig 7, Ext Fig 1, Ext Fig 2, Ext Fig 3, Ext Fig 4, Ext Fig 5, Ext Fig 8, Ext Fig 9, Ext Fig 10]
